# Supplementary material for: Skeletal muscle reprogramming by breast cancer regardless of treatment history or tumor molecular subtype
Source: NPJ Breast Cancer. 2020 Jun 4;6:18. doi: 10.1038/s41523-020-0162-2 (PMC7272425; doi:10.1038/s41523-020-0162-2)
Supplement: Supplementary file 2 — Supplementary Data 1 [file 41523_2020_162_MOESM2_ESM.xlsx]

## Sheet: SuppTable1_Wilson
Supplementary Table 1: Un-normalized gene expression counts per sample.
*Note: TP-2 was included in RNA-sequencing analysis as TP but was later recategorized by clinical staff as HER2 (ERlow, PRneg, HER2+)
Gene Identifier	Control-1	Control-2	Control-3	Control-4	Control-5	Control-6	Control-7	Control-8	Control-9	Control-10	ERPR-1	ERPR-2	ERPR-3	ERPR-4	ERPR-5	ERPR-6	ERPR-7	ERPR-8	ERPR-9	ERPR-10	TP-1	*TP-2/HER2-3	TP-3	TP-4	TP-5	TP-6	TP-7	TP-8	TP-9	TN-1	TN-2	TN-3	TN-4	TN-5	TN-6	TN-7	TN-8	TN-9	HER2-1	HER2-2	HER2-4	HER2-5	HER2-6
ENSG00000000003	106.613	53.114	54.846	72.323	72.971	161.69	43.555	97.039	97.034	71.406	38.471	79.639	54.837	92.057	52.546	198.987	48.496	158.032	91.918	83.582	86.937	116.381	55.656	65.302	127.147	68.46	68.583	118.366	79.632	61.237	91.448	92.055	109.169	77.849	119.667	63.298	57.164	102.301	74.809	92.705	83.827	66.822	106.06
ENSG00000000005	218	4	1	4	6	191	6	38	15	3	2	1	4	5	8	104	7	28	9	13	41	13	1	10	14	1	4	17	2	5	23	11	14	2	4	11	2	23	24	6	2	5	4
ENSG00000000419	300	236	309	239	326	252.001	294	142	358	286	228	317.001	255	268	224.001	311	222	298.001	396.999	320	299	454	246	321	284	238	232	337.001	275	196	246.999	310	318	257	336	238	273	233	257.001	192	265	166	258.999
ENSG00000000457	151	140.157	135	104.126	161.26	132.759	125.916	91.109	156.121	122.26	98.484	131.021	142	158.283	93.16	149.456	112.34	112.666	164.808	126.401	155.116	174.448	114.608	112.093	125.924	114.048	119.266	168.866	127.109	113.966	108.379	139.936	136.572	170.002	196	77.094	113.222	115.67	118.754	104.34	139.359	93.663	153
ENSG00000000460	21.735	13.062	15	14.699	24.331	24.629	21	7	24.557	15	8	10	8	27	15	48.112	25.069	21.89	33.233	31.41	27.11	18.505	28.852	17	25.344	15.001	15	36.004	18.818	22.145	26.099	27.267	23.049	23	27.053	24.106	8.001	20	12	24	36	22.579	32.728
ENSG00000000938	11	11	16	3	7	87	10	62	54	36	21	12	22	119	29	170	20	57	48	69	19	34	120.001	63.001	46	12	8	72.001	31	40	44	27	41	23	46	21	46	38	46	44	21	53	89.998
ENSG00000000971	740	549	376	952	621	1772	605.999	939	694.96	604	509	615	989.921	2401	418.924	2373.88	831.999	1142.71	782	1147	685.001	1095.51	497.928	756	868	1454.77	526.971	1213	932	592.999	912	1202.89	1714	893	1540.8	788.997	621.983	851	621	779.932	1224	609	817.946
ENSG00000001036	88	51	58	74	92	202.392	84	101.29	121	71	54	85	105.552	120.001	70.999	299	78	143	104.286	156.603	86.253	147	77.001	104	127.087	99	50	117	102	73	125	149	147	100.107	176.538	93	67	136	84.1	103	101.352	74	105
ENSG00000001084	295.374	212.018	182.194	162.038	273.194	276.064	196.074	104.018	214.047	178.073	162.112	197.566	189.237	183.065	186.008	334.313	203.393	231.065	324.211	269.33	221	329.999	181.999	202.683	256.279	134.066	176.001	382.752	244.062	190.032	235	243.34	269.561	233	280.435	217.025	176.523	224.55	201.421	154.448	273.396	126.123	182.01
ENSG00000001167	131	94	118	105	105	114	123	33	134	120	113	131	150	147	91	193	101	109	227	164	101	196	194	109	131	145	88	219	138	132	116	121	131	143	209	103	96	109	103	88	177	105	145
ENSG00000001460	31.541	28.137	23.021	21.154	24.206	58.753	25.074	58.257	49.86	32.008	20.248	31.044	37.403	41.983	26.758	45.583	23.245	53.52	38.305	40.148	32.257	31.74	27.053	24.029	50.174	37.133	20.227	40.383	26.101	25.888	38.11	57.636	36.137	31.083	68.47	28.213	22.031	36.581	34.439	38.563	24.307	21.115	35.53
ENSG00000001461	139	131	116.635	195.001	168.654	140.101	115.207	109.332	144.973	142.001	81.841	90.833	133.001	138.043	94.011	185.06	88	200.974	190.753	184	178.457	200.942	92.781	176.001	147.722	118.602	85	167.755	131.735	82.715	139.341	204.04	192.915	127.537	151.896	128	112	138.808	115.662	179	147.036	80.062	102
ENSG00000001497	199	125	130	135	153.001	233	121	154	207	153	103	139	128.999	203	129	225	156	219	224	215	165.001	240.999	178	125.999	216	198	116	318	204	130	222	227.001	176	155	347	127	123	225.999	147	151	256	105	164
ENSG00000001561	372	541	574	629	728	481	615	95	357	485	532	441	519	563	353	648	518	389	876	605	525	703	443	668	348	278	313	1047	554	447	575	858	662	584	675	492	516	496	508	376	456	437	623
ENSG00000001617	106	57.999	62	51	53	107	51	101	89	110	72	81	68	134	77	131	88	101.999	124.999	118	89	108	90	49	164.001	195	54	197.999	106	89.001	132	111	136.001	134.999	179.001	103	81	134	93	85	137	76	120
ENSG00000001626	1	0	0	0	1	1	2	0	1	0	1	0	0	0	1	9.836	0	0	2	1	0	3	0	3	0	3	0	1	2	3	0	3	0	1	1	0	2	1	1	3	2	1	0
ENSG00000001629	342	268	334	277	435.999	329.132	321.999	79	241	232.001	221	276	323	316.001	197	458	254	245	351	374	273	435	358	317.037	295.001	257	260	441	330	289	235	322	393	284	383	316.05	254	203	297	264	357	260	316.001
ENSG00000001630	135	33	51.64	79	108.495	150.046	90	61.901	78.964	41	94.155	101.311	92.13	119.361	51.212	217.753	74.161	106.278	102.215	169.434	127.337	169.164	146.079	134.289	105.549	108	82	224.227	116.336	77	78.872	78	131	95.213	193	151	55	72.149	98.245	101	119.158	82.045	108.138
ENSG00000001631	321.966	283.507	291.45	234.296	419.007	302.334	363.152	118.636	338.043	281.409	272.116	333.256	348.414	324.765	245.255	389.411	295.903	330.799	439.449	386.964	328.87	381.054	336.337	261.507	317.72	281.656	290.952	405.404	324.287	272.258	289.526	318.215	390.514	349.235	488.044	325.648	258.841	320.633	278.99	236.539	341.892	234.731	308.004
ENSG00000002016	154.166	140.878	89.113	117.228	180.124	141.041	94.061	70	144.402	126.105	81.16	156.102	128.145	123.103	111.735	175.814	195.003	160.339	239.158	225.922	151.028	202.89	118.317	137.356	204.049	183.846	112.001	308.334	177.863	166.964	181.999	150.001	194.56	199.042	339.142	118.475	94.371	188.16	143.946	117.261	219.271	103.256	129.155
ENSG00000002079	1	1	1	0	0	0	0	0	0	0	0	0	0	0	1	2	0	0	0	0	0	3	0	1	0	0	0	0	0	0	0	0	0	0	1	0	0	0	0	0	1	0	0
ENSG00000002330	111	70	89	76	80	130	85	154	85	106	78	96.001	76	100.001	48	120	60.999	141	111.001	119	110	123	43	54	101	73	67	73	114	71	93	115.001	106	102	146.001	50	91	87.001	87	62	69	45	83
ENSG00000002549	472	327	347	337.001	476.999	521.999	352	270	459.999	420	297	405	390.999	414.999	362	649	351	437.001	438	609	490.999	497	310.999	388	440.999	360	291	644	397	261.999	360.001	505	537	445	824	398	339.001	414.999	334	368	389.001	281.999	413.001
ENSG00000002586	710	429	397.001	538.001	547	1695	588.001	1221	827.999	514.002	370.999	573.999	658.999	917.998	377.999	1473.83	591	1172	790.001	758.998	613.999	812	461.999	460	803.058	764.999	361.001	726.999	770	664.001	749	916.048	1029	711	1376	596.999	415.999	905	608.018	700	698.999	547	758.999
ENSG00000002587	13.003	12.012	9.013	7.012	15.021	28.023	12	53.569	30.012	10.052	21.057	17.003	23	37.027	6.058	45.19	13.01	33.803	26.111	29	28.059	15.014	21.009	7.027	23.158	22.014	21.089	22.006	26.016	12.022	29.04	15.207	22.004	16.65	22.017	14	12.006	31	15	19.322	13.001	12.033	19.04
ENSG00000002726	0	1	0	0	0	2	0	0	1	0	0	0	0	1	4	13	1	0	1	1	0	0	1	0	0	0	0	0	0	0	0	3	1	0	1	3	0	0	1	0	0	0	0
ENSG00000002745	1	0	0	0	1	1	0	0	0	0	0	0	1	0	0	4	0	1	1	0	0	3	0	0	0	0	0	0	1	0	0	0	0	0	0	0	0	2	0	0	0	0	0
ENSG00000002746	16	28	16	24	31.284	16.013	16	7.678	14	7	14	28	16	13	12	39.037	15	23.051	16.01	10	29.281	18.036	18	21	10.006	12.323	13.547	18	25.146	30	5	20	14.024	30	9.525	13	16	8	35.004	5	15	28.427	37.044
ENSG00000002822	96.001	104.001	79	70	127.001	149	110.999	143.999	157.999	116.001	109	102	62	100	95	116	132.001	118.999	129	110	106.001	113.001	98	84	108	144	114	218.999	147	116	120	115	110.001	115	135.001	145	93	133	87.999	103	94	102.999	102
ENSG00000002834	455.059	240	327	369	274.375	1288.29	374.001	559.031	617.815	301.078	282	351.001	439.681	599.775	289.15	1193.82	342.183	690.702	498.418	715.472	396.822	677.022	448.148	336.009	670.296	506.308	238.01	649.273	468.006	408.52	608.539	739.126	683.348	583.191	951.358	427.821	313.267	635.21	583.433	619.52	570.462	375.732	554.34
ENSG00000002919	93.001	62	54	52.999	81	92.001	80.999	59	88	99	47	43	80	77	74	165	57	103.999	111	87	57.793	104.999	67	70	98.001	66.001	34.001	111	71.999	70	59	99	89	93	153	62.001	71	81	64	59	82	44.999	80.999
ENSG00000002933	20	23.999	13	31	24	154.999	51	47	47	12	18.001	20.999	40	45	33	159.001	38	50	38	97	28	39	25	51	57.001	30	10	128	44.001	38.001	67	37.001	70	66	246.999	41	42	65	56	35	68	26.001	47
ENSG00000003056	443	295	341	329.846	458.999	542.859	366.832	276.999	553	386	297	325	459.001	475	330.999	663.999	398	427	575.848	517.728	378.81	670.848	437	420.848	497.834	356.612	349	781.866	483	397.854	430.001	487.001	505.999	494	707.998	392.001	353.999	440	387.999	334.999	442	320.854	459.685
ENSG00000003096	67	89.001	55	75	64	54	83	22	67	59	54	62	62	85	36	63	57.001	54	81	91	67	88	79	60	68	59.999	76	66	73	60	62	81	108	69	106	66	52	59	84	43	68	54	77
ENSG00000003137	78.999	37	12	77	51	272	55	108	43	9	21	27	42	364.001	73	621.001	116	61.001	63	55	42	173.001	25	46	62	76	17	583.999	54	41	278.999	119	78	80	22	69	39	272	51	26	121	17	21
ENSG00000003147	20.072	10	14.929	16.418	26	73.001	11.021	42.162	25	21.334	21	19.001	21.982	35.01	25	110.105	19	46.467	27.676	66.772	35.196	44.072	30.401	27	57.809	42.075	24.022	68.749	30.093	26.778	40.456	55	41.723	36.999	80.431	23.07	17.812	58	21.009	51.431	39.999	27.817	51.332
ENSG00000003249	291.015	306	230	181	181.001	200.027	200.999	183	167	158	164.035	303	118	123	170	173.026	162	179.004	174	142	242	263	106	220.001	165.048	109.063	157.001	94	222.035	178	257	275.18	194.002	227	242.002	169.024	172.001	274	244.001	141.013	99.003	66.001	130
ENSG00000003393	472.001	388	439	385	454	331	405.673	95	384.887	317.685	336.001	453.403	345	490	265	330.508	386	355	516.049	427.001	435	536	438.968	369.533	371.999	361.292	393.337	454	428	451	308.999	425	494	486.098	403	412.001	371.336	280.193	327	262	419.32	302	378.999
ENSG00000003400	84.164	35.009	45.478	38.475	51.238	158.242	35.32	73.052	115	34	54	86	68	86.105	92.508	212.737	76.813	44.436	90.104	162.566	84.972	146.562	106.245	90.406	122.106	136.541	70	157.201	68.054	82.372	99.584	142.612	116.041	130.39	170.193	108.16	90.264	113.693	88.275	110.006	90.154	79.611	104.206
ENSG00000003402	2604.32	2226.61	2178.34	2023.89	3265.67	2206.97	1946.99	1387.75	2368.75	2871.8	1618.57	1992.4	1848.6	3125.95	1880.74	3352.31	1893.18	2726.69	3580.41	3311.54	2392.43	3516.85	3091.34	2827.2	2803.91	2654.63	1434.82	6324.23	2653.03	2006.39	2241.79	3332.85	2808.89	2701.81	3736.75	2091.21	2043.08	2175.2	2075.43	2099.57	4419.13	3066.97	3494.11
ENSG00000003436	243.389	228.055	242.348	406.955	347.394	434.974	348.814	297.29	354.331	274.5	129.578	311.366	404.988	519.015	243.686	649.237	220.871	577.611	374.517	526.748	268.634	429.478	391.85	300.686	565.543	390.354	239.812	699.157	418.875	327.715	472.922	503.127	408.405	422.824	779.259	309.133	328.927	478.838	370.601	546.594	427.947	468.445	488.663
ENSG00000003509	167.728	145	127.001	151	205	135.088	115.095	83.737	180.573	149.029	134	174	171.331	152.063	103	170.12	107.249	167.873	213	197.999	187.183	201.057	163.59	184.159	106.064	134.251	125.699	239.646	167.476	113.001	135.361	162	173.105	153.768	210.132	155.762	125	119.27	149.285	118.093	148.603	144.597	168.305
ENSG00000003756	1252.34	760.002	805.004	721.91	1075.82	1194.05	756.7	573.503	1230.29	947.727	728.355	938.408	867.886	1274.23	865.459	1326.14	972.033	949.536	1573.73	1276	906.059	1402.44	1108.08	873.001	1149.28	1032.55	847.999	1934.18	1328.27	988.187	1102.56	1131	1184.71	1368.7	1898.94	966.628	700.643	1062.58	797.063	948.579	1270.72	759.879	972.087
ENSG00000003987	2	0	0	0	2	0	0	0	0	1	0	1	0	2	1	3	1	1	1	1	1	1	1	0	2	1	0	1	1	0	4	0	1	0	0	0	1	0	0	0	1	1	1
ENSG00000003989	4153	3451	3485	2652	6089	2191	5213	771	3689	4378	5156	4321	3824	3390	3382	2545	4969	3072	5332	4217	3068	4662.15	7419	3782	3435	1746	2153	6881	5292	4677	3503	3049	2498	3957	4479	4862	3981	2818.09	3951	2885.1	3933.12	3708	4767
ENSG00000004059	443	344	375	370	439	522	375.001	467.735	447	381.001	336	409.843	359	476	327	501.365	414	500.851	460	514	367	606	346	391	569	524	346	538	458	371	358.999	455.847	488	458	693.999	350	380.001	402	311	281.001	424	261	466
ENSG00000004139	37.09	38.006	40.514	46.904	47.021	89.247	36.189	43.043	52.078	44.544	20.433	45.002	42.008	75.457	37.133	105.292	36.01	52.386	55	79.492	50.999	70.531	35.007	44	58.295	45.562	32.386	67.096	49.222	43.703	57.101	88.858	69.665	58.761	113.178	30.779	46	70.054	48.828	58.007	64.082	33.445	45.729
ENSG00000004142	1598	1426	1406	1323	1778	1027	1384	1015	1719	1603	1182	1386	1426	1171	1070	839	1376	1300	1767	1533	1669	1963	1094	1338	1111	1216	1153	1505	1420	1152	984	1197	1370	1376	1283	1329	1545	1117	954	644	1049	724	1139
ENSG00000004399	548	185	209.999	296.001	275	1137	239	587.001	628	316.999	234.001	371	503.001	653	330	945.999	373.999	625.001	496	711.999	466.001	683	578	438	1080	781	284.001	879	430	453	745	925.999	848.999	680	1487	484.001	345	719.999	545.001	834	534	575	713.998
ENSG00000004455	611.458	519	604	541	646	671	510	500	671.001	556	428.999	586.999	577.001	593.001	399	648.002	496.001	718.999	847.999	606	704.001	708	408.002	563.001	706	567.999	434.001	955.649	628.999	468	582	719	637	619.001	859	583.999	563	659	468.999	390.001	633	407.831	569.001
ENSG00000004468	303	295	600	350.999	421.999	383.001	528	142.001	498.955	312	272.999	572.999	372.575	457.999	257	251.577	326.633	347.611	558	296	365.001	320.529	311	159	355	453.999	446	100	409	388.001	353	399	498.001	470.68	482	278.001	490	332.001	393	214	371.082	225.62	290
ENSG00000004478	696	655	708	507	836	493	615	654	686	717.999	610.999	666	683	444	385	488	615	736	1019	686.001	706	902.001	669	823.001	568	366.001	471	1204	582	610	472	566	658	596	701.999	627	584.001	600	497	389	446	343	543
ENSG00000004487	430.001	388	471	370.001	513	425.001	434	307	514.001	425	418	503	437	436	328.001	403.999	415	457.999	573	500	475	536.001	503	361.999	468	393.001	363	618	486	466	371	464	515	505	590	423	415	488	384.001	340	375.001	301	466.999
ENSG00000004534	557.682	420.001	402.001	385.916	727.015	1097.28	301.555	601.818	812.998	553.274	409.01	686.067	493.134	706.189	506.053	853.034	692	990.787	1049.04	996.046	716.999	998.109	653.099	551.895	951.963	663.786	495.015	1094.1	693.042	598.849	823.062	813.345	776.17	792.34	1374.16	558.622	454.789	833.151	628.521	676.519	890.954	483.338	658.045
ENSG00000004660	52.011	25	23	60.02	15.22	95	15	44.162	38.001	15	18.01	41.016	22.034	57.058	37.021	47.009	32.367	45.159	22.503	55.051	13	40	36.002	51.022	40.053	24.043	22.472	29.015	36.001	24	32.001	40.045	37.006	57.414	49.231	36.002	24.003	45.08	37.057	33.175	70.345	25.045	39.027
ENSG00000004700	324.484	195.43	200.388	235.963	266	347.999	263.484	110	312	241	225.443	241.983	278.471	357.449	177	537.001	245.956	290.287	333.753	360	215.999	339.976	256.902	202	331	241.966	171.437	434.931	247.001	221.507	310.921	318.92	373	279	376.899	214	242	311.998	239.508	276.611	294.001	199.915	278.93
ENSG00000004766	265.423	252.016	272	247	261.043	176.046	244.016	88	270.871	243.005	213.203	260	255.001	277.024	175.052	286.753	267.116	244.038	381.376	283.999	302.179	343.016	271.005	278.064	209.229	218.004	201.999	388.486	267.176	236.001	238.347	268.002	308.001	334	329.009	226.06	230	228.114	212.333	190.011	282	196	296.219
ENSG00000004776	18119	11131	10034	14681	15400	7490.99	10628	14776	8287.98	10934	5694.99	10345	7025.99	11381	8387.99	5974.99	8525.99	10222	12929	11397	7008.99	19258	7158	13205	11716	14124	8029	12613	9706.99	7028.99	6136.99	9095.99	13798	11144	9692	10933	10589	7325	5634	6170.99	10371	6413	9134.99
ENSG00000004777	42	14	22	17	21.001	77.999	13	46	39	23	12	24	22	51.999	31	77.001	36	38	37	43	24	64.001	30	32.001	49	45	14.999	51.001	37	31	50	42.999	22	43	55	20.001	13	58	35	32.999	50	30.999	44
ENSG00000004779	859	824.001	872.001	800.999	1192	566	760.001	771	847	884	618.001	706.999	787	617	671.001	543	756	835	1038	871	900	1266	626	797	875	642	647	834	826.999	552	562	790.999	908.999	894	816	724	916.999	723.999	611.001	442.001	681	444	832
ENSG00000004799	17732	21707	27137	16005	24690	11950	31906	10044	27729	74157	34778	5818	14697	32907	7411	19349	21703	67168	57468	20874	25222	38768	96458	16115	19741	408	11191	99429	24673	21971	43513	23577	44916	19379	24816	9381	16356	42062	38077	27705	14489	50294	71734
ENSG00000004809	2	6	4	5	3	8	4	8	9	0	1	4	4	4	4	9	5	11	7	6	6	8	4	6	10	8	7	5	10	7	8	3	3	2	10	5	2	10	7	7	3	5	5
ENSG00000004838	4	6	3.112	9	8	5	3	9	6.004	3.001	2	3	8	1	5	18.445	8	2	7	6	3	14.02	2.002	3	4.076	5.16	7.019	8.071	4.002	7	6.024	5.025	5.003	6.112	14.999	2	2	9.017	2.002	2	1	3	1
ENSG00000004846	2	2.002	0	1	4.757	18.037	1	4.092	1	1.001	1.129	1.003	2.004	12.495	0	9.083	2.014	10.021	3.005	2	2.357	3.013	2	3.409	7	6.097	1	4.048	3	1.002	11.005	5.637	1	2	0	0	7	14.017	3.129	2.006	11.48	5.023	2
ENSG00000004848	165	81	83	113	93	128	118	58	149	76	89	97	116	99	104.254	111.415	133	78.995	77.36	85.99	98.634	139.106	96.988	96	75.488	132	68	113	173	72.61	97	105	149	133.184	92	108	103	115	114.548	64.08	131	54.337	69
ENSG00000004864	68	52	54.999	47	61	121	74.001	51	71	53	74	81	65	72	59	89	55	82.999	67	96	101	74.001	83	40	100	63.001	48	147	70.001	66.001	68	69	94.001	96.999	139	66.001	59	79.999	69	74	101	90	121.001
ENSG00000004866	140	110	88.001	113	138	193	156	101.001	139	101	79	131.001	107	122.001	99	186.998	98	130	159	146.886	94.794	163.913	168.999	99	135.001	105	121.999	129.001	116	155	110	109.001	119	133.001	158.998	119.771	99	104.999	139.999	108.999	147	105	164.999
ENSG00000004897	973.863	576.978	679.985	570	729.886	565.908	604.999	204.001	610.991	591	492	643.982	636.992	683	414.818	774.886	569.99	510.962	804.977	733.909	574.951	782.964	741.859	788.855	611.814	617.974	528.999	729.968	887	528.999	531	731.856	740	862.001	788.931	614.98	585.968	473.926	543.999	557.001	686.957	502.86	663.962
ENSG00000004939	6.426	11.692	10.385	3.507	3.4	250.504	12.304	14.168	4.239	3.934	26.227	5.178	10.26	13.337	28.51	16.082	5.243	15.534	47.017	9.728	22.862	9.242	44.318	37.202	291.86	1.054	3.592	30.395	1.112	4.185	26.884	31.427	13.976	7.385	26.054	14.353	6.424	40.686	13.811	33.925	23.717	151.05	175.411
ENSG00000004948	18	7	10	19	17	10	19	2	24	7	9	20	22	32	11	15	16	13	24	19	27	38	16	5	24	14	18	10	20	16	7	24	19	14	40	16	15	10	27	16	13	18	11
ENSG00000004961	403	305	389.999	305	499	217	358	160.999	332	416	248	352	489	280	242	279.001	277	318	379	330	394	515	280	328	259	276	298.001	443	306	240	251	367	373	307	340	357	364	259	239	168	289	198	322
ENSG00000004975	175.999	91	99	99.999	132	211	110	99.999	193	113.999	104	134	109.001	145.001	92	155.044	105.001	151	165	177.004	101.001	166.054	123.001	93.999	160	120.999	105.999	196.001	173	124.132	136.999	159.006	151.001	150.003	244.003	132	100	151.001	116	111	163.002	76	124.001
ENSG00000005001	0	0	0	0	0	1	0	0	0	0	0	0	0	0	0	0	0	0	0	1	0	0	0	0	0	0	0	0	0	0	0	0	0	0	1	0	0	0	0	0	0	0	0
ENSG00000005007	537	403	429.001	400.001	503	593	477	366	512.999	519.001	318.999	494.999	451	558	336.001	544	462	579.001	699	595.001	497.001	812	596	475	504	397.999	375.999	854	538	498	529.001	509.002	608.999	679.001	861.001	372	366.001	496	388	367	405	318.999	427
ENSG00000005020	516.469	234.286	138.572	202	285	223.455	212	208	209.999	115.196	195	195.228	242.13	344.424	185.296	611.632	261	326.383	324.277	333.942	306.511	409.12	178	222.136	282.076	138.442	120	513.271	223.404	119.282	344.145	273.085	280.09	221.163	372	218.334	213	324.132	236.301	275.596	293.326	133.027	220
ENSG00000005022	211	91	95	94	119	355	104	204	180	159.001	87.999	65	161	141.001	94	396	130	196	171	192.999	117.999	233	144	136.001	200	127.999	64	352	122	85	173	218	173	157.999	300	156	135	201	148	157	175	106	162
ENSG00000005059	30	21	11	17	31	143	41	58	29	17	22	29	46	52.001	36	180	34	49.999	33	76	28	49	22	21	62.001	32	8	50	38	35	44	44	59	43	103	36	39	63	38	41	48	19.001	41
ENSG00000005073	0	54	66	55	39	36	42	26	44	14	50	32	21	40	24	12	27	20	43	39	50	32	28	22	42	44	59	38	66	39	8	33	29	40	54	20	56	18	40	15	22	14	30
ENSG00000005075	460.405	414.189	431.149	375.85	545.271	335.723	496.117	535.505	630.172	454.447	514.381	555.758	544.017	490.016	315.07	327.898	425.354	462.093	537.728	488.773	456.977	585.063	340.777	346.512	458.898	361.422	479.781	469.221	463.088	371.752	319.028	402.631	408.329	427.895	524.049	360.157	409.748	401.927	312.868	258.887	310.701	285.608	410.018
ENSG00000005100	163.991	112	87	100	109.037	156.48	106.094	104.084	129	123.977	101.106	101.331	103	149.092	109	192.513	144.438	159.225	153	164.107	129.099	183.16	137.32	137	150.061	151	84.016	318.793	139.149	147.03	141.005	182.013	141.009	169.061	197.564	118	117.135	100	115	101.001	178	93.438	132.013
ENSG00000005102	75	26	48	37	57	164	36	92	118	28	70	59	87	98	62	177	75	49	108	133	74	126	137	66	216	133	57	209	56	77	85	217	117.001	195	249	138	107	98	58	145	116	88	133
ENSG00000005108	17	14	9	23	18	39	12	30	17	6	13	18	16	28	17	64	22	48	18	55	20	29	47	16	68	32	23	34.089	21	16	32	32	26	22.038	74	21	21	32	27	57	49	42	39
ENSG00000005156	270.513	142.382	232.204	149.27	210.999	210.699	195.005	117.084	267.293	171.277	123.075	197.145	199.363	233.207	141.185	229.314	182.392	159.674	270.379	186.254	187.159	301.316	228.187	183.075	165.483	231.884	153.219	285.095	214.915	172.013	153.068	226.403	215.553	220.056	264.38	191.259	161.647	146.097	168.072	145.533	214.491	152.228	168.189
ENSG00000005175	366.138	370	388.001	399	457	280	361	158.999	384.019	357.001	288.999	438.001	419.999	377	266	400.056	343.001	359.001	496.001	394.999	405	456	409	365	314	251	374	464.999	397	335.999	268	328.001	428.564	332	365.03	342	382	275	313	291	383	252.001	388
ENSG00000005187	21	23.761	3	12	38.799	9.368	12	16	20	10.647	30	4	5.986	22.774	19	34.811	22.777	26.103	18.754	22	19.036	25.474	34.767	21.415	10.455	12	9	209.203	25.023	33.008	8.372	19	16.044	7	30.841	40	16.055	8	9.636	12.493	9.79	23.341	18
ENSG00000005189	14	9.08	11	12	9	19	16	11	13	8	4	7	7.526	17	7.179	20.122	7	13	14	11	14	16	13	8	13	17	14.386	14	5	13.073	12.013	19.433	16	11	30	8	10	14	14	12.548	15.109	9.093	15.875
ENSG00000005194	144.001	145	151	123.999	152	149.001	126	120.999	143.999	153	86	109	185.999	97	88	162.001	142.999	138.001	171	124.999	115	185.999	132	175	165.001	128.001	92	231.001	136	96.999	121.001	151	167.001	157	193.999	126	138	130	104	106.999	153	92	136
ENSG00000005206	243	126.001	137.001	140	209.85	281.001	118.69	198.203	231.759	199.009	123.743	203.572	200.718	235.519	160.677	284.012	194.873	243.056	194.001	302.758	243.999	267.083	237.883	196.012	286.141	217.369	149.099	503.999	233.162	259.051	256.03	339.791	251.618	302.84	500.027	224.12	161.165	284	180.999	172.529	248.342	203.891	301
ENSG00000005238	129	59	86	83	83	158	61.001	106	89	87	55	99.999	87	115.001	73	115.001	51	87.999	67	121	72	136.999	62	109	101	125	79	94	73	44	66.999	87	109.999	96	101	79	80	89	69	67	107.999	58	78
ENSG00000005243	244.001	187	188	230	206.001	308	190	291.999	195.999	240.001	177.001	212.001	195.999	232	175.001	261	207	308	220	265	165	365	166	184	250	199	169	212	251	173	186.999	250.999	297.001	237	300	168	185.001	220	177.999	140.001	217	101	179
ENSG00000005249	884	44	46	120	139	1720	284	315	553	66	49	24	178	165	121	2084	61	1076	185	157	168	879	53	126	377	43	48	1093	88	105	457	306	290	54	145	94	32	438	353	96	208	124	192
ENSG00000005302	257.373	231.999	279	248	270.388	240	258.001	164	261.79	259	210.001	264	307	315.395	150	347	213.001	286	290.001	271.998	294.999	335.448	251.001	224.999	292.999	277	232.999	290.363	274.282	217	211	308.001	275.002	280.999	350.999	205	264.385	237.851	193	242.002	292	192.998	292.96
ENSG00000005339	1001	677	837	787.719	1052	1152.03	1059.14	407.07	972.11	802.911	943	1059	938.023	1159.1	706.014	943.143	970.051	1011.93	1151.14	1185.01	961.049	1175	1393.27	714.999	807.055	759.009	950	1472.58	1029	993.051	805.043	824.006	1091.01	1199	1212.07	931.002	913.007	675.999	1013.01	829.08	869.019	889.398	912.142
ENSG00000005379	141.001	112.001	92	110	178.001	130.054	81	44.001	120	91	70	144	80	95	100	173.006	151.163	101.001	159	152	74.001	152.001	162.999	61	138.003	77.002	88.001	202.005	154.003	135.093	126.003	101.001	128	132.004	177.001	112	92	116.007	157.001	79.002	151.001	71	108
ENSG00000005381	7	5	2	2	1	5	3	2	2	4	2	2	3	3	0	3	2	3	4	6	0	4	5	2	6	2	4	5	3	4	5	5	10	1	12	2	4	1	2	3	5	3	4
ENSG00000005421	0	0	0	0	0	0	0	0	1	0	0	0	0	1	0	2.004	0	1	0	2	1	0	0	0	1	2	0	1	0	1	1	0	0	0	0	0	1	0	1	0	0	0	2
ENSG00000005436	190.999	343	174	150	261.001	204.999	241	66	280	159.999	286	282.999	163	193.998	195.926	220.037	222.001	220	245	233.722	174	253.247	206.269	231	278.997	317.999	186.994	286.002	284.999	238.001	158	288.822	216.001	214.999	277.001	173.998	180	172.001	155	163.889	282	165.001	231
ENSG00000005448	11.008	2	2	6	3	9.004	4	11.042	6.075	2	2	4	7.008	2	3.002	29.094	3	11.788	7.086	4.006	5.003	6	8.415	5.011	21.084	3	5.003	14.018	3.012	6	8	7.01	7.006	8	28.105	3	4.016	17.025	5	11	11.002	3	6
ENSG00000005469	147	124.001	145.001	151	180.001	97.001	123.001	55	157.999	129.999	118.001	128.001	125	146	120.001	141	129.001	147.001	176	146	141	186	136	119	138.999	167	110	187.001	164	106.999	139	151	180.001	145	187.999	153.002	119	144	104	90	139.999	87	136.001
ENSG00000005471	85	126.968	140.001	138.999	183.996	100	159	120	132	116	139.001	133.999	180	206	64.001	115.999	140.001	112.944	139	234.002	140	140	103	123	132.999	82.861	110	192	153	117.906	81.999	165.999	209	183	153.001	189.001	131.999	73	93	88	156.936	103.001	112.001
ENSG00000005483	778.999	525.001	524	534	656	926	660	897	908.811	466	699	824	825.05	1002	603	1017.81	763.999	696.034	860	842.002	798	862.012	743.018	564	916	733.001	629	1220	740	548	671	794.849	728.999	774.999	930.999	660	650.999	718	691	689.001	902	699.001	655.001
ENSG00000005486	94	50	66	57	89	153	73.999	123	140	108	69	86	91	87	63	155	91	143	95	127	82	147	75.999	88	110	70	58	131	73.001	77	108.001	126.999	141	106.999	155	84	67	117	87	76	112.001	56	77
ENSG00000005513	20	3	8	11	2	15	4	9	8	9	8	5	7	30	14	50	8	4	14	27	7	16	5	11	27	20	7	18	6	13	14	7	12	12	5	5	7	18	12	5	11	8	9
ENSG00000005700	1260.09	1204	1516	1354	1671.04	724.204	1255.19	238.199	962.396	1199	848	1011	1276.02	1056	695.458	890.786	869.209	904.201	1505.25	998.999	1047.65	1551	1050.94	1027.01	904.282	896	1034.51	1240.23	1158	812.119	721.209	1102.43	1176	1015	948.049	1116	1258	664.943	843	807.001	1202.32	762	1081
ENSG00000005801	167.622	158.149	153.09	146.093	224.076	175.07	156.147	90.001	175.553	181.048	133.591	155.583	187.893	166.547	129.547	230.781	146.268	177.716	241.824	193.103	137.729	210.138	166.626	141.785	169.167	140.146	151.001	337.441	175.022	156.021	173.717	183.945	188.002	204.197	293.01	166.02	140.611	171.569	145.088	148.074	223.041	146.315	182.766
ENSG00000005810	891.001	682.999	686.001	757.001	790	1072	980	496	629.001	500.97	467.001	562.999	599	809	481.001	1705	622.001	624	861.999	797.001	487.999	848.999	700.999	620.001	650	536	403	1226	638	485.001	486.001	815.001	840	654	683	637.001	494.999	448.999	705.992	650.982	786.002	652	682.001
ENSG00000005812	624	498.001	602	489.999	503.001	651	647.097	175	672	549	482	578	595.505	630	435	798.343	589.999	711.995	831	788.25	500	686	620.189	511	551.49	337.999	418	877.078	695	589.245	583	671.981	800.001	668.767	748.673	647.228	607	553.999	595	602.001	641	439.64	715
ENSG00000005844	16.043	11.318	6.035	20.016	15.14	79.831	9.012	31.175	15.021	5.02	29.034	18.323	20.232	38.134	34.418	412.385	19.23	24.401	22.728	63.585	11.324	41.676	36.087	25.086	55.296	15.163	9.053	57.533	13.148	15.632	40.798	27.327	20.179	18.04	44.38	17.015	22.153	48.789	45.208	35.329	20.788	22.326	36.162
ENSG00000005882	1242	1583	1348	1349	1920	1045	1371	1132	1378	1379	1192.99	1321	1280	1155	1013	603	1071	1162	1426	1457	1900.98	1335	857.999	1003	957	581	1191	1346	1325	1023	962	1336	1357.99	1448	1254	982	1377	1060	916	621	860	723	1059
ENSG00000005884	131.095	116.308	53.039	110.84	105.052	209.63	57.001	169.277	116.913	59.288	88.893	126.459	115.206	227.282	121.287	182.453	158.285	115.369	155.244	201.007	167.017	179.278	117.621	96.708	181.805	134.904	81.376	213.641	137.183	169.896	201.805	165.7	177.116	124.098	267.203	109.003	101.001	211.667	147.669	120.975	106.215	84.612	80.138
ENSG00000005889	784.001	713.001	741	635	909	617.999	804	132	598.001	722.134	627	696.999	649	696.62	476	807.503	732	606.001	980	849.967	576.024	843.001	889	629.999	552	526	561	1053.6	816.743	618.999	569	712.001	800.999	806.999	809	835.001	812.001	481.145	693.001	539	887.001	633.999	728.999
ENSG00000005893	1790.42	2977	2504.7	2540.4	2875	2296.31	3428.97	598.017	2274.75	1718.99	2419.9	2660.94	2217.87	2524.25	1782.05	2234	3047	1949.15	3493.79	2534.34	2563.77	2350.67	2724.96	1896.29	1986.97	1510	2051	3634.88	2512.67	2393	2164	2849.36	2956.97	3281.16	3075.68	2549	2089	1861.61	2595.26	1806.25	2425.05	1875.37	2729.99
ENSG00000005961	1	4.002	1	1	3.052	31.283	0	9.239	5	4	2	4	2	1	3	10.007	2.014	10.002	6.007	6.252	5	14.354	3	5.006	10.128	3.009	2	10	1.042	0	8.017	4	1	7.018	7.006	6	4	11.708	2	8.014	2.63	6	8
ENSG00000005981	486	827	706.684	641	632.583	236	700	279	678.575	478.558	790	836	431	597.955	460	354.001	627.582	983.943	752.171	592.59	766	643.548	872.662	411.99	574.045	231	404.049	680	705	497.602	619	751	605.527	716.979	556.478	516.999	572.644	523.946	573.999	380	286.999	394	526.035
ENSG00000006007	841	790	709	707.001	989	838	876.001	759	1035	791.994	625	642	763	639	540	650.956	617	841.982	734	883	842	950	638	621.967	790.988	593	580	615	714	641	614	671.986	802.979	711.982	764.922	654.999	770	625	622	462.983	462.973	444	726
ENSG00000006015	296.46	204.416	200.604	222.248	263.186	249.037	202.001	395.06	331.003	257.004	187.336	261	221	242.998	202.012	303.99	245.892	305.008	312.875	322.651	234.114	299.014	209.999	248.011	404.737	200.999	280.014	312.04	286.1	220.001	227	291.347	270.011	294.04	426.964	221.008	211.999	265.614	215.395	197.176	220.031	139.469	254.349
ENSG00000006016	16	18	44	10	8	26	50	15.007	3	31	3	2	10	10	20	18	6.022	12	38	11	21	13	21	19.003	33	15	8	14.001	8	3	6	14	9	8	29	9	15	9	22	9	56	11	11
ENSG00000006025	211.001	121	174	152	196	248	66	172	228.001	77	80.001	381	122.999	262	212.001	110.999	181.999	139	233.001	127	194	177.001	133	63	361	443	197	106.001	280	309	333.002	439	127	214.001	593.999	106	191.001	314.001	131	152	257	72	132
ENSG00000006042	50.537	25.761	23	39.007	33.377	137.699	28	44.416	32.189	15.461	19.009	33.015	41.81	95.537	27.036	110.235	25.317	63.432	60.001	58.028	30.521	46.015	20.001	35	65.332	49.983	18.047	50.658	65.003	40.466	65.006	37.033	55.67	63.003	103.964	34.013	28.787	76.752	45.241	59.188	63.332	20.079	48.166
ENSG00000006047	18	3	5	4	1	32	5	20	14	5	3	3	3	6	5.001	28	4	26	5	4	3	11	5	8	13	9	6	24	5	3	8	7	6	6	7	0	3	11	7	0	9	1	8
ENSG00000006059	0	0	0	0	0	0	0	0	0	0	0	0	0	0	0	0	0	0	0	0	0	0	0	0	0	0	0	0	0	0	0	0	0	0	0	0	0	0	1	0	0	0	0
ENSG00000006062	121.001	111	82.999	171	164.999	221.995	150.999	142	125	125	119.999	173	147	330	125.999	233	227.001	131.999	192.999	201	152.999	257	184.001	113.001	168	250	82	464	155	193.999	207	220	177	237	353	117.999	161	246	173	70	224.999	154.999	197
ENSG00000006071	31	40	11.04	28.999	10	47.001	29	16.015	14	15	27.001	44.999	19	89.001	14	26	28.001	27	33.999	14	54	25.001	26.023	19.001	25.002	19	17	42.002	52	66	50	36.001	41	11.001	35	19.999	8	54	25	15.005	41.999	17	31.187
ENSG00000006116	0	0	0	0	0	0	0	0	0	0	0	0	1	0	1	2	0	0	0	0	0	0	0	0	1	0	0	0	1	1	1	0	0	0	1	0	0	0	0	0	0	0	0
ENSG00000006118	15	15.042	14	11	16	21	12.001	28	15	23	15	15	22	11	14	25.111	14	31	20	45	20	32	19	16	41.011	40.012	19	31	27	11	29	35.999	29	32	75	19	25	39	22	46	18.999	21	30
ENSG00000006125	1114	837	860	756	1130	1186	849.999	626	1059	839.001	914	924	977.999	1137	789.001	1375	878.999	1050	1359	1191	999.001	1385	958	998	1064	1015	825	1876	1035	1011	1050	1231	1275	1195	1432	1180	957	1090	813	844.999	955.001	722	1009
ENSG00000006128	1	0	0	0	0	0	0	0	0	0	1	0	0	0	0	1	0	0	0	1	0	1	0	3	0	3	0	0	0	0	2	0	0	0	0	0	0	4	0	0	2	0	0
ENSG00000006194	94.001	119.001	98	65	111.001	148	122	113.001	129	97	104.252	90.566	90	149.112	87	209	100	152.999	170.001	173	101.226	139.999	125	102	176.999	94	87	250	141.001	108.999	143	145	144.001	158.001	186	104.001	94	136.001	119.999	118.999	136.578	82.001	132
ENSG00000006210	91	44	62.019	44	68.001	103.5	40.032	83.08	116.357	74.032	122.036	129.063	77.07	245	102.021	209.466	68.065	95.002	96	235.631	145.008	131.005	460.72	110	232.064	65.417	87.173	200.445	109	86.005	165.09	114.001	166.544	156.011	190.019	88.037	86.178	176.18	152.111	167.589	96.749	192.223	234.446
ENSG00000006282	240.914	192	146.001	306.999	122	306.001	161.001	296.999	172	196.002	82.999	225	198.999	220.999	186	235.001	212	259.001	269	349	287.001	302	210	154.999	314	343	126	182	240.999	274.001	223.999	242	285	248.001	499.999	133	194.001	254	173.001	145	188.001	162	266
ENSG00000006283	1	2	3.015	3	1	7.313	1	3.037	4	0	1	8	4	2	3	12.045	1	13.098	3	4	4	3	3	1	5	4	0	5.214	3.012	1	6	5	3	2	10	1	1	7	6	0	2	4	2
ENSG00000006327	83.001	11	10	69	16	35	32	51	30	65	81	23	165	63	84	63.001	23	31	18	140.999	15	248	247.999	263	108	106	5	433	118	34	46.001	24	22.999	28.001	108	102	126	74	116.999	16	169	37	64
ENSG00000006377	1	0	1	0	1	5	1	3	1	0	0	0	0	0	0	22	2	0	0	1	0	1	1	0	1	0	1	0	0	1	0	0	1	0	0	0	0	1	3	0	2	1	0
ENSG00000006432	33	16	31.042	17.012	57.016	13.045	12.049	16.048	16.015	30.014	37	22.006	20.026	27.121	23.115	41.149	22.088	15.021	20.239	29.006	30.042	69.17	33.252	40.061	25.064	34.146	19.186	59.039	19.031	21.027	26.023	28.044	27.039	26.018	44.094	25.005	37.119	25.093	18.025	21.017	44.043	21.05	17.302
ENSG00000006451	310	255	304	345	381	427	294	235	326	202	249	333	364	294.993	204	441	304	309	358	347	291	403	324	244.404	383	280	238	426	362.001	275	301	444	364	295	443	266	297	331	294	299	257	246	356
ENSG00000006453	15.003	7	11	6	19	25.042	13.001	23.102	21.003	18	14	26.052	19.003	19.002	18.012	30.035	18.03	33.015	24.002	35	26	35	21	19	24.007	36.025	15	28.012	25	28.003	24.061	26	38.107	26	53.224	21	20	33.017	20.112	20.022	30.27	24.061	35
ENSG00000006459	401	518	628	431	591	355	526	150	417	423	533	456	495	567	426	658	457	364.629	688	578	483	534	746	491	419	332	327	999	616	376	424	569	591	713	702.999	431	617	328	440	616	700.001	590	584.627
ENSG00000006468	42	12	14	31	30	24	22	15	22.999	14.999	15	22	20	66.999	23	99.999	29.999	39.999	42	45	16	39.999	23	37	47.999	54.001	15	30	27	28	60.999	40	55	36	57	27	27	59	30	66	63.001	27.999	33
ENSG00000006530	122.759	88.52	121.017	85.2	141.544	163.272	103.7	68.155	163	103.257	102.999	106.368	113.018	135.081	69.372	172.677	101	148.999	188.022	139.386	132.001	152.997	142.999	118.999	130.718	122.787	148.497	204.001	129.525	118.248	116.926	134.999	148.577	151.651	172.215	116	113.251	114.2	135.999	100.026	149.035	123.067	133.027
ENSG00000006534	31.579	32.881	25.078	35.179	19.007	83.129	37.023	67.952	28.552	28.255	13.972	11	33.287	35.373	32.086	83.38	26	42.888	29.371	42.567	26.259	51.901	22.174	37.024	30.265	12.396	16.118	53.129	23.439	27.088	40.283	35.91	38.543	23.08	49.935	27.107	16.21	31.426	32.376	24.565	20.368	21.143	22.191
ENSG00000006555	4.019	0	1.022	0	2.403	5.21	0	0	1	1.004	1	0	1	3.069	5.729	43.316	2.301	1	2.012	7.105	2.007	0	1	2	3.018	1.011	0	3.006	0	3.034	3.041	2	1	1	2.043	5.324	0	3.007	2.015	1	2.002	4.039	1
ENSG00000006576	2028	3707.01	4105	3495	3495	2386	4832.02	701	2671.01	2342	3098	3118	3640	3225.01	2261.02	2239.66	3395	2312	4252	2698	2790.02	2773	3444	2192.01	1809	1443	2214	2075.35	3218.01	2700	2320	3471.01	4159	4077	3143	3125	3235	2157	3462	2256	1760	2237	3236.54
ENSG00000006606	2	0	0	1	1	2	2	0	0	0	0	1	1	0	0	1	0	0	2	2	0	2	0	0	0	0	0	0	1	1	0	1	1	2	0	0	0	0	0	1	0	0	1
ENSG00000006607	182.611	139.027	180.039	127.206	153.022	274.006	139.999	133.1	179.563	181.009	191	191.755	129.056	242.119	144	312.75	196.061	206.73	264.951	226.046	213.984	240.334	222.001	146.999	206.385	158.462	172.748	329.404	217.05	176.999	232.025	203.037	207.811	235.998	303.136	177	128.001	202.022	175.834	133.342	219.545	153.969	160.694
ENSG00000006611	0	0	1	1	0	0	1	0	0	0	0	2	0	1	0	1	0	0	0	1	0	3	0	0	3	0	0	0	0	0	0	3	0	0	0	0	0	0	0	0	0	1	3
ENSG00000006625	112.137	117.001	126	128.001	162	98.038	129.999	105.938	170.405	103.999	87.924	126.452	140.63	150.425	91.001	164.963	110.999	165.001	137.16	145.329	124.264	207.373	90.001	111	174	146.69	110	159.999	119.914	86.848	105	148	168.323	114	152	101.214	142	132.068	97	104	121.981	88.219	140
ENSG00000006634	17	19	26	13	32	27	26	20.097	30.003	17	13	31	38.001	37	21	77.013	27	24.086	35.735	42.001	28.011	36	35	23	37	26.999	28	55.015	34	31.999	31	31.999	41	36.451	59	37	23	25	27	28	41	25	33
ENSG00000006638	11.007	6	11.004	7.006	1.035	16.836	4.005	9	17	17	4	5	11.009	8.29	6.003	13.46	12	8	17.494	14.236	11	16.406	8.008	12.034	15.58	15.009	1	11.005	7.004	7.006	5.191	12.011	20.412	17.401	12.039	19.008	9.537	8	12	12.597	11.626	11.243	11.02
ENSG00000006652	775.024	461.002	526.574	674.926	761.039	566.449	538	283.062	710.066	573.566	1428.17	563.001	625	667.268	638.468	693.186	578	616.001	888.001	1262	403	1586.52	1045.47	1163	548.188	382.064	411.001	2910.94	689.391	681.03	690.999	561	796.1	709.053	800.805	951	967.052	730	839.08	574.627	987.115	535.378	809.081
ENSG00000006659	1	0	0	0	1.129	1	1	0	2	0	1	1	0	0	0	4	1.055	0	1	2	0	0	0	0	3.136	3.184	1	1.019	1	0	1	1.054	1.048	0	3	0	1	0	1	1.07	0	0	0
ENSG00000006695	427	380	368.999	302	553	231.999	358	152	385	469	258	278	490	209	219	143	326	274	332	329	372	540	282	395	185	214	303	446	290	179.001	192	312	343	266	249	296	387	178	263	167	192	168	265
ENSG00000006704	445.151	467.45	456.17	407	639.257	343.218	460	284.65	473.28	941.015	504.087	406.71	351.741	501.011	334.114	263.619	476.005	455.954	683.24	495.069	506.496	457.285	545.638	370.921	471.912	359.049	352.368	1528.74	525.38	631.893	512.806	523.578	407.038	655.532	758.43	486.647	449.925	582.917	484.17	327.405	478.73	471.863	570.975
ENSG00000006712	306	250.999	248	257	344	385.999	300	437.999	461	308	293	358.999	281	369	273	383	302	361.999	444	357	340	432.001	342.999	236.999	433.001	336	314	445	364.999	309.001	364	391	370	364	431	301	269	429	311	280	327	197	339.001
ENSG00000006715	206	145.578	163.037	162.028	207.884	231.769	153.001	95.176	177.258	168.828	110.816	161.826	164.062	206.23	131	397.361	171.012	182.179	205.88	239.432	155.931	252.05	177	157.509	183.829	186.725	127.832	273.401	176.065	163.298	182.766	215.25	245.28	199.13	282.24	139.009	147.521	192.744	177.046	151.644	189.264	138.733	181.408
ENSG00000006740	52.007	22.004	28	66	49	45.012	24	30.116	37.003	28.014	36	42.016	33	33.078	33.001	40.654	27.02	52.015	41.006	59.018	43	77	47	43.013	46.01	29	42.403	39.007	30	19.009	47.008	30	47.001	39	56.042	37	45	38.005	38.001	27	30.299	30.01	38.007
ENSG00000006744	575.999	447	420	469.859	594	551.019	489	405.999	593	509.999	374	455.001	398	460.001	390.001	462.067	491	493.001	542.999	523.048	491	734.023	460.999	451.036	501	495.002	393.001	787	533.999	432	477	442.002	546.001	611	652.002	491.999	411	518	427.999	291	412	291.001	487
ENSG00000006747	15.166	3.001	8	6.26	21.567	109.532	11.027	29.223	34.581	8.021	1.02	10.168	9.002	9.937	11.464	74.658	16.695	27.771	19.232	8.35	9.115	27.041	8.048	8.125	27.924	6.542	3	15.119	11.117	11.173	19.014	15.399	8.261	9.003	70.134	8.001	7.149	20.073	21.001	6.803	8.259	6.321	14.21
ENSG00000006756	85.586	23.062	17	31.137	36.864	181.514	42.021	121.723	101.136	33.323	29.182	38.497	43.085	99.902	26.025	204.064	47.224	112.045	59.13	108.41	52.709	76.735	44.366	29	94.358	80.58	26.721	95.432	58.265	51.013	74.362	63.697	71.827	57.19	129.248	30.219	30.307	80.488	53.235	60.151	68.775	41.492	58.084
ENSG00000006757	293	296.257	309.7	326.858	461.993	222.853	248	199.375	350.701	251.249	251.296	296.579	322.641	263.596	286	217.267	243.169	323.478	374.636	334.621	386.723	356.219	233.124	291.738	261.245	287.897	305.707	331.149	341.998	291.879	211	251.946	308.082	308.526	251.879	305.6	323.507	201.28	224.55	151.609	339.82	178.972	232.96
ENSG00000006788	5.029	1.02	4.002	2.018	0	1.004	0	2.048	1.022	2.012	4.002	5.003	0	3.012	4.211	1.002	2.029	2.036	9.071	2	1.005	2.008	7.256	2	1	2.006	1.032	2.007	3.106	2.058	5.016	3.02	2.021	4.011	2.014	7.217	11.084	2.003	1.004	6.001	1.004	1.005	0
ENSG00000006831	841	859	1079	887	896.001	1233.72	1007	441.664	827.001	574	726.802	888	616	766.476	485	844	723	951	1051	856	961.999	859	769.584	552	728	631	900.001	1033.68	702	743	755.001	998	1185	1119	817.615	805	774	737	795	677	792.783	526.795	731
ENSG00000006837	33.248	18.89	36.037	25.006	36.717	32.842	22.206	16.738	33.999	25.389	12.115	31.61	29.489	36.204	16.689	47.509	22.692	35.587	44.126	26.546	27.806	46.214	27.391	33.473	41.534	36.072	26.06	55.936	41.918	36.601	18.533	36.08	30.606	35.017	40.159	29.678	32.227	37.61	27.406	37.744	33.137	39.383	35.986
ENSG00000007001	0	0	0	0	0	0	0	0	1	1	0	0	1	1	0	1	1	0	0	0	0	0	1	1	0	0	0	0	0	0	0	0	1	0	0	0	0	2	1.661	0	0	1	0
ENSG00000007038	0	0	0	0	0	0	1	0	0	1	0	0	0	0	1	6	1	0	0	0	1	0	0	0	0	0	0	0	1	0	0	1	0	0	1	0	0	0	0	1	0	1	0
ENSG00000007047	184	131.87	118	116.001	182.959	184.005	138.229	143.951	170.637	130.003	131.776	122.579	194.282	167.063	100	160.046	120.999	157.051	181.005	168.001	137.999	184.193	168.001	144.015	173.216	140.857	119.739	314.593	155	158	155.743	144.171	151.641	127.19	191.009	143.332	149	153.85	155.964	96.938	143.029	87.087	132.498
ENSG00000007062	21	2	4	13	8	6.013	5	4	9	6	7	15	15	5	10	31.166	13	9	11	15	8	37	12.007	13	17	28	11	12.006	10	12	6.009	11	9	18	74	23	7	5	19	16	14	7	10
ENSG00000007080	388.001	371.509	289.034	320	419.163	378.603	357.131	492	508	453.137	356.188	448.068	320	399.906	286.999	357.817	344.177	350.576	425.396	371	385.314	480.347	278.026	325	423.122	349.557	310	495.001	454	320.44	283.1	377.999	400.429	364	393	304	305.598	362.105	225.032	235	301.256	208.297	310.128
ENSG00000007129	1	2	0	0	1	4	0	2	1	0	0	2	2	1	1	26	0	3	0	2	0	6	5	1	2	2	1	6	2	0	0	4	2	4	11	0	1	0	0	0	2	3	1
ENSG00000007168	2222.32	1888	2371.58	1987	2694.15	1976.45	2262	739.155	2046	2043	1841	2104	2203.16	2090	1418.32	2046.24	2025	1798.76	2921.01	2358.68	2209	2714.14	2007	2314	1958	1898.87	1843	2874.46	2191.35	2110	1926.06	2451.38	2525.45	2307.41	2611	2018.46	2123.23	1614.71	2020.2	1517.04	2290.17	1548	1962.74
ENSG00000007171	4	5	3	1	7	3	1	3	7	3	2	4	6	3	1	1	2	5	7	10	10	3	10	6	10	15	6	5	6	5	0	18	6	12	29	3	7	3	1	19	6	13	21
ENSG00000007174	6.001	1	0	1	4	6.005	1	4.003	3	3	0	1	3	3.627	0	14.999	0	6	3	1.556	3.032	1	0	1	6.005	0	1	8	2	5.002	3.001	6.29	1	2	5.689	0	2	5	3	2	5	3	2
ENSG00000007202	1933.99	1446	1602	1374	1605	1531	1588.09	746	1642	1540	1336	1509	1599	1511	1010	1466.94	1329	1521.5	1694.11	1675	1576	1923	1543	1341	1220	1204	1166	1832.76	1658.04	1482.53	1288.85	1567.06	1714	1584	1716	1447	1586	1121	1458	1030	1285	1051	1435
ENSG00000007216	0	0	0	0	0	0	0	0	0	0	0	0	0	0	0	0	0	0	0	0	0	0	0	0	0	0	0	0	0	0	0	0	0	0	0	0	0	0	0	0	0	0	0
ENSG00000007237	388.177	216	277.775	623.159	383.697	1431.12	510.001	397.837	470.089	235.91	194.139	454.802	614.525	880.67	289	999.064	586.292	606.61	380.864	1133	292.935	607.668	345.346	411.076	447.639	452.948	176.811	427	528.21	413	888.43	733.117	932.999	711.023	600.998	1090	361.083	682.76	470.11	512.001	702.239	297.314	381.062
ENSG00000007255	52	35.999	30	45.999	33.999	58	35.999	51	49	43.999	19	22	20.999	39	39	56.001	26	56	45.999	40.001	27	46	30	43	50	55	29	71	43	37	28	48	56	42	54.999	33	40	35	22	45	49	19.999	33
ENSG00000007264	3.004	7	0	2	2	16	3	9.002	2	1	1	2	3	0	3	32.118	1	3	3	2	5	8.948	1	2	5	5.778	2.271	4	2	3	5.001	5	2	4	4	3	2	4	3	3.001	8.001	2	8.002
ENSG00000007306	0	0	0	0	0	0	0	0	0	0	0	0	0	0	0	0	0	0	0	0	0	0	0	0	0	0	0	0	0	0	0	0	0	0	0	0	0	0	0	0	0	0	0
ENSG00000007312	21	5	4	5	8	21	6	11	18	6	5	6	16	12	10	206.001	10	20	12	20	9	20	5	10	13	8	5	20	12	5	15	18.752	13	10	27	6	4	22.999	8	13	4	9	11
ENSG00000007314	2840	2561	3316	2848	3259	2906	3569	1513	3614	2905	2586	3963	2729	2696	2354	1524	3662	2776	3925	2951	3260	3837	3313	2498	2361	2564	2867	2505	2867	3790	3038	3316	3768	4573	4589	2671	3200	2828	3473	2006	3180	2466	3013
ENSG00000007341	86.708	94.368	119.007	83.013	98	70.999	86	58.8	111.999	82.903	83.005	107	111.786	115.681	79	133.096	99	114.815	144.908	115.337	106.999	150	104.097	86.877	103	102	76	158.042	100	100.48	98.661	125.102	113.835	113.02	140.447	80.727	91.001	83.255	84.999	76.999	102	85.999	122.025
ENSG00000007350	5	2	1	3	1	1	4	4	3	2	0	0	5	0	2	2	3	2	3	3	3	0	1	2	5	0	0	1	2	0	0	2	1	1	4	4	5	0	2	1	0	0	0
ENSG00000007372	8	4	3	0	2	3.001	1	2.043	0	1	1	0	2	6	4	21.2	5	6	2	5	4.079	3	2.001	2	7.001	4.199	5.709	1	2.067	3	4.264	4.362	3	2	5	3.265	5	6	6.171	2	8.116	1	1
ENSG00000007376	47	42.001	29	25	43	67	44	39	42	50.001	22	28	39	38	24	47	36.999	39	38	56	32	39	21	31	40	46	32	51.001	48	32	31	38	33.001	40	50.999	25.001	40	42	30.999	22	46	30	28
ENSG00000007384	180	99	84	124.001	129.001	325	69.001	146	152.001	128.001	82	159	170	217.001	112.999	191	114	152	167.999	252.999	116.999	214.999	168	120	219.999	153	93	277	232	156.999	169.999	186.999	161	174.001	316.001	137	123.001	156	191	127	166	83	149
ENSG00000007392	288.75	227	210.505	199.762	282.999	480.046	146.999	282.001	324.038	226.001	189.999	245	249.031	354.441	244.928	434.221	253.435	352.839	473.004	426.888	262.001	480.848	260.427	252.128	481.978	333.392	209.12	561.999	344.543	308.584	417	436.9	457.017	341.588	631.321	248.872	214.701	429.015	280.795	300.322	396.999	270.736	349.298
ENSG00000007402	39.999	27	22	39	30	18	15	20	58	27	44	43	31	36	22	27	53	33	51	36	31	41	37	23	26	24	30	53	19	28	41	49	47	61	51	32	31	37	22	27	49	22	19
ENSG00000007516	44	21	26	27	33	36	12	27	35.999	26	19.999	29	21	23	22	32	30	40.001	40	37	34	33	18	24	29	23	21	31	31	23	21	25	17	34	46	14	14	35	25	23	36	11	27
ENSG00000007520	327	248	272	257	313	314	273	318	274	346	187	265	235	257	202	277	263	358	323	293	279	423	205	261	346	313	219	350	403	251	189	266	339	272	343	201	281	229	237	179	259	167	288
ENSG00000007541	139.848	86.087	62	74.001	101.508	146.341	103	128	120.001	117.005	100.999	78.126	72	94.099	61.015	122.925	124	155.098	101	123.999	103	130.337	73	91	106.001	70.001	71.999	152.058	96.005	98.086	86	128.999	102	120.002	154.047	120	71.999	110.999	88.004	70.575	71.551	48	103.999
ENSG00000007545	209.581	125.36	130.956	144.851	156.976	218.099	143	97.315	173.213	150.099	123.72	180.958	178.067	264.016	118.195	229.794	169.916	185.037	257.218	244.809	171.236	258.125	182.621	170.529	205.563	145.447	123.709	341.57	214.907	193.19	213.474	233.84	207.609	201.421	303.619	163.713	136.358	221.003	189.247	134.607	176.23	155.453	222.996
ENSG00000007866	307	177	230	214	229	214	177	168	252	193	171	201	180	229	172	141	188	203	246	218	176	322	320	292	187	130	160	305	308	171	171	184	193	227	332	217	201	170	229	170	248	107	160
ENSG00000007908	1	1	0	0	3	1	0	5	1	0	2	6	3	27	1	38	0	0	0	36	2	1	2119	15	17	3	0	7	1	3	1	4	1	1	1	1	6	4	54	0	0	26	42
ENSG00000007923	468.001	447	398	345.001	481	435.999	490.001	384.999	548.994	417	333	474.999	547	397.001	257	316.972	405	463	568	446.999	546.999	705.984	344.999	353	369.971	425.001	386.001	546	389	333	348	454	451.001	545	522	379.999	378	348	367.971	227	338	277	433
ENSG00000007933	15	25	19	13	23	37	21.025	11	11	7	9	10.02	19	18	19.007	33.766	13.846	42	19	17.026	25.263	26	46	14	39.053	12	10	47.999	16	14	18	20	18.02	33	74.079	13	34	26	18.017	32	68.088	10	19
ENSG00000007944	459	499	503	711	695	800	748	548	657	288	383	651	817	734	556	753	951	903	1148	1019	643	793	1594	385	793	467	602	623	614	586	505	839	1200	1170	1451	475	508	496	1082	643	835	871	1143
ENSG00000007952	0	0	0	1	0	0	0	0	0	0	0	0	0	0	0	1	0	0	0	0	0	0	0	0	0	0	0	0	0	0	0	0	0	0	0	0	0	0	1	0	0	0	0
ENSG00000007968	0	0	0	2	1	8.003	1	1	0	2	2	2	0	3	1	22.222	1.004	1.001	1	7.002	2	1	5.002	5.005	10	6	1	2	3	2	2	6.002	0	3.002	8.003	2.008	1	4.007	1	5.003	2.607	3.001	5
ENSG00000008018	850	721	874	759	973	832	891	972	966	892	737	957	823	859	632	852	807	984	1237	974	928	1309	851	747	1092	712	701	1151	832	740	702	966	974	997	1219	682	806	859	750	639	876	536	923
ENSG00000008056	23	30	9	9	22	32	9	13	9	16	23.999	23	39	56.999	1	19	4	15	10	15	20	39.999	18	16	10	45.999	9	47	20	51	15	21	28	5	45	28	25	20	15	22	64	34	41
ENSG00000008083	208	187	192	192	227	256	218	145.199	292	206	199	306	177	298.001	159	232	207	251	254	294.001	209.001	205.999	262	168	237	216	243	207	208	245	204	235	235	278	322	165	194	192	258	277	331	219	260
ENSG00000008086	89.081	51.205	56.112	52.103	85.856	93.566	63.553	45.833	78.078	72.829	59.089	64.548	96.426	116.949	66.599	215.587	60	67.529	104.858	122.838	68.287	134.249	121.833	83.067	86.956	76.426	62.841	175.793	80.57	70.032	87.086	83.466	99.698	109.165	116.189	85.641	62.678	82.347	95.537	102.829	126.887	100.813	90.88
ENSG00000008118	2	2	0	2	1	0	0	0	0	1	1	0	2	0	1	3	0	1	0	0	1	3	1	1	0	0	1	1	0	3	0	1	0	0	0	3	1	1	0	0	0	1	0
ENSG00000008128	184.043	81.007	115.356	66.543	177.923	237.877	147.892	417.898	210.51	139.143	216.561	254.315	167.825	206.97	168.641	308.427	177.504	298.772	156.762	210.075	272.707	131.184	230.405	117.365	273.273	190.989	186.21	329.324	278.106	166.573	238.049	268.701	213.432	242.161	334.374	124.128	140.934	301.113	94.113	206.876	204.571	114.057	169.198
ENSG00000008130	231.999	140.837	143	143.955	167.284	496.843	175.999	300.093	291.001	293	124.37	136.658	183.999	328.454	176.001	511.999	194.999	353.507	315.163	329.608	172.999	353.182	247.274	194	246	141.999	111.918	464.564	363.765	183.998	281.29	243.932	269.001	246.001	344.41	211.75	156.001	342	237	191.604	213	145	217.999
ENSG00000008196	0	0	0	0	0	0	0	1	0	0	0	0	0	0	0	7	0	0	0	0	0	0	0	0	0	0	0	0	1	0	0	0	0	0	0	0	0	0	0	0	0	0	0
ENSG00000008197	0	0	0	0	0	0	0	0	0	0	0	0	0	0	0	2	0	0	0	0	0	0	0	0	0	0	0	0	0	0	0	0	0	0	0	0	0	0	0	0	0	0	0
ENSG00000008226	4	2	3.153	4	2	20.999	3.081	8.06	8	5.006	2	3	2	5	5	14.028	1.002	18.557	6.122	6	9	8.133	4.102	2	10.004	3.122	3.079	5.001	9	6.135	6	8.001	5.099	7.098	12.002	3.001	3	9.006	6.507	3.001	0	6.104	9
ENSG00000008256	469.999	424	407	451	405	628.999	460	250.999	393.001	338	313.999	351	376	453.001	277	519.001	518.999	541	489	608	482.999	545	365.998	382	373	267	261	606.002	381	284.999	477.001	523	553	449	489	407.999	346	442	393	404.999	345.999	254	343.001
ENSG00000008277	66	30	34	38	56	85	68	14	56	29	16	50	52	106	34	187	24	38	64	56	30	66	83	39	73	128	35	25	126	65	64	78	115.999	74	218.001	56	38	44	55	111	250.001	43	44
ENSG00000008282	1290	1304	1505	1310	1869	1021	1349	468	1355	1264	1298	1543	1097	1078	1133	1274	1287	1223	1908	1678	1526	1793	1392	1228	1340	586	1143	1469	1375	1106	1101	1452	1524	1438	1910	1227	1362	1175	1406	1146	1288	801	1319
ENSG00000008283	55.025	29	29	47	33	217.673	49.999	79.222	77.018	30	23	55	55.169	93.001	46.166	158.258	74.117	83.058	43.01	91.334	41.057	79	34.043	46.367	86.1	68	42.051	54.065	64.008	51	93	105.532	123	86	167.943	62	48.155	89.972	60	98.187	65.207	37	51.165
ENSG00000008294	1479	1286.3	1453.14	1554.73	1890.22	1352.81	1561.9	424.81	1047.43	1360.26	1208.56	1209.32	1566.1	1811.81	1070.92	1738.01	1159.28	1071.42	1758.01	1812.78	1092.6	1957.19	1739.66	1541.17	1235.2	1351.32	1008.69	2646.27	1538.29	1332.07	1298.82	1527.33	1627.74	1877.76	1737.65	1490.91	1370.93	1109.92	1117.06	1089.29	1925.35	1178.98	1415.4
ENSG00000008300	2	0	6	5	4	11	2	0	4	1	1	3	8	8	3	17.001	3	7	6	5	4	12	3	6	4	4	2	9	8	4	4	6	1	5	5	2	1	5	3	6	5	3	3
ENSG00000008311	142.756	64.74	49.427	59.353	129.082	119.246	67.379	18.413	122.624	119.182	68.576	66.466	111.625	120.445	53.352	162.234	86.54	103.586	97.627	129.67	40.421	82.205	149.027	117.838	85.132	84.586	54.727	168.202	98.309	49.305	60.627	73.833	112.172	80.855	110.175	111.377	125.12	52.081	65.912	113.368	99.978	103.001	114.283
ENSG00000008323	49.223	3.011	1	7	5.017	95.295	7	43.308	24	1	2	0	22.137	4	4	79.305	1	36.088	5.066	3.042	7.143	26.999	3.184	2	13.044	4	1	25.13	1	2	18	9.204	7.021	1.002	2.013	4	0	15	6	5	12.029	4.006	6.029
ENSG00000008324	34	30	24	47	52	55	32	49	36	43	30	38	35	29	23	78	32	42	47	43	36	55	37	33	56	36	33	69	53	39	24	40	55	36	57	23	32	40	41	24	26	23	42
ENSG00000008382	109	98.001	95	68.001	114	98.001	102.999	144	109	98	67	113	66	79.001	77	70	97.999	101.001	130	127	108	98	76	68.001	123	66	75	107	139	97	78	92	87	125	128	63	130.999	99	90.001	50	86	56.999	106.002
ENSG00000008394	505.726	76.887	39.003	179.952	141.528	2159.51	286.835	1100.27	587.634	41	46.001	55.977	206.832	209.465	136.805	1611.75	107.318	1155.24	209.862	187.849	404.792	560.951	23	143.017	544.155	79.774	49	830.286	127.55	126.162	555.392	261.955	253.618	91.516	142.312	93.584	37.007	656.528	343.482	73.073	209.987	110.652	156.5
ENSG00000008405	146	127	194	118	144	148	135	34	117	125	124	133	115	171	129	170.999	120.999	144	255	200	107	232	170.001	102	171	105	82	362	150	182	189	181	243	174	204.001	170	145.999	201.001	149	130	120	106	201
ENSG00000008438	0	0	0	0	0	1	0	0	4	1	0	0	1	3	0	3	0	2	0	5	0	1	3	0	1	0	1	0	0	0	1	0	2	1	0	1	1	0	0	1	1	2	4
ENSG00000008441	6018	4741	5188	5024	6932	5662	6233	3579	6004	5253	4462	6906	5163	5548	3827	4013	5733	5684	6302	4617	5616	6019	5147	4155	4600	5468	5380	5562	6082	5304	4145	5210	5738	4924	4937	5208	5119	4050	4490	3170	4635	3377	3965
ENSG00000008513	968.362	778.001	1071	691.669	1242.71	670.58	1124	507.518	957.999	2143	838.567	646.864	848.363	751.886	579.739	676.752	656.999	973.906	912.549	1004.72	718.215	1608.69	1143.6	801	547.81	591.589	634.894	1345.37	1158	632.19	525	791.26	970.001	1035.61	848.956	925.653	1302.62	546.315	545.591	694.867	729.943	641.706	835.001
ENSG00000008516	6	8	9	3	4	34	3	34	41	23	19	7	21	133.001	15	148.626	3	43	57	57	8	15	123.999	36.001	28	7	6	68	6	35.001	35	17	34	6	13	8	23	34	104	35	18	110	136.999
ENSG00000008517	249.001	421	792.001	578.515	2515	1837.75	1013	1061	1013.01	4078	1060.03	5517.74	2402	8879	1733.48	2073.35	1102	798.088	1144.02	2005.01	2430.01	1044	854.037	170.999	3466.2	4440	3574.01	2557.39	1067	1745	1047.09	7069	3057.34	2458.04	4169.15	3328.01	7644.61	1413.11	1081	1993.05	4502.11	1668.14	2814.07
ENSG00000008710	2307.35	1249.58	1820.47	1406.89	2053.81	2133.45	1606.11	945.249	1978.31	1876.82	1550.03	2082.96	1781.78	2135.61	1514.65	1586.85	2653.77	2163.59	2856.22	2455.24	1915.94	2874.06	2371.55	1996.73	2006.68	1615.85	1420.45	3624.92	2335	2899.02	2242.16	1918.33	2178.93	2940.36	3533.52	2235.62	1911.61	1930.99	2020.85	1320.72	2092.83	1459.7	1684.82
ENSG00000008735	8	4.001	1	2	1.001	8.047	2	2	7.005	1	1.003	4	1	7.001	4	5.058	2.019	4.023	8	3	2	9.121	2	1	4.101	3	0	15.001	6.003	2	13.087	7	2	2	6.001	3.01	4	11.047	2.005	2	8.018	1	1
ENSG00000008838	890.438	592.898	793.321	690.659	795.931	808.097	757.02	597.999	1040.96	874.234	672.952	904.428	738.929	884.891	586	515.706	797.772	741.876	1079.16	874.617	919.999	1044.31	705.202	638	812.51	727.979	569.007	831.425	990.324	755.404	595.999	750.209	871.999	1070.18	1220	664.047	701.999	601.714	655.001	557.475	693.926	444	624.186
ENSG00000008853	387	167.001	239	183	270.834	212	207	178	244.999	200	237.892	248.001	198	250	174	235.706	190.875	164	338	257	216	354	240	207	298	264	174	402.999	307.001	206	214	254.001	348	287.001	329	213	344.999	229.999	267	189	293.001	252	321
ENSG00000008869	177	105	112	108	147	221	110	49	183	146	115	142	162	193	100	277	155	148	185.315	217.045	135	165	163	130	157	134	96	196	152	133	139	165	193	163	228	128	92	114	151	146	193	148	145
ENSG00000008952	1114.94	1077	1103	1139	1432	1708.94	1284.95	1866.9	1471.53	1174.2	963.999	1178	1230.52	1398.91	857.001	2217.18	1061.14	1888.98	1605.38	1379	1346	1813	1055.09	1046.31	1764.14	1062.16	1036.42	1701.45	1285	978	1349.12	1535.46	1511.75	1086.16	1731.58	1013.24	1056.05	1545.4	1113.05	1324.6	1349.96	1007.44	1346
ENSG00000008988	4128	3340.68	2761	2753	3980.08	4227.19	3938	4145.09	4381.78	3569.13	3540	3738.93	3514.31	3707	2617	5296.26	3031.88	4080	3992.21	3499.85	3996	4577.21	3732.11	2579	4893.83	3237.16	3213.22	5612	4290	2507.24	2510.4	2823.09	3350.99	2452.28	3513	2740.14	3005.98	3128	3051.44	2502.97	2969.58	1725.05	3224.24
ENSG00000009307	28967	27972	29021	27572	33825	15806	28224	9113	26136	24012	23760	25733	23053	19812	16192	17573	21502	23039	30809	23403	25298	29122	27711	20583	20240	18764	21661	24318	25917	21331	16651	21589	23770	19909	18942	22224	21916	16177	19449	13285	18690	12636	18548
ENSG00000009335	1317	1322	2111	1272	1511.03	1044.24	1579	387.012	1368	1589.13	1267.01	1516	1668	1181	921.008	1043.66	1301.02	1457.11	1379	1529.04	1891.01	1871.06	1447	1124	1083.05	1002	1253	1738.04	1612	1384	1142.24	1211	1512	1579	1335.09	1370.05	1713	960.033	1334.01	949.032	1094.66	959.393	1307.34
ENSG00000009413	427.229	365.37	365.439	350.019	524.759	425.985	486.455	187.027	304.016	369.499	321.569	379.583	415.628	509.901	272.731	652.418	395.887	363.745	683.742	515.871	326.945	549.445	655.696	372.013	404.479	428.054	297.233	823.788	489.758	374.728	332.143	446.01	491.166	521.591	643.742	384.439	313.04	311.331	387.011	387.474	703.021	522.489	495.354
ENSG00000009694	23	30	27	28	53	137.626	52	29.624	39.611	32.498	7	32	21	71	22.463	102.708	26	43.873	36.387	67.462	21	43.586	51.553	35	50	39.498	9	52	47	26.453	39	64	88.641	49	82.855	17	49	37	41	81	90.745	49.065	58.555
ENSG00000009709	173.999	45	133.001	91	87	72	77.001	48	136	129	68	120	125	156	93	43	74.999	126	141	92.001	87	242	131	84	111	167	118	32	147	110	86	211.999	122	110	181	82	94	84	184	186	98	115	156
ENSG00000009724	0	0	0	0	0	2	0	0	0	1	0	0	0	0	0	2.002	0	0	2	1	0	1	1	0	0	0	0	0	0	0	1	1.001	1.001	1	0	0	1	0	0	0	1	0	1
ENSG00000009765	9.49	4.024	3.712	5.001	0	10.557	2	11.672	3.125	3	1.006	5.803	6.055	2.552	6.241	10.06	4	12.992	9.151	3.01	3.508	8.344	11.286	7.029	11.598	12.008	2.007	7.401	8.192	15.151	6.194	2.084	7.398	7.782	12.7	9.155	2.065	4.13	2.056	4.015	10.332	9.892	5.042
ENSG00000009780	277.801	210	252.839	232	215.968	255.467	192.999	124.373	263.039	266.198	158.413	258.428	205	259.684	202.393	298.23	224.932	244	278.426	179.113	178.917	278.298	231.506	157.586	264.741	196.269	252.962	284.345	312.001	194	222.679	255	305.411	350	270.345	241.755	254.95	233.33	248.973	248.946	382.855	158.039	202.819
ENSG00000009790	6	8	6	11	10	46	9	9.042	17	8	13.313	7.027	9.001	14.999	7	226.497	12	18.001	15.251	31	8.021	25	25	16	24.333	5.025	11.999	35.999	8.133	10	16.276	15	10	13.999	27	5	11	18.109	10	16.137	13	6	11.196
ENSG00000009830	158.419	88	105.022	112.012	121.053	155	83.608	103	98.037	111.999	92	95.999	111.001	112	91	145.862	80.001	129	137.028	181.221	120.999	175.093	97.003	139	127	71	95.183	207.001	95.588	113	139.842	145.654	158.999	135	252.819	102.787	111.001	139.684	103	85	94.206	88.664	119.999
ENSG00000009844	703	659	629.129	603.155	760.07	481.031	717	205.043	630.138	695.168	577.045	631.618	663.015	642.016	472.058	548.22	581.083	595.111	863.479	672.071	622.45	885.436	680.007	596.024	570.022	507.022	560.14	791.032	785	614.106	467	678.103	748	645.108	649.082	575	659.04	484.024	567.106	406	651.029	450.029	666.046
ENSG00000009950	477.227	226.351	243.005	247.208	328.012	801.185	276.003	811.25	615.018	383.046	295.192	287.111	392.561	373.045	323.428	525.4	482.587	369.314	342.6	529.24	399.823	403.634	146.009	340.261	204.733	236	345.001	1055.79	175.321	179.016	571.022	371.523	378.173	259.009	180.441	467.358	210.196	600.46	181.18	117.978	272.03	182.665	242.205
ENSG00000009954	918	808	885	760	1076	999.001	815	837.999	894	778.999	724	804.001	882	924	642	977	786	915	1133	938	900	1131	871	737	979	755	798	1412	1029	909.999	780	1033	965.999	971	940	782	684	796	771	777	902	745	829
ENSG00000010017	607	602	571	625	762	560	594	194	590	602	572	636	611	541	399	553	546	551	658	737	632	830	609	582	515	435	459	729	559	455	488	669	646	521	609	586	568	504	526	362	425	398	527
ENSG00000010030	3	3	0	0	2	7	1	5	1	1	2	2	2	2	1	26	2	1	1	2	0	3	4	0	5	3	1	3	2	1	4	2	0	1	2	0	0	4	3	4	2	2	4
ENSG00000010072	92	52	97	52	86	65	86	23	90	104	75	83.001	71	89	41	68.001	78.999	107.999	94	95	75	99	110	65.001	64	57	68	115	69.001	66.001	72.999	91	107	69.001	95.999	72	90.999	54	71	65	82.001	67	109
ENSG00000010165	216	170	159	160	187	232	177	136	205.001	155	124	165	216	185.999	140	192.001	199	223	258.999	190	191	251.001	171.999	164	190	151	173.001	290	202	184.999	173	205	233	189	268	171	156	189	158	116	127.999	112	174
ENSG00000010219	66	65	70.001	56.001	73.999	60	39.819	62	71.999	58	53	69	60.001	94.776	38.689	73.11	44.999	70.882	61.682	55	79.999	87	46	64.845	73	69.745	41	89.746	61.435	39	41	58	61	81.752	91.999	59.851	36.999	62	39	52.641	69.561	28.999	62
ENSG00000010244	804.989	598.857	744.981	637.723	905.968	774.553	737.08	490.557	961.002	770.352	689.377	776.212	748.999	885.333	605.892	1018.47	781.452	879.128	1057.24	905.199	771.833	988.048	877.781	605.165	920.285	815.83	673.785	1531.35	808.904	769.807	719.153	863.778	896.46	946.376	1352.88	823.231	654.64	859.795	642.833	725.808	1115.36	770.283	867.495
ENSG00000010256	2971	2472	2722	2378	3760	2289	2454	2286	2687	3225	1829	2319	2545	1748	1890	1291	2417	2566	3139	2751	3016	3453	1794	2287	2027	1851	1719	2713	2730	2050	1717	2264	2541	2687	2355	2386	2932	2066	1847	1180	1606	1392	2243
ENSG00000010270	119.157	98.713	111	100	129.023	145	111	57.339	162.372	116.033	110	122.193	126	110.304	81.139	164.279	115.019	127.205	153.137	155.195	140.132	184.085	117.158	92.046	135	112.218	101.08	150.339	137.507	101.258	103.108	171.033	108.012	121	159.113	96.01	128.999	140.075	118.999	113.28	92.038	97.83	145.037
ENSG00000010278	346	426	295.001	435	296	875.999	303.999	501.001	427	315.001	273.001	203	408	615.999	214	896.001	466	528.998	516	489.999	292.001	514.999	217.001	311	315	192	205	531	243.999	288	562.001	718.999	482	390	350	382.001	264.999	635.002	378.001	373.999	277	232.999	403.999
ENSG00000010282	1567.89	1627	1535.96	1583	1515	1145.93	1129	1682.95	1980.78	2224.63	1356	1636	2027.91	1488.88	1589	886	2250.94	1902.94	2044	2020.93	1535.95	2825.77	1394.78	2223.94	1917.58	1494.82	1376.96	1777.9	1727.82	1331.92	1265.94	1483.9	1755.65	1826.94	2298.79	1786.79	1126.86	1589	1636	890.809	1521.7	849	1486.96
ENSG00000010292	177	127	166.02	141	184.117	207	144	107	168.036	179.314	146.266	176	175.382	203.204	151	209.662	150.023	234.042	244.344	236.31	171	229.34	171.999	145.503	210.078	181.59	148	252.341	188.321	181.001	194.392	243.906	241.291	233.999	326.615	147.021	140.254	168.357	163	139.429	155.77	140.391	220.179
ENSG00000010295	205	119.001	104	155	120	361.001	159	169	176	164	80	202.001	172.002	260	143	361.999	203.531	193.001	242.999	288	175	313.999	144.001	175.999	267.998	313.001	116.999	178.001	206.001	209.999	278.999	326.001	270	275.999	435	152.001	191	271	160	146.001	297.787	148	230.002
ENSG00000010310	6.598	2	2.072	1	2.001	6.376	5.561	9.038	4	1	0	1	5	2.284	6.466	30.8	1.012	10.458	1	3.401	3	8	7	4.141	8.009	1	2	9.952	1	3.009	8.592	5.049	2	2.061	3.003	2	1.31	8.025	6.141	1	7.008	5.027	2.431
ENSG00000010318	63	34	34	30	56.999	39.001	49	17.705	27.999	40.852	35.999	29.901	55	36.922	30.895	56	28	68.672	41.001	53.001	56	58.999	30.565	41	34	54.886	44	52	30	20.387	38.247	43	32.523	44	50	42.215	37	33.001	33	35.537	43	42	43.475
ENSG00000010319	323	136	110	151	208	417	98	238	239	142.001	123	152	162	192	184	311	157	405	264	310	250	528	143.999	189	222.001	177	138	340	157	146	362	190	271	246	342	221	169	413	248	233	254	99	120
ENSG00000010322	537	250.156	294.002	297	377	751.999	230	388.033	440.007	309.22	234.658	325	313.999	528.001	347.217	636	351	473.001	525.467	569.179	400	645.663	393.999	402.696	535.206	423.098	289.004	954.444	467.312	358.672	546	435.001	447.126	533.002	817.16	323	238	567.999	362.824	327.395	484.788	285.556	406.036
ENSG00000010327	232.001	58	98	142.001	106	1667	123	720.999	363	194	117	227.001	347	557	186	1125	462	534.001	267	852	182.999	535	335	508	647	380	93	1002	365.001	356.001	594	575	656	413	1729	331.999	247.001	652.001	539	416.999	291	432	558.001
ENSG00000010361	164.998	197.418	124	131.999	166.999	143.151	156.999	146.002	162	146	138	127.999	153.999	130	120	134.236	163.999	192.001	205	199	201	152	120.001	129.999	135.999	108.999	98	259.999	144.001	133	130	171.001	173	195	190	124	120.001	184.999	122	82	103.999	105	131
ENSG00000010379	4	5	2	2	5	3	2	1	1	1	2	2	4	7	0	1	2	2	11	2	8	7	6	6	10	10	1	6	4	10	13	9	32.001	5	4	3	2	24	6	5	12	2	8
ENSG00000010404	1128.95	876.883	829.775	809.777	1009.74	1011.98	944.6	314.504	853.064	736.058	692.747	753.041	758.777	951.517	583.223	1455.18	884.824	840.902	1218.69	1178.74	793.496	1090.19	892.024	813.482	816.244	548.822	704.387	1215.2	921.817	690.424	916.973	853.482	1068.42	807.39	763.787	828.459	692.742	765.053	784.631	637.668	870.2	516.172	732.21
ENSG00000010438	0	0	0	0	0	0	0	0	0	0	0	0	0	0	0	0	0	0	0	0	0	0	0	0	0	0	0	0	0	0	0	0	0	0	0	0	1	0	0	0	0	0	0
ENSG00000010539	61.593	22.081	48.246	33.303	59.368	48.795	42.955	47.166	43.951	50.263	31.187	48.162	44.696	60.876	37.256	100.17	33.664	55.745	55.142	57.307	41.084	62.721	51.963	37.028	77.675	59.913	30.903	89.285	53.707	47.999	49.768	58.146	65.809	73.518	73.078	37.015	52.352	48.484	44.823	45.059	55.368	35.886	47.217
ENSG00000010610	34	20	22	52	23	348	65	210	124	43	27	40	93	109	43	384.102	105	118	65	186.999	35	125	49	109	120	69	13	188	108	66	118	145	189	101.999	341	85	62	143	103	73	74	43	69
ENSG00000010626	49.923	45	57	50.999	74.999	37.679	62.368	59	64.323	45.352	62.298	71.357	43.135	60.026	24	44.323	36	66	78.083	67	46	48	33	50.393	59.999	62.511	31	56.289	53	40	40	64.333	55.2	39.001	52.345	51	50.327	59.001	57.226	44.799	50.999	42	54
ENSG00000010671	13	3	4	12	7	61	15	33	23	11	11	13	22	29	7	189.999	20	33	15	39	10	27	19	16	23	12	9	34.001	28	17	22	21	24	24	55	19	9	28	15	18	14	14	19
ENSG00000010704	53.208	33.369	33.746	50.377	53.63	128.312	41.127	52.047	53.441	61.506	19.223	37.172	43.023	67.597	32.514	125.506	39.136	122.03	51.11	79.972	44.299	69.347	54.022	51.059	71.059	25.92	28.327	57.096	36.598	38.018	63.18	64.216	96.475	54.306	121.366	39.597	56.318	57.159	36.222	63.225	60.549	54.395	60.583
ENSG00000010803	535.998	413.999	473.001	385.001	570	398	456	348	491	413.999	424	384	464	375.001	316.999	364	343.001	379.002	498.999	467	402	548.001	360.998	383	315	310.001	426.001	568.999	508.999	362.001	319	330	412.999	384	338.001	403.998	369.999	325	357	231	293	222.999	330.001
ENSG00000010810	164	105	74	163.999	155	566.999	166.001	294	202.999	79.001	90.001	139	166.001	226.999	115	619.002	131.001	299	221.999	376.001	180	265	164.999	119	256.999	202.002	82.001	242.999	167.001	174	290.999	296.999	382	254.001	444.001	139.002	100	298.001	190	230.999	174	167.001	206
ENSG00000010818	1041	1061	1194	1015	1302	954	1130	309	1057	869	957	1138	790.999	1064	827	1070	1024	796	1365	1100	899	1125	1509	755	855	893	1140	1566	1034	1269	961	1065	1131	1334	978.001	1174	1107	737	1049	815.999	1263	931.001	1120
ENSG00000010932	5	1	0	1	1	14	0	6	3	1	0	1	3	10	0	15.203	1	6	3	1	2	5	6	2	11	6	1	4	9	5	9	8	3	2	16	1	5	5	5	9	5	7	12
ENSG00000011007	637.92	546.001	621	469	717	480	512	256	636	586.942	456	643	591.939	546	363.001	429	495	553	724.952	602	654	869	483.933	439	538	428	544	628.001	655	525	426	576	547.999	496.999	613	428	519	442	523	358.001	479.832	452	547.999
ENSG00000011009	155	85	85.001	97	122	177.999	125	147	175	152	98	106	123	130	86.999	147	145	123.001	148.999	150	112	198.999	119.001	119.999	164	103.001	81	258	121	91	121	137	136	137.001	217	87	105.999	139	89	75	121	68	128.001
ENSG00000011021	249.094	127	167.045	162	162	291.775	179.999	135.536	268.207	178.002	151.486	201	213.899	235.056	181.13	261.408	229.007	214.885	244	245.025	211.026	283.015	265.348	197.956	195.288	192.942	151.025	388.001	220.999	198.014	257.369	187.004	250.402	237.061	314.405	206	209.033	221.081	185	155.03	286.09	177.231	191.013
ENSG00000011028	368	187	335	475	326	1602	412	754	658	457	175	575	663	1014	268	759	284	773	439	886	331	511	466	342	528	827	197	384	551	677.999	598	807	1207	780	1243	343	313	583.001	572	751	462	346	429
ENSG00000011052	12.377	10.051	15.345	3.329	7.422	15.037	17.907	10.947	0	0	0	1.968	9.506	20.923	0	11.307	0	0	11.993	9.81	3.203	12.263	0	13.856	7.664	35.821	3.464	0	10.958	4.181	20.059	4.157	17.985	0	3.639	8.688	0	15.161	3.357	4.494	4.844	0	13.207
ENSG00000011083	0	1	1	0	0	2	0	2	0	0	0	0	0	1	0	12	0	0	0	0	0	0	0	0	0	3	0	1	0	1	0	1	0	0	1	0	0	0	0	1	0	0	1
ENSG00000011105	233.001	160	183	179	149	266	109.999	201.999	205	159	114	145	232	235	156	229	161	260.001	205	244	212	281	183	228	299	304	161	264	254	251	219	284	251.002	199	481	166	163	214	225	217	219	161.999	238
ENSG00000011114	448.959	341.011	395.081	347.793	439.093	435.874	412.102	197.632	354.137	309.224	333.358	385.042	376.182	434.26	262.33	445.191	359.868	278.296	475.515	474.84	362.76	496.667	396.809	350.029	337.32	335.32	298.554	576.706	397.843	338.277	348.005	381.952	428.808	448.217	459.512	389.271	310.557	250.272	350.234	352.664	458.306	293.456	406.97
ENSG00000011132	91.7	70.181	68.498	60.433	109.059	101.565	55.002	88.654	93.999	86	63.011	79.136	95.089	72.216	77.622	122.253	82.213	88.441	110.832	119.903	111.216	123.879	68	88.374	80.361	84.127	80.883	163.555	104.169	85.23	91.445	78.115	98.187	105.931	131.525	84.235	67	115.556	65.01	55.385	100.177	56.247	70.134
ENSG00000011143	62.999	45.999	50	54	83.001	68	40	45.001	69	56	42.001	55.999	49	108.999	73.999	98	82	80.999	103.001	80	65	95	51.001	50	91.999	81	54	143	58.999	60.999	74	73.001	84.001	83.999	125	56	56.001	78.001	44	40	83	64.002	62.999
ENSG00000011198	335.999	224	258	226	301.001	248.324	236.001	196	282	266	211.124	231	270	257	150	468.115	202	303	333	281.001	244.02	421	362.46	262.999	244.093	146.999	170	413.708	273.999	195	184.001	237.084	315	225	334.001	193	220.001	210	230.171	188	291	199.824	242.634
ENSG00000011201	318	412	474	469	679	345.001	443	55	237.999	417	352	246	372	213	223	317	297	291	449	580	256	285	406	285	266	190	248	343	452	321	321	351	369	572	553	401.001	371	244	252	425	412	247	369
ENSG00000011243	329.001	249	243	277	385.999	469	247.999	476	419.999	278.001	240.001	357.001	270.999	363	271	373.001	384.002	410	517	423	383.001	486.999	333	242	452.001	304.001	313.999	640.999	344.001	373	393.992	376	345	397	560.999	288.999	245.989	401	350.999	293	394.001	308	401.999
ENSG00000011258	215	220.01	201.09	187	292.005	244.004	220.003	79.589	265.077	172.009	173.001	218	175.042	248.542	169.005	326.379	203	222.134	323.039	273.104	216	283.024	291.997	207.057	242.059	197.642	213.214	294.463	260.016	188	182.064	235.001	255.002	226.042	326.105	186.004	208	170.087	189	195.457	291.045	200.026	243.014
ENSG00000011260	133	132	106	126	163	195	116	74	174	126	102	128	166	119	92	196.001	166	141	155	135	130	198	186	124	162	91	126	193	122	96	121	143	135	173	179	137	92	132	137.999	79.999	160	84	130
ENSG00000011275	442.96	332.115	447	318.893	448.479	392.597	375.482	250.175	388.072	402.672	352.603	404.691	345	396.715	280.355	414.702	370.139	368.968	554.69	467	357.009	471.557	395.599	322.543	373.303	271.999	283.607	438.153	389.321	365	320.517	452.984	431.456	406.889	530.74	316.951	295	324	398.29	323.07	304.631	297.599	436.36
ENSG00000011295	259.049	199.262	238.111	187.001	236.465	263.411	177	148.187	304.012	241.168	219.059	256.999	259.102	263	174.091	288.686	227.999	258.197	369.316	271.051	265.988	407.436	231.031	250.527	235.791	229.786	176.789	340.001	220.011	184	246.292	275.12	292.931	273.725	342.091	264.905	222.49	297	202.737	209.256	255	170.51	298
ENSG00000011304	444.999	190	184.999	231	293.999	642	237	350.001	493.001	292	253.001	326.999	322	457.001	281	657	294	449	428	554.002	289.999	489.999	466.001	275.001	488	363.999	209	692.999	388.999	319	506	508	490.002	474	821	341	248	472	358.001	359.998	356.999	281	405.001
ENSG00000011332	4.012	2.024	5.025	4.06	3.067	1.015	0	0	6.083	2.011	3.045	3.051	5.104	1.016	1.008	4.089	2.006	5.211	3.027	3.032	3.023	1.024	2.08	3.035	6.101	4.029	6.019	4.044	1.006	4.094	2.044	6.012	4.018	6.011	5.008	2.09	4.17	2.065	2.017	3.043	1.005	1.006	5.372
ENSG00000011347	45	14	20	13	31	36	16	22	41	31	17	27	31	36	33	22	31	25	44	58.001	34	73	36	19	37	41	16	52.001	37	30.999	29	50	61.999	46	59	15	36	27	21	84	39	33	51
ENSG00000011376	134	151	106	106.001	168	147.999	118	54	147.999	129	79	124	183.999	138	86	100.924	132	140	222.001	165	112.001	193	125	120	134	131.001	101	210	149	116	124	116	145	215	208.015	120	149	95	82	98	134	103	155.001
ENSG00000011405	263.239	191.032	241.001	198	261.131	366.15	287	112.103	234	218.48	181	205.028	209.028	282.048	216.678	530.718	253.331	294.179	387.111	400.057	183	307.028	416.036	204.179	272.089	197.816	166.048	563.363	271	194	326	258	341.821	357.135	402.403	304.721	261.999	264.12	288.435	378.747	433.052	317.104	359.576
ENSG00000011422	10	4.293	7.05	9.141	12	64.42	12	43.318	16	12.071	19.411	19	15.193	43	16.949	71.071	13	26.689	23.205	94.024	11.045	14.005	165.336	18.031	36.456	14.45	10	18	20.999	24.27	17.005	22	19	22.016	54.873	13	22.001	16.125	29.808	31.006	21.804	42.772	40.069
ENSG00000011426	2	0	3	2	3	9	3	1	1	2	7	5	1	13	3	15	1	1	6	2	3	13	26.999	5	47	35	1	4	10	12	5	57	22	8	65	5	7	2	8	37	6	48	52
ENSG00000011451	302.026	202.004	219	171.001	237.039	342.05	269.003	211.999	296	288.001	189	270.999	268.001	249.01	187.001	289.336	275.007	279.016	309.999	307.038	283	332.041	258	202	239	171.03	193.999	430.007	308.03	236	293.027	229.262	294	291.006	386.954	202.001	195.009	279.03	214.003	184.999	239.028	205.179	244.015
ENSG00000011454	740.852	666.709	672.999	597	723.18	538.921	605.001	211.235	710.721	615	555.855	717.999	681.565	741.76	457.523	634.706	585.001	620.007	825.999	655.769	712.214	782.3	665.151	508	521.079	688.001	598.572	954.447	605.471	614.997	589.003	629.263	676.473	673.588	657.697	639.042	562	539.668	543.276	439.001	626.62	438.046	503.327
ENSG00000011465	6022.83	3813.76	3783	7249	4994	19057	7404	5819	6072	3700.95	2405	3982	6142.81	8013	3487	19871.4	5191.74	11436	7557	10794	3660	4928.73	4644	5069	6135.22	3288.18	1706	6119	6011	5002.79	8932.21	6225	8829	9165	13131	4865.65	4023	9221	4286	6296.89	7919	3248.18	5244.61
ENSG00000011478	17.248	18.288	6.004	9.111	8.775	24.325	4.003	14.754	7.089	7.008	9.006	9.197	11.137	15.435	4.007	45.645	13.461	15.562	12.56	15.458	5.09	24.386	6.183	17.326	15.599	16.289	11.164	21.381	8.032	11.283	17.019	16.407	14.759	18.21	19.227	9.106	19.19	16.59	8.199	15.929	16.012	5.779	9.164
ENSG00000011485	388.948	303.001	315.003	363	412	359.143	293	265.983	432.444	427.999	305.999	368.9	369.944	360.744	261.175	310.909	340.444	358.804	452.232	438.123	404.962	540.903	304.161	318.311	353.279	329.008	318.567	624.999	380.61	257	349.941	397.864	460.787	433.121	490.213	332.001	321.974	353.859	287.001	226.124	346.407	234.161	360.532
ENSG00000011523	919.059	821.278	778.348	713.483	1027.34	669.28	596.747	232.527	623.631	641.155	560.932	769.533	782.101	925.018	532.918	754.258	605.177	553.523	1130.92	920.18	855	851.425	834.902	836	748.525	583.585	649.385	1642.66	652.015	729.849	692.053	912.399	910.384	911.881	982.049	618.725	675.677	611.392	619.939	562.685	769.499	508.928	703.041
ENSG00000011566	612	514.999	487	461	624.999	382	602	121	486	448	465	508	420.999	446	405.001	429.001	461	431	868	774	510.999	814	732	548	506	409	434	756	610	459	544	526.001	542.001	616.001	706	545	496.002	432.001	472.999	419.999	708.001	532.999	633
ENSG00000011590	0	0	0	0	0	0	0	0	0	0	0	0	0	0	1	22	0	0	1	1	0	1	0	0	0	0	0	0	0	0	0	0	0	1	0	0	0	0	1	0	0	0	1
ENSG00000011600	14.999	13	8	25	24	181.001	36	122	61	18.999	31	23	37	83	35	175.999	39	66	41	108.999	30	53	55	68	60	29	7	72	63.001	36	49	58	54	55	162	38.001	29	64	53	28	36	52	73
ENSG00000011638	1276.63	1427	1179	1241	2135.75	1134.81	1182.69	690	1149.21	1148.28	1083.57	812.37	873.999	911.485	941.558	893.829	1512.51	871	1165.17	1668.7	1130.06	1260.61	704.974	789	539.908	481.001	1297	1040	1512.64	617.997	574.476	1176.97	1424.69	1578	895.634	1234	1194.5	639.062	542.084	764.001	721.495	501.341	817.391
ENSG00000011677	0	0	0	0	1	0	0	0	0	1	0	1	0	0	0	3	0	2	0	1	2	0	0	0	1	0	0	2	0	0	1	2	0	1	0	0	0	0	0	2	1	0	0
ENSG00000012048	63.117	63.141	61	64.004	93.396	75.305	85	52.199	57.857	53.899	70.008	80.011	68	97	54.976	111.38	54.524	75.14	122.143	104.878	67.289	103.042	85.044	77	93.048	49	69.324	104.655	73.03	78.511	72.708	102.192	108.85	91.001	123.155	89.284	50.264	81.054	59.337	70.251	113.871	77.1	82.595
ENSG00000012061	252.516	181	187	230.993	308.396	330.853	220	348.999	321.604	249.087	204	274.101	249.827	284.827	191.244	343.966	263.999	282	317.672	315.955	291.939	353.134	247.001	199.535	303.735	248.117	200.999	408.027	262.843	192.999	217.903	263.148	316.893	256.046	325.178	234	255.262	286.771	229.83	173.603	238.647	166.018	193.539
ENSG00000012124	9.03	2	1	1.075	2.199	13.451	1.105	21.009	10.533	2.172	4.369	10.851	6	10.87	3	481.369	5.367	11.848	10.56	20.648	6.254	7.855	6.269	5.261	8.642	8.672	4.368	12.644	1.069	4.202	9.703	3.042	6.371	11.012	13.71	5.072	3	7.362	5.384	11.459	9.791	4.635	5.25
ENSG00000012171	128.999	68.001	72	98.008	123	336.128	76	263	167.999	80	72	86.001	201.999	208.002	59	158.999	77	237.001	108	176.039	114.001	138	69.001	68.999	124.066	100.999	89	125.029	125.105	107	200.001	98.059	107	100.013	137.041	70.002	106.001	196.001	130.001	84.004	74.027	53.077	101.001
ENSG00000012174	255	205	196.21	177.156	216	170.012	242.79	55.004	210.001	218	163.162	172.002	236.671	222.004	128	235	200	189.455	251.476	185.085	209.932	233.091	270.752	172.131	180.574	190.009	182.079	273.051	221.507	174.007	162	205.136	232.001	210	248.172	227.117	175.002	147.17	179	129.861	235.12	148	208
ENSG00000012211	110.001	85.971	79	56.001	106	74.029	102.999	56.999	98	89	69	74	105	70	60.037	80.427	99	62.999	98	97.001	85	105.047	52.043	74	55.001	40.845	65	182	69.001	75.001	62	89	79	99	70	94.999	91.052	77	43	30.001	65.951	49.835	64.001
ENSG00000012223	13	4	11	4	7	10	8	7	25	13	11	9	21	8	12	516	10	12	13	31	8	13	12	18	15	9	8	24.001	16	12	20	25	23	24	43	14	11	22	9	17	48	25	30
ENSG00000012232	459.14	301.078	446.092	386	420.01	385.148	332	204.001	409.005	430.272	366.017	430.007	511.044	353.002	250.314	307.91	346	436.521	527	536.073	425.008	575.156	443.184	421.001	353.439	265.071	328.208	360.003	481.292	407.467	355.038	418.148	464.001	426.008	495.419	431.009	412.104	341.102	447.398	250.003	310.451	294.33	398.465
ENSG00000012504	0	0	0	0	0	0	0	0	0	0	0	0	0	0	0	5.04	1	1	1.001	0	0	1	0	0	0	0	0	0	0	1	0	0	0	1	0	0	0	0	0	0	0	1	0
ENSG00000012660	363.001	62	104	173.999	118	1409	199.999	249	471	105	104	110	220	247.999	150.001	948.999	103	736	210	256.001	257	343.001	199.001	116.001	451	201	126	426	125	122.999	345	302	275.001	163	301	124	125	348.001	311	218.999	213.999	169	251.999
ENSG00000012779	0	2	0	3	0	36.944	15.114	17.624	5.478	3	27	1	12.002	38.46	0	22.766	1	16.688	6.486	8.716	9	4	4.749	7.809	15.93	0	4	9.233	12.6	7.281	13.651	2	24.475	0	25.571	3.611	12.521	5.146	17.426	10.264	10.248	11.118	5.811
ENSG00000012817	1	0	0	0	0	4	0	1.012	4	1	0	2.004	3.016	2	2	11.01	2	3	0	2.023	1	0	1	2	2	0	0	0	4.002	1	0	1	3	2	2	1	1	2	3	1	0	2.01	1
ENSG00000012822	1320	1221	1049	1212	1426	1698.06	1051	934	1351	1113.42	1124	1598	1104	1429	1069	1344	1220	1612	1941	1775.7	1504	1557	1466.05	929.999	1337	870.998	1066	3055.17	1374	1304	1416	1470	1488	1641	2314.72	1091	941	1524.12	1125	990.001	1262	996.003	1358
ENSG00000012963	242	210	189	175	303	230	214	101	247	228.708	220.946	192	314	249	141	293.624	233	209	286	288	210	319.918	218	209	202	239.939	170	452	210	200	210	264	277	274.894	286	249	232	244	195	164	204	145	233
ENSG00000012983	247.001	185.336	215.999	194.001	280	319.028	217	78	238.002	193.502	188	255.107	206.339	313.001	168.022	409.466	181.016	247.137	316.083	289.029	238.07	327.003	290.003	216.001	284.151	200.059	169.173	341.703	240.999	229.001	274.115	274.054	300.999	280.179	358.008	224.999	254.019	232.022	253.001	244.019	287.018	260.97	291.043
ENSG00000013016	25	10	14	21	27	40	25	19	29	15	19	38	29	49	20	71	17	27	37	39	41	57	23	19	37	33	21	32	27	28	35	40	50	39	115	31	27	29	39	39	17	22	29
ENSG00000013275	350.157	284	321	306	347	354.637	291	349.391	434	436	260.119	338.278	315	333	243.999	297.858	304	371.1	481.89	392.016	376	496.031	347	310	373.054	369.298	270	483.183	348.185	277.999	328.051	395	391	415	437.32	333.999	334	356.203	315	243.28	334.374	210	333.265
ENSG00000013288	153.922	67	66.149	83	105.2	272	118.013	161.242	142	86	65	75	114	157	77.013	300.551	111.323	179.607	122	181.12	99.678	177.153	72.622	93	156	83.002	37	210.001	112.359	101	146	132.012	164.029	126.703	239	102	62	142.528	98	106.139	99	77.28	104.167
ENSG00000013293	13.489	7.159	6.472	7.153	11.423	4.169	3.075	19.424	9.806	2.062	4.377	14.421	2.04	7.149	8.381	21.83	9.049	13.722	9.122	6.284	11.582	9.981	6.335	5.208	17.478	20.802	10.942	14.467	8.229	8.58	8.836	11.67	9.304	9.174	19.411	3.181	1.027	15.753	1.148	7.174	12.466	4.403	6.768
ENSG00000013297	39.999	22	14	27	39.267	71.797	85	19	51.263	15.326	9.845	21	29.817	45	18	119.917	55.508	53.999	43	56.661	9	25	20	19.112	59.001	15.819	9.15	71.16	33.999	49	61.36	44.747	117	44.356	53.594	84.516	27.841	73.672	39.812	28	39.243	15	18
ENSG00000013306	252	157.125	153	105.999	225.001	543.86	158	287.527	239.999	173.998	192.065	161.001	204.999	253.782	171.007	281.185	179	192.006	275.117	195	184.406	290.01	159.477	192	368.17	186.023	152.001	307.019	211.094	187.296	177	237.3	209.222	229.288	334.999	195	171.003	219.008	205.017	169.072	201.726	221	282
ENSG00000013364	234.583	217.153	194.999	308.219	279.999	1149.4	281.15	731.892	332.365	207.245	192.001	237.141	275.413	522.714	272.437	934.623	409.453	485.595	396.657	534.093	283.357	467.976	214.697	386.088	470.227	323.626	194.596	430.615	334.205	408.651	554.164	679.626	735.373	640.512	1024	333.129	277.472	633.611	415.288	282.31	371.695	292.966	378.705
ENSG00000013374	573.114	459.999	533.001	490.999	537.001	483.533	496	351.614	714.206	458.139	489.554	550	570.941	584.124	369	693.14	516.126	617.564	721.532	685.107	609.131	690.156	494.033	447.635	538.203	435.548	446.163	913.574	539.202	442.295	441.034	520.365	560.41	579.999	614.316	509.075	374	474	433	354.833	495.477	355.816	482.429
ENSG00000013375	173.802	90	118.136	112.329	123	174	96	72	166	90.001	87	100.543	150.623	170.756	99.717	260.495	128.187	122	169.72	166	108.001	217	154.518	126	153	129.64	83	191.132	139.403	108.999	106	142	211.52	142.018	209.728	109.001	107.378	105	108.833	128	173.264	102.742	136.776
ENSG00000013392	46	40	49	35	62	48	31.022	28	49.079	45.147	39	49	50	52.029	44.122	57.94	45	53	51.133	56	48.724	57.425	61.178	37.139	42	41.138	39.156	44.64	32.082	36	36	41.046	53	52	65.372	27	41	48	35	49.156	32.066	35.102	52
ENSG00000013441	1205	1113	801.999	913	1159	1006	927.999	524	1522	1422	1105	907.001	799.001	1493	951.999	1383	1173	1886	2196	2022.29	918.001	1570	1544	968.999	1389	975.999	989	2023	1706	1220	1503	1264	1217	1332	2373	1071	921	1396.13	1061	1132	1185	965	1406
ENSG00000013503	146	100	131	129	96	99	109	44	135	108	110	119	128	189	64	92	144	112	163	122	130	175	101	121	111	156	129	168	102	121	122	138	137	149	172	138	87	94	100	46	123	93	144
ENSG00000013523	218.737	141.926	170.086	146.528	173.809	185.368	156.448	105.526	186.902	167.545	137.892	188.054	178.837	193.806	122.21	174.627	124.82	184.9	199.336	240.39	186.768	246.011	141.739	195.845	183.121	148.555	145.657	268.127	166.472	167.142	192.479	188.059	244.63	202.608	250.245	165.82	176.659	164.849	167.979	123.079	169.145	129.463	171.612
ENSG00000013561	500.013	405.998	545.289	411.04	468.013	356.013	415.966	202.167	436.261	445.735	326.494	381.062	396.964	360.954	288.44	427.538	360.915	574.223	502.937	387.74	425.544	562.803	319.735	350.566	333.698	318.957	318.325	460.579	449.961	310.303	370.053	425.676	450.796	403.049	440.436	399.603	392	327.643	353.993	282.89	337.439	271.354	449.79
ENSG00000013563	963.197	871.05	843.999	875.992	1094	686	1003	511	1056	981.997	779.999	855.001	718.999	857	762.25	603.094	992.191	959.019	1172.56	996.498	783	874.079	893.713	789.055	1120.21	948	751.996	1387.16	1232	1046	742	832.143	785.028	979.995	953.107	1007	917.996	831	763.113	606.016	970.052	560.713	902.085
ENSG00000013573	114.737	35.35	89.852	78.491	130.924	136.092	75.213	90.068	64.859	86.244	55.793	85.127	148.956	209.155	117.379	205.948	153.62	128.615	60.307	89.726	92.625	103.373	197.997	104.404	145.022	147.805	83.461	401.399	112.266	136.037	235.622	85.068	107.441	141.708	424.421	129.426	46.606	221.2	103.086	59.846	225.069	126.39	125.966
ENSG00000013583	174	175	131.024	142	223	289	156.6	205	208	185	121	135	141	165	115	241.211	146	183	219	205	194	222	155	124	199	129.956	135	248	209	146	172	160	149	156	245.662	174	166	164	108	101.999	126.749	89	170
ENSG00000013588	20.244	17.248	6.056	15.205	13.268	120.585	20.841	47.097	23.327	9.359	15.41	15.086	42.974	21.201	25.361	170.963	29.44	25.642	29.906	217.937	18.657	29.661	62.206	9.094	13.833	6.252	10.124	40.692	32.589	21.865	42.625	17.105	15	23.962	17.712	25.805	22.023	37.632	37.728	10.195	32.024	24.41	17.239
ENSG00000013619	94	84	63	44	110.999	95	88	33	110	51	73	119	95	68	56	48	84	57	68	65	51	115	104	41	76	78	104	109	104	62	58	79	61.001	80.999	84	61	79	67	91	66	64	69	70
ENSG00000013725	9	4	4	6	7	22	5.227	14.146	13	10	11	4.14	11	7.155	7.237	122.95	8	4	10	16	14.688	13	6.232	6	23.04	4.097	11.561	9.016	7	7	7.115	9	8	15.096	17.264	8	9	12.824	16.147	24.985	13.239	23.996	15.702
ENSG00000013810	42.916	13.193	29	15.001	27	60	26	47.544	26	24.353	16	26	26	57	23.766	96.225	20.708	32.208	43	65	19	49.999	59	44.999	88.369	52.999	13	56.5	25	42	29.001	69	43	31.686	145.808	34.001	31	41.999	41	54.626	38	46	74.535
ENSG00000014123	630	589	529	556	762	405	528	135	508	602	424	480	501	524	390	647	520	512	777	649	438	725	563	554	511	429	453	825	650	464	483	557	645	552	668	568	518	439	442	456	677	434	636
ENSG00000014138	22.253	41.013	24.532	41.001	43.039	49.783	45.487	28.752	30.542	45.069	41.973	27.454	28.256	68.087	31.13	48.69	41.999	57.958	78.34	52.847	62.076	70	17.146	20.336	55.584	37.42	46	62.986	40.577	50.801	35.387	50.678	49.005	41.868	76.058	31.758	20.967	62.459	32.752	25.659	42.794	19.16	49.099
ENSG00000014164	148	101	99	62	134	195	119	159	131	145	131	122	139	146	98	108	129	94	124	145	101	156	103.013	114	98	144	74	227	120	106	91	117	121	110	187	144	113	102	73	75	113	71	71
ENSG00000014216	657.206	478.039	566.045	462	690.073	939.308	682.068	616.097	671.012	574.099	495.142	675.746	690.164	675.24	402.037	725.114	702.081	722.123	664.152	640.529	692.092	769.656	479.111	516.023	621.533	371.007	424.02	1029.22	667.298	582.269	632.229	703.385	841.225	769.051	871.413	622.1	567	692.151	597.364	430.155	562.626	384.157	509.109
ENSG00000014257	2.174	1.081	0	2.368	2	11.67	3	7.006	5.304	3	1.309	3	4	18.008	2	24.967	1.107	7.243	2.156	17.061	1	5	8.062	11.683	7	3.218	1.114	5.335	4.257	3	8.136	11	3	2	7	3.03	4.392	6	1.106	3	6.067	6.926	4
ENSG00000014641	3429.45	2710.07	3137.52	3182	4299.08	2275.35	2131.36	1569.48	2491	2636.23	1663	1844	2459	1668.03	1960.17	1784.1	2110	2319	3266.16	3061.88	3073	4097.01	1864.36	3006.05	1918	1698.95	1982	3241.18	2643	1498	1600	2887	3357.06	2799.06	2403	2631.37	3051.04	1785	1628	1261.18	2202.76	1672.91	2888.47
ENSG00000014824	615.633	679.912	764.784	749.177	963.179	486.185	702.048	228.233	675.855	708	612.971	681.959	637.648	726.272	402.331	681.65	553.581	657.609	902.792	725.674	704.001	817.999	623.426	578.036	542.034	569.831	599.913	808.414	626.335	509.043	473.126	726.848	925.634	681.539	601.711	662.617	658	510.214	584.594	415.835	666.303	417.383	624.539
ENSG00000014914	35	20	18	23	19.999	89	14	45.999	29	23.001	14.001	11	28	58	22	83	17	40.001	40	60.999	49	101	37.999	30	55	39.999	15	27	23	30	46.001	68	51	38	68	40.001	28.001	53	38	53	47.001	22	34
ENSG00000014919	493.875	366.855	278.235	279.356	472.857	320.336	340.567	187.795	377.531	397.387	245.297	342.024	425.628	367.357	296.884	387.666	307.933	332.422	443.247	407.389	311.824	631.16	298.245	442.561	335.924	439.646	276.614	605.661	392.264	279.379	298.306	359.572	394.349	427.186	399.804	392.116	378.546	292.261	250.274	240.139	402.779	217.97	309.711
ENSG00000015133	51	11	16	21	30	95	17	25	38	22	23	27	32	55	43	195.491	29	34	62	79.007	48.001	63	44.001	36	68	67.001	36	69	37	33	64.999	62.999	61	60	125.001	35	29	49	44	81	49	45.999	43
ENSG00000015153	317.079	255.007	297.233	250.064	299.3	184.834	280.084	191.274	246.929	385	190.116	202.999	255	242.105	194.417	293.064	205.084	309.386	338.543	284.021	228.213	397.094	248.089	362.032	262.824	169.081	146.083	420.204	298.368	222.054	188.103	269.22	261.098	236.051	292.037	216.243	240.031	188.136	205.851	211.457	316.969	216.575	284.104
ENSG00000015171	1137	920.001	1000	912.001	1220	894	1018	318	933	890	814.999	1003	906.999	1047	656	1130	853.001	971	1361	1089	989	1120	1060	795	905	828	834.999	1269	1044	882.999	857	1059	1046	931	1000	965.999	929.001	752.001	870	656	1158	620	898.999
ENSG00000015285	12	8	4	4	10	67	11	51	33	11	10	11	20	67	13	115.294	24	25	23	46	8.876	19	46.999	19	26	14	2	43	8	15	21	11	18	8	55	16	17	23	34	21	17	28	32
ENSG00000015413	0	0	0	0	0	0	0	0	1	0	0	0	0	0	0	2	0	0	0	0	0	0	0	0	1	1	0	0	0	0	0	0	0	0	1	0	0	0	0	0	0	0	0
ENSG00000015475	42.172	14	23.011	14	17	67.432	19	27.014	22.574	31.015	14	21.002	26	41.207	14.001	82.659	18	47.48	31.021	53.017	16.013	33.004	32.127	38.097	44.078	31.003	14.959	48.047	36.015	21.003	31.006	22.189	49.339	31.784	69.115	31	24.001	32.124	23.003	32.023	32.216	30.006	41.206
ENSG00000015479	1990.53	1756.44	1838.6	1890.3	2263.04	1611.8	1575.01	817.133	2206.84	1638.63	1778.67	1828.5	1424.53	2248	1579.8	2832.82	2008.95	1816.33	3129.82	2076.15	1692.03	2702.17	1976.51	1373.97	2017.72	1657.2	1497.43	3318.84	2198.7	1688.9	1864.19	2141.11	2215.86	1987.98	2499.43	1932.01	1719.68	1827.87	1653.41	1555.96	2508.31	1200.22	1989.63
ENSG00000015520	5	0	0	2	0	12	3	2	3	1	4	2	2	3	0	8.648	2	4	5	1	9	25	5	2	2	0	2	13	0	5	3	1	1	0	3	0	1	5	1	1	6	1	1
ENSG00000015532	92	73	44	61	90	143	58	81.001	82.999	61.086	54	75.31	85	122	66.337	155.113	97.011	95	113	106.991	84.175	108	91	53.038	97.004	105	68	130	88.001	94.923	106	101.165	96	82	157	76	50	98	67	76	86	64.436	87
ENSG00000015568	515.001	16.129	5.729	9.741	17.159	14.405	312.726	1	8.07	4	249.034	262.192	347.069	95.14	272.303	239.221	8.88	252.294	18.366	516.281	237.063	17.245	72.809	323.115	9.399	181.774	7.262	351.826	433.754	14.937	4.224	8.777	14.415	392.946	18.943	130.724	9.953	9.396	121.031	58.278	250.267	77.567	399.431
ENSG00000015592	0	1	0	1	0	0	1	1	0	0	0	1	0	3	0	2	1	0	2	2	1	0	0	1	2	3	0	1	0	3	2	0	0	0	0	0	1	1	0	0	2	2	1
ENSG00000015676	986.309	876.999	927	1031	1030.3	953.001	898	669	991.999	964.999	720.415	848.437	832	766	723.265	768.957	905.002	898	1194	917.001	868.999	1191	829.002	915.001	856.446	837	852	1223	1093	835	816	1015.38	1015	1138	1162.14	953	855.321	800.001	726	593	827	554	884.675
ENSG00000016082	0	0	0	0	0	0	0	1	1	1	0	0	0	0	0	0	0	0	0	0	0	0	0	0	0	3	0	0	0	0	4	1	0	0	0	0	0	2	1	0	1	0	0
ENSG00000016391	124.979	90.62	73.608	75.494	118.185	76.296	56.501	61.089	89.564	78.718	61.756	88.646	108.619	63.095	89.238	67.007	71.875	87.881	122.839	104.666	83.937	112.567	73.971	73	103.417	57.674	72.773	144.378	80.396	95.338	61.343	57.732	75.249	80.655	115.92	92.997	75.031	80.064	72.655	67.64	75.227	96.645	121.012
ENSG00000016402	22	4	5	14	28	9	7	0	9	36	8	5	10	10	5	9	8	10	6	11	10	16	6	5	2	4	5	9	22	4	13	9	2	8	13	10	18	7	14	1	10	7	7
ENSG00000016490	0	0	0	0	0	1	0	0	0	0	0	0	0	0	0	0	0	0	0	0	0	0	0	0	0	0	0	0	0	0	0	0	0	0	0	0	0	0	0	0	0	0	0
ENSG00000016602	0	0	0	0	0	0	0	0	0	0	0	0	0	0	0	0	0	0	0	0	0	0	0	0	0	0	0	0	0	0	0	0	0	0	0	0	0	0	0	0	0	0	0
ENSG00000016864	117.001	85	109.999	122.999	161	294.999	127	143.999	188.002	121	107	112	173.999	168	110.999	284.026	117.999	157.999	146	194.005	134.999	171.999	111	99.001	168	152	101.999	187.999	146.002	118	150.001	182.999	214.999	180	223	111	121	188.001	133	142.999	153	88	158.999
ENSG00000017260	472	314	423.999	451	478.999	565.001	405	185	446.999	381	323	587.998	383.999	453.001	312.001	618.999	360.998	481	610.001	533.999	445.999	605.001	547	391.001	592.998	431	319.998	515.001	539	400.001	461	452	488	454	820.999	411	405.999	412.999	511.001	419.001	454	468.999	622.999
ENSG00000017427	414.996	142	287	304.966	312.994	917.912	298.485	238.946	581.576	435.974	133.949	228.909	575.98	629.907	177.92	897.397	121	868.263	451.048	492.467	258.353	335.753	444.711	324.924	623.57	660.663	200.062	772.926	464.966	293.98	386.755	550.763	732.999	382.08	757.795	285.558	355.651	354.271	456.971	969.954	563.958	612.172	767.793
ENSG00000017483	3	3	3	1	0	19	0	6	6	5	0	1	2	9	8	12	1	7	7	4	3.014	5	4	6	22	8	0	5	2	7	8	5	5	7	8	6	1	7	3	4	2	6	5
ENSG00000017797	919.083	793.034	748.076	733.567	1070.66	906.264	865.348	974.48	921.863	721.006	682.005	813.032	845.269	832.527	501.241	967.18	637.005	1063.55	909.359	901.354	872.47	999.376	730.463	619.022	924.513	631.73	661.124	1174.1	836.692	662.716	732.334	874.395	847.366	780.621	930.708	628.32	718.007	795.159	792.188	692.016	723.022	542.49	839.746
ENSG00000018189	294.999	239.999	283.001	249.978	283.999	362.998	257.001	141.178	277	174.04	159.027	239.755	309.141	338.278	176.096	477.278	213.001	259	286	302.001	261	430	346.594	273.001	303.037	314	172.001	318.988	324	291.986	247.001	311.044	302.973	225.001	422.987	279.001	260.998	226	290	313.196	384.325	262.925	311
ENSG00000018236	22	7	29	28	26	13	12	3	14	20	11	20	39	62	10	56	15	17	36	32	24	48	81	21	83.002	72	30	23	48	51	38	24	32	34.002	134	13	34	24	25	91	44	42	60
ENSG00000018280	9.031	5	6.002	5	7.139	42.712	9	57.755	35.72	10.014	18.978	6.001	10.002	128.691	18.021	125.354	7	56.376	33.788	62.334	9.05	26.008	253.686	54.122	25.181	10.002	9.03	39.587	16.39	22.006	19.008	20.011	21.001	13.148	19.053	5	29.001	13.052	82.079	33.052	22.162	85.498	96.435
ENSG00000018408	362	192.915	183.896	273.831	299	544	306.949	143	189.838	209.935	202.103	269.052	246.11	380.837	250.119	704.515	286.369	399	317	514.958	234.999	442	382.748	303.934	465	317.922	155.078	382.322	372.667	229.131	360	370.139	472.953	233.873	582	307.871	246	333.076	352.181	453.283	448.849	297.905	404.913
ENSG00000018510	446	337.143	391	422	412.001	459	395	126	365	388.999	336	357	430	397	261	561	352	352	530	493	363	554	393	395	349	355	277	620	410	372	337	407	538	471.001	502	436	364	311	323	315	524	321	425
ENSG00000018607	0	0	0	0	0	0	0	0	0	0	0	0	0	0	0	0	0	0	1	0	0	0	0	0	0	0	0	0	0	0	0	0	1	0	0	0	0	0	0	0	0	0	0
ENSG00000018610	152.201	126.579	108.112	106.415	146.598	143.582	122.615	96.171	156.847	124.007	101.066	112.166	135.369	155.526	107.75	185.373	145.61	149.345	201.148	159.483	164.559	216.815	129.857	80.092	200.155	110.619	83.815	236.707	146.262	97.767	116.011	136.378	181.811	155.838	180.864	149.681	99.471	141.597	129.085	122.462	148.931	107.198	148.662
ENSG00000018625	14138	17116	15102	13495	22827	11378.6	15197	5958.8	15699	14555	15211	16235	11311	15939.9	13997.9	8181.33	18262	13096.8	22894	19626	15711	18934	18597.6	16406.9	13500.6	9730	11063.8	21071	15522.7	17525.7	14477.9	16879	16235	19293.6	19432.7	15808	14913	13678	13132.5	8960.99	16298.8	9425.5	13152.7
ENSG00000018699	113	81	106	87	127.999	119	100	58	119	72	92	134	124	154	78	132.038	84	112	145	142	126	152	143	97	94.001	75	83	172.003	91	108	94.002	102	140	119	117.001	113	110	99	106	89	117.001	78	137
ENSG00000018869	22	1	1	9	12.999	18	9	3	6	7	5	3	5	14	6	9.001	6	5	10	22	8	26.001	5	9	8	11	13	25	15.999	6	11	9	14	8	15	7	4	9	6	6	10	6	7
ENSG00000019102	6	4	8	3	6	6	2	6	12	10	1	4	1	6	13	11	3	10	7	13	4	11	7	4	12	11	7	19	14	0	6	27	9	11	22	5	4	8	5	6	13	6	10
ENSG00000019144	929.201	438.003	525.881	590.33	585.436	2229.37	523.118	925.039	893.182	556.569	400.001	616.788	598.047	874.73	485.997	1121.45	467.532	1109.28	781.224	973.082	661.172	1057.1	658.543	514.253	1019.95	646.304	446.05	1316.13	776.208	628.005	1061.19	876.475	887.699	681.449	1034.33	562.104	508.652	1060.48	897.479	659.172	760.444	673.169	666.619
ENSG00000019169	27	9	11	31	40	522	121	538	57	16	26	25	52	165	47	326	85	135	26	170	40	176	35	120	62	31	2	107	77	26	167	169	287	167	455	38	36	212	31	42	66	61	73
ENSG00000019186	2	0	0	0	0	1	0	0	0	0	0	0	0	0	0	0	0	0	0	0	0	0	0	0	0	0	0	0	0	2	0	0	0	0	0	0	1	0	0	0	0	0	0
ENSG00000019485	100.198	93.215	97.216	51.267	98.177	95.848	101.246	41.086	109.265	87.302	77.254	60.293	113.199	122.167	40.052	98.179	103.546	99.141	107.092	120.194	92.712	127.963	114.378	108.47	67.06	44.275	60	224.366	102.897	72.933	66.938	83.176	117.276	95.341	101.251	100.164	82.27	64.86	85.158	78.865	66.885	48.636	77.097
ENSG00000019505	5.009	32.054	48.899	4.733	21.211	4	6.383	11	2	5	7	3	24	2	2.302	7.008	2	11	4.002	17	12	6.277	5.002	4	4.002	4	13	4	10	2	4	20.719	1	3.012	9.001	5	10	3.001	3	10	3	7.026	13.002
ENSG00000019549	64	30	42	96	75	98	131	32	41	46	22	30	37	100	18	93	72	118	185	85	83	124	83	33	133	100	42	62	88	84	127	83	193	55	146	42	33	103	53	169	134	74	107
ENSG00000019582	1400	522.999	711.999	860	797.003	3922	1324	1946	1889.17	879.078	1015	1078	1144	1347	1259	5471	1044	1984.08	1391.1	1895.05	1543	1812.24	882.001	949.001	1910.11	1231.12	1072.02	1925	1738	862.177	1580	1523.06	1611.27	1854.11	3364	1186	990.999	1885.63	1674	1577	1030.86	593	833
ENSG00000019991	22	13	8	27.001	14	55.002	18	8	16	6	9	24	32	51	11	124	34.999	27	36	62.001	19	43.001	17	31.999	30	12	14	44	18	18	36	28	29	38	60	25	18	28	43	14	40	17	29
ENSG00000019995	1140.8	859.704	1042.19	865.608	1090.62	654.731	1013.52	291.912	991.414	1125.7	955.279	945.066	1254.48	874.787	589.913	795.033	833.979	1193.15	962.468	1193.53	913.784	1186.72	1125.98	935.972	706.828	685.841	712.266	2123.08	968.103	686.42	723.41	869.595	940.674	980.784	753.231	919.326	884.198	679.719	779.066	613.499	784.499	656.052	877.742
ENSG00000020129	97.999	66.999	66	78	72.019	112	66.001	70	90.001	76	45	76.001	94	101	69	89	78.001	87	126	125.999	77	95	67.001	90	88	99.999	51	180.999	84.999	108	102	114	94	76	159.999	69	75	116.999	54.001	64	67.999	53	80.025
ENSG00000020181	304.126	146	121	209	181	744	180	314.043	313	151	94	266	258	387.051	226.415	580	202.069	463	323	391	343	286	204.111	155	422.101	373	163	323.476	293	218	393	366	446	374	519	196	157	398	350	379	280.413	156	248
ENSG00000020219	0	0	0	0	0	0	0	0	0	0	1	0	0	0	0	0	0	0	1	0	0	0	0	0	0	0	0	0	0	3	0	0	0	1	2	0	0	0	0	0	0	0	0
ENSG00000020256	73.687	59	45	52	85	83.081	55	39	58	55	46.001	59	69	83	41.147	80.764	57.029	52.556	61.782	82.092	53.212	81.555	47.208	53.001	79.335	51	61.09	58.315	71.517	62.491	56	60	68.802	77	85.999	38.52	42	68	55	47.112	56.304	51.91	61
ENSG00000020426	323.001	326.001	358.001	360	492	281.001	300.999	294.999	437	314	376	452	481	355	207.001	294.001	277.999	409.001	450.999	397	390	383.999	387.999	258	338.999	340.999	382	465.001	375.001	261	277	350	400.001	373.001	373	378.999	306.001	316	266	283	429.957	280	437
ENSG00000020577	2605.11	1743	2191.03	2026	1990	1641.12	1930.17	633.324	1394	1641.06	1571.11	1947.35	1611.07	1395.05	1416.03	1202.1	1790.03	1735.11	1969.23	1919	1729.03	2426.35	2221.33	1865.01	1615.56	1086	1497.11	1708	1854.49	1533.29	1371.16	1604.01	1737.1	1915.27	1795.34	2401.14	1776	1196.07	1976.28	1216.11	1761.12	1257.32	1520.07
ENSG00000020633	11	10	6	6	9	67	11	26	17.12	13	12	11	6	9	12	145	18	24	16.173	30	17	20	13.215	16	29.618	16	6	35	21	14	19	18	18	11	28	13	12	27	20	20	13	10	13
ENSG00000020922	177.512	180.228	180.683	145.029	225.606	166.624	171.26	86.234	186.237	148.956	125.235	153.346	174.114	201.252	112.697	279.223	170.97	146.251	229.474	225.096	172.948	189.797	220.082	139.012	160.648	154.586	136.228	251.104	181.483	130.819	175.45	191.89	197.443	183.66	229.728	202.606	120.232	168.536	143.533	173.087	267.237	141.885	191.176
ENSG00000021300	67	73	77	77	69	50	92	60	101	52	84	97	89	110	31	36	53	84	82	48	93	60	57	53	71	37	45	102	65	75	71	52	97.999	61	95	48	83	61.999	48	61	31	29	48
ENSG00000021355	212.206	190.846	286.871	209.188	324.526	460.461	280.832	237.345	352.97	185.763	207.981	254.154	318.26	411.5	194.565	516.063	286.956	312.887	287.987	341.934	251.989	321.915	1017.95	177.745	257.164	205.41	201.732	392.423	232.042	243.363	231.712	394.238	375.347	383.001	523.201	246	314.95	304.428	323.714	248.826	301.583	245.006	369.864
ENSG00000021461	4.432	2	3	1	10.346	0	1	6.661	1.003	3.771	3.284	1.261	2	2.009	3.583	6.227	3	5.05	4	2.06	2.268	4.102	0	4.314	2.845	2	0	3.987	8.799	1.049	2	3.008	1.053	9.189	5.77	1	1.368	2.055	4.003	4.032	4	2.001	5.023
ENSG00000021488	4	1	1	0	1	2	0	5	1	1	0	1	2.011	1	1	10.34	0	3	5	3	0	6.014	1	2	2	2.009	1	0	2	2	0	3	0	2	3	2	2.009	3	0	1	2	2	1
ENSG00000021574	180.351	234.41	227.593	209.168	263.463	210.338	238.284	56.47	157.128	170.098	141.308	154.082	204.125	192.384	186.631	310.143	140.525	186.771	260.533	229.07	201.194	268.394	241.179	194.137	185.954	153.639	152.897	260.127	238.216	170.464	205.093	233.71	254.418	209.125	265.285	204.078	207.31	158.346	205.32	172.978	245.881	166.534	218.395
ENSG00000021645	1	4	2	6	6	14.999	6.062	4	6	4	5	2	2.048	16	8	55.575	3	4	14.089	4	4	16	2.016	2	20	10.002	3	8.061	11.002	7	8	12.021	8	5.02	11	3.001	21	10	11	11	11	4	5
ENSG00000021762	112.999	78	73	63	93	178	60	91	102	110	72	85.001	81	127.999	75	161	85	127	128	163.001	100	127	93	82	116.999	92	57	170	100	118.999	115.001	113	134.999	148	193	109.999	82.001	131	102.001	96.001	89	83	98
ENSG00000021776	178.044	156.044	173.903	138.999	209.197	264.118	194.912	107.031	217.05	154.014	177	183	207	238.999	151	329.112	180	151.342	252.883	258	186.206	216.999	237.972	181.042	224.646	180.168	134.423	336.213	190.002	181.911	197.001	217	249.041	276.101	327.061	190.273	178	181.439	181	205.053	263.767	187.28	208.352
ENSG00000021826	19.001	5	4.034	11	23.026	23.222	7	5.086	10	9	8	5.046	9.134	11.032	8.001	48.301	5.026	12	13	12.009	11.003	20.26	14.439	14.12	20.681	10	5	34.048	16.165	16.248	17.29	12	23.003	4	27.642	8.019	5.002	16.032	12.517	6.052	16.563	10.526	12.064
ENSG00000021852	0	0	0	0	0	0	0	0	0	0	0	0	0	0	0	0	0	0	0	0	0	0	0	0	0	0	0	0	0	0	0	0	0	0	0	0	0	0	0	0	0	0	0
ENSG00000022267	113724	98063	124058	117012	117471	75200	109286	55863	100633	117316	88207	90558	112026	115780	65604	63884	98083	101727	130655	101158	100132	168758	88336	98554	74491	81786	83573	101181	123424	82032	77286	87659	129173	111771	84272	80464	87868	79999	78986	54745	111313	52669	82056
ENSG00000022277	740	661.001	685.001	637	814.91	698.001	688	509	832	722.998	534.999	582.001	609.001	702.001	529	755	718	814.929	979.001	747.999	680.999	980.947	747	623.999	756.001	630.999	559.999	926.001	785	633.001	606.001	780.833	805.932	764	839	662	681.969	745.999	586	469	631.001	414	682.001
ENSG00000022355	0	0	0	0	0	0	0	1.013	0	0	0	0	0	0	1	4	0	1	1	0	0	1	1	0	1	0.897	0	1	1	0	0	0	0	0	0	0	0	1	0	0	0	0	1
ENSG00000022556	0	0	0	2	2	3.739	0	1	0	0	1	1	0	2	1	18.494	2	0	0	2.003	4	2	3	1	0	1	1	1	5	1	2	2	2	3	1	1	0	3	0	1	0	2	0
ENSG00000022567	71	46	34	41	70	52	53	35	79	60	60	41	78	86	40	83.001	58	64	52	107	49	80	61	87	40	36	24	98.001	47	42	66.001	46.999	72	64	65	42	55	70	55	39	67	41	48
ENSG00000022840	2776.86	2783	3073	2812	3458.97	2141.04	3276.08	1643.55	3042.02	2876.02	2169.02	2888.36	3057	2421.02	1760	1650.14	2215.84	2852.92	2974.67	2795.71	2770	3399.69	2218.31	2462.96	2389.89	2246.42	2352.72	2151.04	2985	2212	1873	2854.47	2866	2721.42	2669.81	2100.21	3048.05	1999.03	2269.05	1619.42	1909.86	1708.51	2476.79
ENSG00000022976	160.067	172	137	146.999	147.999	139.317	178.881	92.694	181.002	146.125	139	153.003	149.982	126.652	147.999	138.66	125.005	150.987	222.026	182.424	168.022	190.001	181	150.2	176.222	129.562	140.001	222.135	173.044	187.014	126.001	177.094	138.143	171.832	215.676	161.01	129.346	147.862	152.476	109.005	161.026	111.393	184
ENSG00000023041	174	124	156	131	204	218.001	132	129	190	149	126	152	172	201	126	275	140	174.999	239.999	205.001	183	189	134	125	191.999	170	135.001	305	167.001	160.001	177	193	202	216	225	149.001	155.001	198	152	131	223	141.999	183.001
ENSG00000023171	63	143.004	61	168	120.629	251	118.001	104.001	93	29	81	70	157	307	129	269.335	223	113	93.999	176	81.999	133	151	109	101	262.999	130	173.001	157.972	152	154	172	208.684	164	230	271	109	126.999	158	146	183	135.804	140.001
ENSG00000023228	5177.91	4234	5526.27	4544.68	6522.15	2819.26	3934.07	1177.13	3971.52	3995.49	3320.51	3566.36	5086.2	3481.91	2588.03	2216.15	3507.84	3185.79	5875	4426.71	4961.9	5457.77	3585.32	3882.43	2462.63	3285.9	3217.85	4452.5	4186.32	3305.91	2444.43	3746.51	4529.88	3877.23	3171.39	4623.85	4507.3	2416.77	2948.95	2035.06	3138.62	2660.87	3458.94
ENSG00000023287	1030	1423	1252	1215	1813	815	1313	840.999	1012	949.001	1085	1204	1640	964	863	1128	976.999	1029	1514	1556	1164	1250	1384	1209	1121	600.999	848.001	1946	1082	809	929	1209	1250	1190	1120	1123	1189	971	956	1097	1134	998	1265
ENSG00000023318	258	184	191	175	275	339	215	233	259	203	215	248	288	328	138	409	185	278	315	347	262	352	217	230	261	212	217	386	233	183	231	260	366	326	381	207	197	251	253	225	261	176	284
ENSG00000023330	767	351	713	339	656	447.001	429	272	671.001	742.001	264.999	476	561	605.001	366.999	303	475	499	447	386.999	411	657	583.001	504	434	667	388	502.999	546	558	359	406	667	533	567	522.001	634.999	432.999	410.001	328.999	484	322	490
ENSG00000023445	62.358	59	32	72	94.999	167	80	57.574	56.13	84.846	43.877	36.661	85	111	62	964.202	80.602	108	102	115	76	142	304.001	60	113.888	69.227	64.18	128	140.067	92	107	74	127	72.001	86.095	85	58	102.001	150	86	94	94	119
ENSG00000023516	374	331	298	269	457	331	362	59	219	191	201	179	224	334	248	704	295	204	383	397.747	179	341	416.65	379	296	247	159	465	319	268	256	360	382	307	397	355	264	185	305	322	480	319	362
ENSG00000023572	258.897	224	231.187	195	337.8	161.408	179	78.032	182	259	166.657	168.118	316	173.108	130.053	231.055	176.764	190	264.141	253	202.145	372.436	179.288	316.244	157.584	173.075	161	207.869	196	170	131	192.067	255.804	157.388	197.198	217.083	213	113	139	129	213.402	130.209	163.055
ENSG00000023608	68.435	84.876	80.927	72	86	79.378	46.131	75.423	79.676	32.3	59.761	117.415	75	76.507	55.203	129.173	82.928	76.101	99.665	101.135	92.21	84	69.532	60	93.431	63.233	81.563	88.375	83.835	79	78.105	99.618	126.444	92.268	113.801	50.573	72.396	86.005	86.51	90.552	102.013	60.291	71.092
ENSG00000023697	138	117	125.001	135.999	184	173	126	84.001	163.999	139	135	123.001	167	170	99	174	125	159	112.001	192	140.001	179	130	118	167	130	96	210.001	154.001	154	144	166	193	173.001	189	154	145	136	95	91.999	157	96	149.999
ENSG00000023734	1067	883	1011	949	1096	819	958	516	1112	1050	911	1066	1041	992	663.001	970	834	959	1177	956.001	1136	1344	902.999	907	871	886	803	1183	1038	866	897	1010	1178	937	1013	835	919	929	831.999	621.001	874	645	991.001
ENSG00000023839	27	24	17	18	43	49.005	35	15.244	19	23	13	15	36.012	22	14.091	49.043	27	23.007	65	26.074	20	116.028	30	45.999	31	19.002	15	54.02	41.017	29	35.001	28.002	21	29	50.053	20	20	34.049	30	14	32.056	18	16
ENSG00000023892	9	9	2	6	5	44	4	15	13	12	9	8	6	26	4	140	6	15	15	22	6	8	25	12	34	9	5	15	16	5	7	12	17	11	32	1	10	12	15	19	7	12	14
ENSG00000023902	155	154.001	172.999	216	187.001	290	139.999	243.001	188	197	148.999	154	326.999	190.999	136.001	381.999	108.001	248	191.999	286.999	145.001	305	229	292	235.999	166	102	269	300	163	138.001	204.001	251	202	335	175	243.999	165	159	160	205	100	152
ENSG00000023909	383.235	393.259	295.199	422.614	735.598	347.424	362.91	164.955	232.291	296.214	225.613	377.195	427.671	344.901	285.145	322.902	423.266	287.969	533.58	658.512	339.404	495.882	376.593	507	386.183	253.01	281.298	314.47	446.935	252.784	360.267	590.109	454.794	329.342	597	340.146	458.104	379.252	204	287.282	302.061	270.688	416.931
ENSG00000024048	966	858	1142	866	1149	784	961	314.055	997.002	885	858.016	964.7	1012	972	642.693	844.001	774.046	669.002	1329	1054	1014	1171	1001.02	932.052	845.036	752.014	791.639	1155.83	1004.03	879	709	1011	1082	1224.83	1130	892	1078	672.001	841.001	624	941	825.018	935
ENSG00000024422	575.957	260	216	310	358.91	1815.97	418	930.001	745	272.957	292	408	529	660	308	1043.85	341	972.998	508	850.991	609	881.989	341	361.96	768.892	661	286	938.999	388	413	814.978	756.976	865	660.999	1267.87	432	295	837	597	687	430.942	371	443
ENSG00000024526	5	2	0	3	5	5	6	1	3	0	4	4	3	5	2	16	5	3	3	1	1	6	8	3	18	9	4	2	11	3	1	25	6	3	16	5	4	1	4	12	6	14	18
ENSG00000024862	69	65	61	75	93	88	69	69	89	63	63	71	71	109	65	136	93	106	103	115	90	109	49	76	109	57	81	111	83	73	79	108	96	108	124	53	49	83	64	63	101	47	91
ENSG00000025039	1755	1980	2610	2255	2220	1125	2439	747.999	1931	1786	1697	2617	2227	1782	1631	1055	1626	1941	2451	2077	2304	2944	2044	1642	1756	1669	2128	2005	1897	1620	1224	1992	2101	1630	1644	1910	1577	1218	2013	1124	1216	1334	1946.98
ENSG00000025156	318	579	713	446	495	382	790	172	710	758	580	499	441	529	399	315	452	817	777	405.999	566	448	1035	390	448	372	329	669	669	367	522	532.999	514	684	664	472.001	520	531	711	341	677	370	606
ENSG00000025293	550.18	767.041	871	687.332	972.984	814.023	926	562.417	930.089	774.101	898.075	845	819.333	849	577.193	628.936	797.904	826.903	1089.44	768.955	1011.02	900.494	988.136	715.646	925.544	602.769	766.911	1425.54	893.766	862.607	706.885	822.646	906.314	847.699	873.686	790.904	843.222	694.585	901.025	565.142	619.625	680.116	845.42
ENSG00000025423	0	2	1	0	0	1	0	0	3	1	0	0	1	2	0	2	0	0	4	2	6	0	0	0	0	0	1	1	0	2	0	1	0	0	1	1	0	0	3	0	0	0	0
ENSG00000025434	53	41.999	22	38	67.999	235.001	45.001	120	55.002	19	23	20	54.001	63	44	217	36	81.999	80.999	100.999	42	101.999	34	68.001	97.999	40.001	37	149	49.999	43	57.999	80.999	44.001	56.999	134.998	26	31.001	92.999	60.999	41.001	67.999	24.001	39
ENSG00000025708	58.376	23	25.951	33.334	42.994	340.411	39.927	159.288	129.12	36.378	45.992	48.467	52.592	89.96	70.498	477.74	56	101.535	79.016	178.552	54.446	116.557	94.38	79.902	102.957	55.139	52	144.394	92.335	40.009	85.837	117.541	95.341	84.535	210.009	52.482	94.939	75.246	107.378	80.03	65.073	72.211	93.741
ENSG00000025770	239.009	189.001	130.926	145.022	236	190.456	179.712	194.999	208.01	189.001	132	149	128.141	180.674	131	262.154	215.047	187.132	234.962	221.802	161	246.531	203	171.866	232.072	153.787	154.728	392.035	234	188	172.001	182.011	182.083	210.131	221.828	207	148.001	207.18	140.015	88.005	223.217	102.013	183.031
ENSG00000025772	82	59	54	69	72	71	57	87	66	65	50	57	74	86	74	75	65	67	81	96	86	108	63	63	64	66	49	125	73	72	55	90	87	59	104	62	55	89	72	56	67	38	76
ENSG00000025796	481.771	368.847	356.001	416	493.877	710.15	504	330.001	478.999	373.888	348.326	394.684	496.999	554.999	312	888.754	383.999	570.576	629.849	659.893	450.551	658.877	440	398	564.866	443.617	356	710.72	451.001	369.835	515	524.228	581.889	463.665	657.746	401	345.682	524.525	449.001	470.878	555.001	414.796	423.423
ENSG00000025800	1341.38	1103.43	1242.76	1228.95	1345.85	1283.52	1370.49	1048.4	1272.94	1191.59	1227.82	1303.42	1369.95	1248.05	893.852	1056.65	1325.22	1323.64	1561.79	1284.58	1353.75	1894.5	1178.51	1331.05	1150.05	1132.31	1110.25	1816.38	1263.46	1207.52	1121.45	1394.85	1489.98	1452.81	1447.27	1295.27	1133.13	1101.99	1138.08	894.374	1063.66	1048.23	1189.43
ENSG00000026025	6426	2429.34	1564	4289.09	3056	17461.1	4479.99	12553.3	6773.83	2088.15	1849.99	2706.99	4603.99	7641.97	3282.11	18904.6	3477.11	8860.99	5621.98	7290.04	4945	7077.21	3299.45	3254	7824.98	4082.41	1627.98	9450.38	3798	3017	9825.01	6471	6550.2	4600.99	7947.4	3237.99	2138.43	11345	4765.99	4761.99	4328.99	2975.99	4590.99
ENSG00000026036	84.156	50.272	37.095	13.178	60.331	122.01	23.833	45.997	43.355	50.305	44.619	59.846	39.508	63.255	55.543	57.566	46.015	55.572	64.095	70.144	64.254	75.358	61.207	49.806	98.516	39.29	32.806	175.532	69.437	53.08	65.853	103.411	67.425	68.454	134.643	65.354	31.746	133.421	41.485	49.36	83.671	75.446	84.706
ENSG00000026103	51	24	38	24	43.999	63	49	26	50	27.001	30	60	57	134	67	194.002	39	58.001	77	52	52	155	76	50	73	47	59	119.999	64	46.999	74	117.001	106	38.999	96.999	43	54	59	88	53	67	61	103.999
ENSG00000026297	72.999	34.001	47.001	61	53	183.516	55	126.999	97.001	44	29.001	48.998	57.999	166	43.999	263.001	66	122.999	93	142	65	117.999	104	98	110.897	56.001	43.606	116.001	80	71.001	99.001	91.002	111.999	84	175.002	61	59	97	109.999	55	77.001	77	121.001
ENSG00000026508	495.001	270.001	227	458.999	286	1793	461	811	496.998	200	218	362.001	588	1094	271	2209.92	523.999	574.001	455.999	902	272.001	659	367.808	340.001	418	449.999	229	662	406	310	750	951	957.904	669.001	772.001	532	291	768	533	489	572.002	288	299
ENSG00000026559	3.01	1.006	1.001	1.099	0	3.341	2.017	2.215	1.004	0	1.086	0	0	1	0.832	14.07	3.013	1	3.349	4.019	2.741	2.089	1.038	0	0	2.001	1.006	2.055	1.005	1	3.019	4.51	1.012	1.031	0	0	2.048	6.38	1.008	1.213	7.72	3.033	1.047
ENSG00000026652	41	14	25	32	31	108	26	38	35	16	16	33	40.001	66	25	89	33	46	38	82	35	54	44	22	59	54	23	57	36	37	55	66.999	71	62	76	41	28	46	45	66	46	40.001	50
ENSG00000026751	4.053	1.007	3.004	8.03	7.033	9.065	7	7	9.113	4.035	4.107	6.971	4.012	3.047	7.113	130.107	4.013	6.091	7.008	10.208	2.026	7.045	9	10.908	9.109	7.114	7.076	7.11	5.023	4.135	9	5	6.069	8.085	13.347	3.002	11.072	6	6.262	6.133	10.019	4.194	5
ENSG00000026950	176.057	84.835	98.354	122.548	132.102	236.941	82.917	78.203	164.774	88.911	85.389	99.778	144.623	213.973	121.041	517.905	70.325	191.828	152.857	179.381	142.593	191.378	100.78	99.546	199.055	122.968	138.018	156.638	114.437	115.899	140.892	151.882	216.69	134.928	286.583	89.608	120.918	124.638	145.808	122.785	148.019	114.509	128.251
ENSG00000027001	114	81	105	109	133	74	75	56	90	123	100	121	103	97	60	85	82	106	125	124	102	122	92	111	96	95	78	128	95	63	92	109	114	140	113	109	117	90	95	53	62	59	91
ENSG00000027075	109.323	96.999	100.001	91.999	120	161	101.001	92.001	142.001	149.001	90.813	81	117.851	151.329	102	220.001	130.073	171.603	158.001	155.001	153	256.782	227.922	143	194.279	143	157.001	231.001	157	83	153.505	221.782	188.093	180.445	275.912	123	88.947	153.557	178.937	196.928	102.661	163.001	217.581
ENSG00000027644	3	0	0	1	2	3	2	1	0	1	1	0	0	1	1	4	0	2	3	1	1	2	2	1	2	1	0	0	2	1	1	1	0	0	2	1	0	2	0	2	2	2	3
ENSG00000027697	444	294	318	372.001	386.001	704	419	310	540	533	308	334	453	543	257.999	845	410	716	491	605	420	707	662	327	452	268	284	731.001	428.999	365	482	433	677.001	500	711	384	331.999	502	509.999	613.001	427	411	689
ENSG00000027847	101	54	70	61.001	87.999	101.999	72.999	108	98.001	81.999	54	63	72	74	69	98.001	61	96	120	74	93	122	65.001	77	85	81	85	129	85.001	92	88	94	86.999	97.001	119	60.001	62	98	73	56.001	93	54.001	86
ENSG00000027869	1	0	2	2	3	5	1	0	0	0	3	3	2	4	1	21	1	1	2	4	1	2	8	1	2	6	1	4	4	4	3	8	2	6	18	1	1	3	3	1	3	1	5
ENSG00000028116	150	199	176.999	139.001	239	147	196.001	56.047	170.001	159.025	146	155.01	151.001	152.001	87.001	214.023	138.661	154.039	160.045	156.999	132	170.011	152.999	150.001	128.017	141.013	86.009	203	200.016	121.012	142.02	184.001	192.001	199.01	177	194.058	161.06	144.026	138.999	134.032	155.012	134	171.014
ENSG00000028137	123.431	74	59.391	130	104.716	375.238	101	221.838	102.406	109	59	79.718	122.493	211	104.32	359.982	123.078	145.279	161.48	278	118.635	227.918	227.677	270	182.171	104.93	64.49	441.096	159	133.017	177.522	187.247	190	159.099	350.542	147.661	108.027	196.437	137.72	158.139	162.595	136.109	214.67
ENSG00000028203	823.049	964.267	1050	1039.05	1132.1	636.668	1011.33	335.411	862.191	912.003	838.017	908.258	816.097	867.233	587.191	750.846	707.197	867.23	1159.61	1107.24	880.144	1144.53	963.828	905.027	883.096	662.73	791.864	1124.74	855.094	791.624	674.031	1064.1	1087.25	880.288	798.95	902.999	853.053	651.053	722.831	687.07	866.102	705.05	977.001
ENSG00000028277	14	7	7	6	7	107	19	83	28	5.999	17	11	19	22	18	626	13	23	17	47	15	28	13	26	51	20	10	24	28	4	23	33	15	25	99	19	13	28	26	25	23	16	27
ENSG00000028310	284	199.001	231.001	246.543	270	364.508	227.001	275.999	305	234.472	217	241.562	258.001	258	222.225	320.864	244.812	388.509	318.71	309.381	251.999	297.595	252	202	357	248	211.999	401.353	309.783	233.115	233.001	324.148	258	264.903	351.398	237	180.999	244.001	244.93	242	275.001	201.92	274
ENSG00000028528	877.001	489.543	540.726	629.589	717.882	1178.8	573.932	496.502	764.316	568.593	366.498	637.522	601.022	863.001	601.788	1253.41	683.994	836.243	1113.14	934.615	641.077	1005.31	710.18	666	878.87	661.185	576.141	1522.16	752.473	642.3	808.423	847.953	865.261	827.246	1370.23	665.72	542.349	808.15	657.522	664.109	1017.16	604.016	849.126
ENSG00000028839	58.018	33.032	38	47	54.001	60	35.001	36.025	62	49.185	45.001	39.014	78.426	55.013	32.006	97.439	39	53.003	72.01	66.012	56	67.999	49	41.021	87.089	40.065	37	68.999	55	41.001	58.001	52	63	56.044	84.005	38.999	35.003	53.999	58.001	37	59.444	31.343	66
ENSG00000029153	11.132	4.004	5	9.039	9.056	42.031	11.898	15.844	6.197	4.023	3.217	5.058	5.003	15.02	7.148	117.159	14.036	14.708	10.274	25.096	9.061	16.426	17.498	5.024	35.971	11.056	1.003	24.648	11.04	6.047	14.438	21.3	17.009	9.099	28.114	11.03	8.22	19.106	23.126	13.023	17.279	25.65	28.781
ENSG00000029363	1509	1289	1547	1182	1938	1146.56	1527.72	906.732	1405.73	1326.71	1154	1468	1416	1451	1046.81	1641.41	1407	1330.71	1985	1521.6	1193.71	2022	2461	1383	1633.42	1210	1240	2105.63	1545	1176	1163.72	1548	1818.28	1557	1669	1432	1338	1002.71	1395.65	1375.33	1981	1183.55	1466
ENSG00000029364	225	112	125	138.999	186	305	169.001	105	219	165	124	152	181	214.998	134	348.999	163.999	231	251.001	242.001	203	294	139	170	214	207	133	280	177	178	210	227.001	257	218.001	334	169	143	175	193.999	179.001	201.999	156.999	217.001
ENSG00000029534	3088.21	2742	4190	3263	5501	2026	3918	2711	4868	3398	2058	4770	3138.48	3916.41	2826	1507	3305	3607	4304	2771.21	3898	4757	2417.07	2937	2976	5628	4078	1739	5141.13	3193	2173	3810	3612	2507	3035	2776	4586	2572	3612	2095	4352.87	2161.57	3294
ENSG00000029559	0	0	0	0	0	2	0	0	0	2	0	25	0	0	0	0	3	0	0	1	0	0	0	0	2	0	1	0	3	0	0	0	2	0	0	0	0	1	1	2	0	0	1
ENSG00000029639	63	53	46	63	63.014	65	44	45	67.001	59	51	56	69	65.999	48	71.73	49	80	71.999	75.999	52.001	71	65	64	66.001	52	43.999	106.005	73	48	51	51	40.999	80.754	69.107	65	56	53	54.001	51.251	61	47	68
ENSG00000029725	1524	1300	1386	1443	1727	938.999	1383	362	1106	1307	1081.99	1385	1552	1071	867	1113.97	984	1092	1615	1402	1283	1676	1343	1230	1096	1095	997.999	1415	1336	1031	993	1225	1250.98	1204	1452.97	1310	1311.96	936	1215	944.999	1057	825	1243
ENSG00000029993	57	21	38	40	32	27	14	25	23	37	22	26	19	34	26	73	24	49	31	30	42	108	28	52	82	66	22	48	50	24	43	60	43	28	59	26	36	54	42	44	38	46	59
ENSG00000030066	274.001	200	207.999	210.515	297.302	291	190	110.91	247.978	203.852	212.572	182.001	232.155	309.358	175	432.771	275.023	237.623	386.594	386.476	249.894	376.373	298	189	264.833	242	241.799	465	280.999	221.999	230	279.69	384.848	317.003	364.001	245	194	222.504	257.001	258	343	228.999	314.439
ENSG00000030110	111	68	122.942	113.95	137	109.95	65	82	118.977	171	114	91	124	143.96	111	147.942	75	140	117	122	151	173.968	96	153	101.911	118	112.976	139	143	96.972	65	139.891	142	135	151.982	90	138	111	134	73	95.926	62	102
ENSG00000030304	11	8	8	11.999	5	8	18	4	6	7	8	7	2	31	7	21	4	8	11	4	6	16	17	24	13	54	5	23.001	21	7	15	21	7	3.999	4	11	5	11	13	8	75	24	26
ENSG00000030419	95	206	214	114	269	120	311	33	110	155	141	120.001	143.999	134	107.999	238	152	133	275.999	189	103	100	268	174.999	165	116	74	172	216.999	167	103	135	137	220	270.999	129	159	94	194	150	303.999	266	301.001
ENSG00000030582	334	198	216	282	274	996.001	317	830	457	261.001	212	264.999	328.001	547	249	746	343.999	504	381	644.999	332	510	295	421.999	488.001	415	209.999	566.001	386.001	357	458	527	526	483	1192	333	282	540	322	357	293	239	338.999
ENSG00000031003	241	124	167	147	167	247.089	210	46	165	124	133	132.999	201	223	138	420.001	146.12	170.157	241	282.001	148	257	222.097	138	205	158.999	137	287	193	160	158	198.052	251	205	280	146	131	139	213	212	236	140.356	179
ENSG00000031081	223	76	115	113.357	155	324.14	93	113.036	213	112	121	141	201	254.828	119	317.707	150.077	246.756	272	290	189	316.643	261	167	272	242.635	133	324	129	176	261	283	347	236.083	412.204	205	112	232	210	371	155.049	216	212
ENSG00000031691	47	53	46	45	72	40	69	45	45	54	46	55	65	60	34	83	55	69	75	53	55	82	47	40	44	51	42	105	52	41	34	53	80	69	59	49	36	33	31	62	69	29	72
ENSG00000031698	624.001	461.001	563	472.999	594	634.999	514.001	553	623.001	624.999	451	523.999	598	610.001	356.999	695	518	630.999	788.001	641.999	620	765	524	514	609.001	556.001	426	992	525.999	476	499	601.999	653.001	656	736.999	515	467	603.001	470.001	375	488	389	544
ENSG00000031823	299.066	199.999	197.001	217	243	315.001	236	270	311.344	237.001	220.001	306.999	262.001	269	176	274.588	283	282.001	286.629	282	289.999	316	194	204	229.999	245	196.999	366.001	277	218	236	281	271	317	391.076	236.003	204.999	260.001	223.084	199.001	228	160.999	232
ENSG00000032219	289	270	201	264	267	374	243.001	531.001	421	191.001	241.999	389.999	308	369	230	561.001	297.001	375	341	340	365.001	356	308.999	214.001	451.999	269	283.999	416	353.001	212	308	351	313.999	247	418	187.999	256.001	370	309	313	370	298	316.999
ENSG00000032389	78.001	66	81	69	80	66	59.999	55	85	100	57.001	75	63.999	78.999	49.001	94	70	85	61.001	69.001	73	119	59	59.001	85	99	61	65.999	83	64	50	76	79	71	123	50	54	53	62	36	72	62	81
ENSG00000032444	472.001	384	401	323	451	425.998	354	376.999	467.001	470	371	395	385.999	340	277	362	401	388	456.998	408	466.999	519	336	362	367	309.999	291	500.001	470.001	419	320	382	419.999	404.001	664	374	338.999	324.001	375	245.755	291	223	318
ENSG00000032742	71.033	55.237	58.019	56.07	81.068	104.119	46	37.502	69.822	73.361	75.535	57.43	68.023	104.109	55.109	124.553	70.137	84.063	90.007	116.129	67.083	177.876	98.576	82.58	95.744	101.169	104.624	175.425	80.654	54.032	72.071	91.409	91.068	115.59	101.963	132.169	66.13	67.426	76.01	85.231	206.132	71.437	89.353
ENSG00000033011	51	39.031	45.03	37.008	60.352	69	47.056	59.42	70	52	30.002	45	48.006	42.241	34.014	67.772	62	45.338	56	60.118	48.865	69.877	46	43.865	52	46.025	32.15	72.369	57	57	30	60	50	66.999	85.239	37.006	44	42	24.008	47.52	42.006	28.427	33
ENSG00000033030	240.586	207.736	256.602	182.268	244.585	217.549	206.132	121.055	346.186	256.376	214.133	208.485	205.263	286.727	180.778	267.624	220.271	270.186	387.248	279.476	201.93	362.839	334.278	242.142	251.655	189.235	212.363	561.331	268.182	216.221	267.362	261.685	276.423	295.702	362.273	250.55	220.179	281.775	235.764	226.213	259.925	224.555	312.873
ENSG00000033050	450.409	379.393	322.566	299.078	388.427	339.728	399.749	297.642	474.503	451.335	361.577	315.814	325.412	400.339	253.794	378.086	383.203	378.261	432.618	418.527	412.075	542.941	337.987	429.705	401.853	345.338	294.86	631.924	399.231	360.803	304.964	415.493	480.846	446.844	541.263	402.427	373.888	357.691	328.3	251.147	372.762	237.022	377.668
ENSG00000033100	90	32.362	56	55	42	205	46	70.001	103	67	40	71	72	109	50	172	86	90	78	112	53	101	92	78	117	107	48	127	94	79	94	124	91	113	201	52	85	105	72	86	101	71	87
ENSG00000033122	22	18	14	22	34	12	16	14	12	28	37	10	15	45	24	33	38	22	34	37	12	33	35.001	9	32	16	9	33	51	13	12	42	40	63	18	22	20	13	16	44	128	47	64
ENSG00000033170	82.91	35	29.258	53.001	43.566	128.98	60	116.427	67.287	34.001	47.716	57.983	39.592	90	35.714	194.716	52.97	138.537	70	128.311	65.001	83.774	55.001	41.637	96.036	63.745	43.301	88.001	60	60	97.825	90.26	117.528	80.802	163.205	52.001	40.679	92.988	64.39	86.655	95.894	42.999	75.265
ENSG00000033178	283.908	204	217.764	205.003	279	250.9	202.039	72.747	219.977	197.365	174.009	208.916	248.824	269	145.856	415.897	208.797	196.88	291.932	269.746	170.002	299.783	295.007	261	304.61	241.705	157.906	330.939	243.836	199.073	232	232.71	295.085	292.159	368	215.95	197.722	189	214.948	227	371.027	218.92	260.934
ENSG00000033327	166	72	140	191.999	75	353	90	133	130	75	89	80	100.999	231	75	316	76	226	122	182	120	210	139.001	111	166	111	64	201	89	94	159	132	197	121	182.999	103	66	182	131	141	130	137	141
ENSG00000033627	872.32	734.001	679.071	736.5	832.488	592.903	557.004	572.424	845.067	690.606	751.891	828	809.081	736.345	653.283	689.865	844.252	678.462	778.752	999.173	934.08	892.994	735.547	714.01	722.474	631.724	646.939	1330.1	699.067	686.022	755.718	896.317	981.791	1308	1202.94	965.182	700.201	771.431	527.035	533.594	787.318	625.031	710.813
ENSG00000033800	356.999	366	329	331.001	384	416	382	163	346	307	325.001	364	334	442.399	268	512.521	385	360.001	546.999	460	320	491	394.001	330	341	269	271	640	387.97	295	319	379	490	438	475	355	324	300	297	256	491	283.999	374.001
ENSG00000033867	291	374	487	311	502	222	380	120.001	118.999	350	166	187	153	158	208	338	204.001	214	299.999	439	243.001	298.999	315	386	191.001	187	251.001	420.999	275.999	133	108	386	320	312	252	325.999	374	87.999	265.999	226	388	388.999	500.999
ENSG00000034053	0	0	0	0	0	13	0	3	2	1	1	1.001	1.009	1.004	2.18	0	1.002	13	0	6	2.052	0	1	0	1	0	0	0	1	0	1.073	0	0	0	0	0	1	4.392	3.74	0	0	0	0
ENSG00000034152	824	948	915	1079	953.001	1309	907	1145	983.001	928.001	653.001	855.001	1400	1100	521	798	1080	830	1127	979.001	938	1227	600	945.998	806.001	858.999	976	774.999	911.001	780.001	750.999	1316	1127	1256	1323	640	963	779.999	753	453	963.001	528	887
ENSG00000034239	2	0	0	1	1	0	0	0	1	3	0	1	0	0	0	2	2	0	2	0	2	0	0	1	0	2	0	2	1	1	0	1	0	0	1	2	0	1	2	1	0	2	1
ENSG00000034510	553	291	326	500	562	2327	625	1749	884	565	362	427	542	858	481	2276	551	1183	632	1017	660	875	705	420	1469	834	307	1015	798	488	889	1188	1081	814	2251	510	500	1237	728	1264	763	748	1227
ENSG00000034533	27	20	16	26	30	30	27	19	45	20	33.999	18	31	39	21	72	22	35	38	36	29	44	26	18	26	20	23	44	31	16	33	34	31	41	50	29	24	26	26	17	34.001	13	21
ENSG00000034677	459.665	316.001	429.999	408.001	408	567.001	467.999	167	415	332	360.001	403	393	546.001	321	819.73	373.001	463.001	550	512.999	394.999	610	618	344.999	487	380.001	267.001	673	518	398	427	532	522	511.001	612	406	412	395	473	373.999	490	391.999	496.999
ENSG00000034693	133	89.942	82.981	68	84.973	95	76	49.001	105	102	67	96	81	92	69	113	80	95	104	78.847	91	120	84	71.001	79.879	92	73.974	108	105	73	76	95.98	109	89.962	115.893	93.992	88.001	89	92	66	87.77	61.974	99
ENSG00000034713	823.029	822.015	741	812.356	860.1	729	763	755.01	856.149	769	678.999	761.001	762.999	845	633.001	833.478	669	808.624	1035	821	739	998.999	701	760.001	773	721.756	613.999	1042.01	765	631	581	766	951	787	907.139	731	711	710	583.001	572	692.087	432.34	790
ENSG00000034971	1421	307	209	479	442	677	404	384	314	175	213	259	129	606	77	757	309	348	463	287	422	301	134	249	149	104	93	231	202	215	473	254	327	483	145	213	310	496	137	317	84	72	100
ENSG00000035115	138.784	88.875	116.002	97.096	132	131.52	98	55	111.999	100.486	88.134	114.12	118	138.999	96.001	172.856	130.999	106.001	174.116	147.07	146	127.357	130.281	128.999	149	201.83	109.672	149.61	154.001	89.999	119.999	143.195	158.485	120.998	188.001	76.999	93.539	147.998	150.165	125.374	196.998	93.072	141.355
ENSG00000035141	127	111	148	125	156	138	133	99.065	171	119	86	128	231	104	109	207	102	152.001	140	132	146	214	83	141	107	161	122	142.004	128	96	91	145.003	189	146.001	151	97	150	94	115	103.006	156.009	90	138
ENSG00000035403	1567	1598	2033.19	1603.67	1994	2400.15	1829.56	784.946	2173.7	3268.46	1611.4	2185.67	2014	2429	1235	1564.67	1904.02	2821.42	2533.56	1851.29	2164.25	3288.67	2455.74	1478.98	2275.34	2729	1708	2568.59	2596.09	2440	2038.33	2277.13	2493.12	2496.22	3299.26	1702.21	1762.83	1849.69	2403.2	1565	2414.54	1560.12	2046.96
ENSG00000035499	2	0	0	2.653	1	0	1	1.815	0	2.82	0	0	1.695	3	0	9	1	2	1	3.016	0	0	6.607	1	10.253	4	0	1	4.32	0	0	5	6.663	2.531	9	0	0	1.66	0	6.839	0	3	7.657
ENSG00000035664	1170.9	882.789	1485.4	907.138	1251.4	775.546	859.386	565.009	1210.03	1078.05	998.983	1034.95	798.423	1002.76	787.717	737.87	1129.33	1058.43	1699.51	1104.76	928.771	983.767	1549.57	653.625	779.784	1048.79	1159.72	2303.99	1264.65	1231.44	893.01	1149.03	1031.4	1339.51	1495.6	962.848	1049.69	943.105	943.799	778.001	1261.34	1007.92	1295.72
ENSG00000035681	285.999	253	233	233.999	285.001	311.001	258.001	119	250.999	246	241.999	270	246	248.001	153.999	298.999	208	276.001	325	349	296	339	235	202.001	242	198	202	304.001	244	239.001	230.998	313	318.001	291	288	245	242	240.001	226	153.999	288	173	265
ENSG00000035687	135	99	85	98.001	111	209	88	58	119	77	92	95	117	145	88	253.001	108	136	133	154	97	156	96.999	110	135	84	70	245	100	76	96.961	169	123	131	178	111	114	106	131	107	141.001	121	156.001
ENSG00000035720	1	2	0	2	1	2	1	2	3	4	2	1	1	1	1	48	2	0	1	0	2	2	1	1	0	1	0	6	0	0	3	1	0	0	2	0	1	4	2	2	1	1	0
ENSG00000035862	1517	753	619	1140	1045	5474	1349	1721	1471	643	499	937.202	1610	2277	740	3720.56	1186.01	2899	1394.91	2504	992.406	1364.21	758.943	746	1445.89	1122.38	402	1259.21	1262.16	1097.34	2556	1440.46	2139	1652	2013.4	1175	807	2541	1195	1296.01	1589.39	668.922	961.906
ENSG00000035928	365	300.001	368	382.1	430	392	337	257	409.001	328.095	301.001	393.001	357	411	244	518.112	365.999	442.002	394.999	433.784	395	425	356	267.999	389	321.999	344	471.249	350	333.999	317	408.999	435.999	389.999	397.056	349.999	347	328	328.001	298	319.218	294.999	376
ENSG00000036054	516	381	285.999	302	576	349	377.998	140	301	253.001	431	407.001	459	438	292.001	501.999	508	403	560	380.001	446	692	415.999	368.999	343.999	303	310	504	447.999	336.001	346.999	350	466	495	422	478.001	280	298.001	271	405	397	261.999	399
ENSG00000036257	1509	1652	1627	1442	1929	1067	1749	518.001	1508	1472	1443	1687	1762	1488	1007	1280	1357	1290	2043.77	1559	1627	1888	1699	1312	1248	1281	1232	1945	1713	1343	1113	1544.78	1635	1448	1545	1530	1562	1117	1243	989	1300	1027	1428.19
ENSG00000036448	7718.54	6293.06	7109.75	6943.81	6503.06	4200.09	9680.11	4250.64	8788.53	5520.91	7090.11	6731.26	5754.01	8791.88	4117.99	3976.25	8718.14	6519.21	9424.18	4579.06	4705.93	15979.8	10733	6703.55	5018.07	4118.93	6687.25	9038.15	2935.29	5543.77	3205.29	5958.11	11020.4	3321.68	5199.45	7656.54	5601.01	3182.97	3231.14	3132.49	2618.24	2045.22	2617.02
ENSG00000036473	1	1	0	1	0	1	0	0	1	0	1	0	0	0	0	3	0	0	4	0	1	0	0	0	4	1	0	0	1	1	0	2	0	2	1	0	1	2	1	0	2	0	0
ENSG00000036530	87.357	68.788	38.468	48.035	69.14	137.77	43.002	156.791	109.02	51.848	48.019	76.925	90.016	106.065	60.109	98.479	85.853	138.037	95.847	101.74	104.592	135.547	65.034	68.999	138.145	135.955	88.794	82.518	91.899	42.619	89.291	108.965	83.716	63.169	144.075	40.263	57	119.076	73.095	93.949	126.21	88.043	104.059
ENSG00000036549	290.052	274.999	299.001	267.653	346	232.008	317	99.266	252.154	269.001	235	263.999	268.001	329	185.048	370.338	249.001	218.019	417.999	352.119	253.001	359.266	338	250	236.935	215.241	228.038	366.584	286.426	254.999	218	316.005	340.066	302.05	343.324	278.001	222.004	188.088	244	232.091	399	237.009	315.069
ENSG00000036565	0	0	0	0	0	0	0	0	0	0	0	0	0	0	0	4.124	1	0	0	0	0	0	0	0	0	0	0	0	0	0	0	0	1	1	0	0	0	0	0	0	0	0	0
ENSG00000036672	1306	786.999	1095	724	1150.98	612.001	1302	545	1478	1188	1702	1160	1012	853.999	959	522	985.979	561	1781	811	826	1368	2236	896.999	706	937	892.999	2579	1346.99	1066.99	1261	861	983.001	1121	795	1364	1305	1301	2002	803.999	1517	749	908.951
ENSG00000036828	3.416	1.475	4.897	5.108	6.2	9.328	1.532	5.659	5.704	4.931	2.997	16.022	1.808	8.83	6.129	111.639	1.604	8.733	3.963	7.353	11.199	16.359	18.292	6.511	5.394	13.057	4.906	10.53	13.901	8.86	4.456	4.907	4.675	5.199	8.549	5.027	4.44	3.312	6.864	3.518	14.117	15.259	10.128
ENSG00000037042	80.394	35.078	40.032	26.013	54.552	100.401	54.61	78.388	84.514	42.349	25.506	44.175	62.803	80.222	48.689	123.69	44.445	76.564	87.522	58.65	63.903	83.411	24.078	52.591	82.732	68.4	32.359	75.176	63.041	69.557	77.114	61.451	75.91	73.502	71.109	36.82	22.14	80.216	46.371	52.652	77.762	36.634	48.739
ENSG00000037241	56.83	50.968	51	45.001	76.98	69.922	47.987	62.979	72.908	68.972	44.982	45.13	47.987	64.963	52.928	86.822	56.984	71.712	79	73.923	57.064	81.981	42.961	61	58	59	48	67.982	57.995	36.755	44	49.894	51.001	56.994	72.926	37.952	41.968	60.974	42.9	44.909	59.99	38.757	50
ENSG00000037280	80.001	58	46	39	54	92.001	43	85	98.001	82	38	76	162	90	55	172.187	55	154.001	100	161	82	94.199	59	46.999	192	115	71	145.999	85.999	66	187	136.999	102	68	227	85.999	75	217.999	105	104	68.039	100.001	98
ENSG00000037474	547.031	464	444.999	375	508	428.999	427	190	488	481.999	401	452	536.999	542	329.999	520.781	445	452.028	613.001	505.001	560.001	667	555.001	459.001	395.001	354.001	324	696.001	490.999	398	354.999	490	580	510	552	443	427	371.001	416	291.001	430	300	470.001
ENSG00000037637	314.003	271.891	273.001	286.002	325.001	330.018	277	177.834	310.267	295.023	249.005	313.356	278.849	287.004	238.104	274.757	320.494	348.394	408.009	326.439	379.692	468.17	301.444	274.502	310.759	232.016	259.073	387.016	349	279.213	276.801	307.006	348.089	416.926	412.078	297.055	317.705	275.439	276.435	230.694	288.798	248	301.581
ENSG00000037749	132.815	105.039	173.001	121.029	170.28	82.166	155.009	16.204	130.059	128.654	145.128	129	203.115	168.998	76.457	163.001	119.004	109.011	197.017	181.623	132.093	185.044	140.007	153	128.999	159.026	113.001	229.04	169.028	132	138.148	171.558	181.006	207	248.082	150.013	124.013	85.002	126	118.415	160	120	152.316
ENSG00000037757	112.472	58	72.301	67.524	82.835	158.49	66.131	65.035	93.526	60.637	45.09	59.162	90	144.95	64.843	177.181	108.528	123.145	113.241	107.959	89.247	116.815	26.339	79.069	102.546	129.234	81.658	207.767	52.266	86.284	120.74	116.597	84.161	130.566	166.993	61.9	73.576	118.141	69.994	70.345	144.534	50.391	77.105
ENSG00000037897	32	21	15	14	32	37	15	29.999	39	28	26	16.001	28.001	21	22	37	19	35	36	42	32.999	56.001	32	29	39	39	17	106	22	24.001	30	23	31	26	34.999	26	23.001	34	22	18	31.001	17	44
ENSG00000037965	280	14	18	33	10	75	14	78	47	19	12	28	22	43	17	76	13	44	45	31	37	73	9	47	35	20	28	23	21	4	33	41	41	18	32	17	18	40	24	34	35	22	37
ENSG00000038002	91	58	58	63	72	72.001	63	45	92	77	46	66	50	86	38	105	78	81	108	75.001	67	133	47	90	69	47	66	52	65	69	56	80.001	77	91	101	57	85	67	56	62.999	70	52	86
ENSG00000038210	46	35	34.665	40	46	103	42.961	20	69	44	22	45	52	63	46	149	47	47.952	44.427	67.579	39	75	60	37	72	47	23	99	78	55	72	57.893	94	64	102	45	67	82	69	70	82	50	77
ENSG00000038219	789.035	626.005	532.04	507.005	744.623	835.848	605.017	819.085	847	585.021	455.014	716.273	644	928.246	478.023	969.367	635.006	822.026	777.01	861.202	677.747	765.786	708.751	569.013	870.122	760.001	588.007	1009.79	713.901	557.548	632.02	653.013	648.025	565.672	931	522.007	623.129	687.408	593	725.083	827.021	681.999	727.022
ENSG00000038274	523	492.001	424	419.999	567.158	514.999	444.999	204	595	421.682	422	511.011	541.999	514	439.001	679.503	490.063	557.008	604.001	536	554	594.008	489.253	381.001	454	309	402	719.008	464.001	387	414.038	515.005	556.053	575.103	595	425.001	498.032	478.005	348.038	324.025	472	270.07	440.001
ENSG00000038295	9	10	13	9	17	40	5	12	15	11	4	16	10	44	20	67	14	19	13	36	18	22	27	16	74	23	14	79	23	22	33	29	31	32	63	18	18	27	36	38	52	31	32
ENSG00000038358	324.214	203.096	205.498	185.925	264.314	363.379	246.571	225.349	274.544	256.188	175.68	277.84	274.552	259.788	174.528	269.265	305.686	260.684	401.571	353.903	278.427	420.784	319.423	237.412	308.736	217.159	206.52	483.471	294.04	289.884	306.697	296.019	268.207	328.014	532.42	264.422	236.157	361.927	264.524	175.441	275.575	201.288	276.971
ENSG00000038382	1065	497.999	646	686	743	1191	753	224.998	817.999	628.001	473	646	1162	874.999	473	910	723.999	827.003	748.999	1048	585.999	951.001	967.35	818.001	707.999	764.999	543	1061	910.998	701	681.002	804	991	878.001	911	758.999	686.999	515.001	873	731	1020	746	786.999
ENSG00000038427	272.999	187	192.001	379	308.999	1645	467	527.952	311.542	184	185.999	283	509.001	777.999	178	1726.53	381	583.822	238	1162	210	499	385.556	592.797	460.729	503.001	70.999	705	326	356.001	350	512.999	878	522	967.719	309	252	321	383.999	474.002	475	411.001	454.999
ENSG00000038532	271.312	165.845	184.001	170	211.177	223.067	190.106	114.717	228.097	203.023	154	231.251	241.185	220.831	148	237.906	222.66	248.238	263.339	270	194.065	318.45	197.002	212.093	191	217.356	185	381.206	209.528	233.142	213	226.772	253	181.054	285.132	194	163	230.517	193.477	141	184.16	191.362	213.252
ENSG00000038945	27.029	5.908	11.003	24.014	36.196	151.868	39	41.09	30.016	14.002	26.022	18.003	59.017	45.038	27.92	203.566	61.028	56	42.164	145.042	23.045	74.023	53	35	48.025	34.026	4	142.003	88.081	31.004	49	83	78.014	32.007	149.078	42.003	54.022	53	57	58.029	49.001	68.037	68.027
ENSG00000039068	3	1	4	2	0	1.002	2.047	3.021	0	0	0	2.01	3	13.008	1.005	58.43	2.002	2	5	1	7	3.006	2.01	0	9.135	1.048	3.089	1.005	2	0	6	3.005	2.21	2.007	7.628	3.109	4.011	5.09	4.057	1	5.251	1.004	3.118
ENSG00000039123	645	695	755	623.999	805	552	690	357.001	726	645	701.001	717.063	728.999	776	491.999	685.337	740	680.526	1048.01	835	737.001	800.113	755.133	625	667.054	631	607	1173	801.001	616.001	612.999	801	886.001	813	847	727.247	700	569	560.999	591.292	783.159	518	739
ENSG00000039139	13	2	3	5	2	5	3	4	3	2	3	1	5	0	0	22	4	2	6	9	0	7	3	0	3	7	3	4	5	3	3	1	4	4	1	2	1	2	1	3	9	1	5
ENSG00000039319	371.015	343.655	391.125	295.173	468.138	299.033	310.696	99.266	307.061	289.176	292.998	308.999	312.443	419.745	233.841	482.548	312.43	252.476	440.503	437.031	245.2	479.264	435.167	380.348	352.167	356.204	269.213	549.362	416.977	305.443	293.066	353.654	400.657	412.478	606.449	350.201	280.038	247.56	268.253	376.522	633.898	360.401	445.836
ENSG00000039523	359.999	264.001	253.001	249.001	388.999	540	268	326	412.001	313	257	333	413.001	443	285	515.998	310.999	303	426	501	400.999	508	340.999	331.999	384	294	252	864	360.001	319.001	380	424	380.001	438	555.999	339.001	286	419	334.999	246.999	361.999	233.001	313
ENSG00000039537	114	1	6	9	21	87	26	78	86	25	8	1	23	32	11	452.001	9	50	55	51.999	12	35	24	22	11	5	2	265	17	9	37	48	30	3	40	12	10	41	11	21	49	16	18
ENSG00000039560	78	35.001	38	66	48	82.999	36	41	40	18	22	48.999	65.999	173.999	28	241.293	46	38.999	85.156	115	58	67	62	61	171	88	30	65	40	71	126	124	92.77	68	162	62	39	117	114	92	129	90.516	135
ENSG00000039600	0	1	0	0	0	1	1	0	0	0	0	0	0	1	0	4	0	0	0	1	1	0	1	0	2	1	0	0	0	0	0	1	0	0	2	0	0	1	0	1	0	1	0
ENSG00000039650	108.999	43.205	41.045	77	73.999	174.388	65.111	130.999	131	65.019	71	70.999	58	106.759	71	198.014	89	138.199	92.001	118.614	68.423	130.039	60.036	90	136.841	110.465	55.999	172.186	90.341	83.001	106	143.324	113.999	117.034	126	55.083	65.032	146	80.283	81.554	113.999	62.005	111.449
ENSG00000039987	0	1	0	1	0	2	0	2.121	0	1	1	1	0	0	0	1	1	4	1.049	3	0	0	1.055	2	1	1	2	0	0	2	1	0	0	1	2	0	0	1.023	3.203	4.156	0	1.037	1
ENSG00000040199	66.999	56.001	57.205	53	74.954	87.121	67.797	27.131	82.008	57	67.999	83	78.002	88.073	36.012	142.112	57.628	54.037	121.463	117.007	46.03	120.003	98.63	51	67.687	68.018	45.016	120.165	69.198	64.459	76.001	96.026	82	100.002	96.089	75.001	71.095	66.134	66.011	77.024	79.179	56.351	64.017
ENSG00000040275	47	48.001	43	48	59	50	44	19	52.999	39.001	37	47	40.999	55.999	26	77.001	39	51	61.999	54	47	53	58	28	56.001	63.999	38	55	53	38	52	66	51	44.999	80	25	38	49	25	41	64	25.001	31.001
ENSG00000040341	872.056	1040	1117.68	970.987	1248.7	671	968.713	415	1041	851	870.469	923.005	1040.21	895.846	596.782	731.803	685.694	923.129	1154.01	876.999	1143.43	1047.51	823.343	691.001	794.996	964.001	893.999	863.033	974.537	947.313	713.131	988.272	1092.77	882.553	970.604	793.799	994.168	648.999	849.998	546.007	671.211	645.17	937.369
ENSG00000040487	44.253	30.025	40.093	54.957	37.412	70	28.08	45.02	45.059	33.616	32.301	38	42.002	65.064	33.171	45.486	44	38.096	47	60.197	40.103	75.805	44.202	45.16	63.011	42.032	21.101	82.405	54.284	48.135	43.126	56.027	41.208	54.014	73.331	25.999	46	48.695	41.162	33.073	42	45.743	47
ENSG00000040531	164.001	61	54	75	78	88	66	87	88.999	100	55.999	92	165.999	116.001	70	134.001	63.999	76.999	80.999	130.001	78	129.001	95	83	87.001	92	78.999	160	105	56	127.001	88	83	91.001	137	136.001	99.999	123.999	60.001	62	74.999	44	98
ENSG00000040608	2	2	0	1	2	5	1	4	1	3	2	2	0	6	6	16	2	2	6	6	2	8	0	4	3	9	2	10	2	4	3	2	3	2	5	6	3	3	0	4	6	1	4
ENSG00000040633	136	107	111	111.999	114	101	113	110	139	87	109	143.999	119	104.999	103.001	161	119	95	160	135	102	157	119	117	136	89	75	168	150	113	118	147	112	147	165	69	130	157	91.001	84	89.999	78	113
ENSG00000040731	1	0	1	0	0	0	0	0	0	0	0	1	0	0	0	3	0	2	0	2.001	1	3	1	0	1	0	0	0	1	0	0	1	0	0	1	0	0	0	0	3	4	0	3
ENSG00000040933	259.001	186.021	219	221.999	240.999	277	188.291	91.221	223	188	161.999	205.618	266.999	279.289	178	442	178	227.001	345.001	303	216.001	338.001	261.999	254.999	248.001	175.999	148	348	263.068	226	201.026	270.999	328.499	251.001	308	207	214.001	190.238	219.999	191.999	238.999	208.673	260.001
ENSG00000041353	4	3	0	4	5	25	2	5	6	3	4	5	10	11	1	30	8	5	1	31	5	9	3	11	10	7	0	19	2	2	7	6	7	11	9	5	2	8	10	16	16	5	6
ENSG00000041357	746.571	675	671.998	720	833.025	726.999	713	950.999	775	733.02	632.002	827.999	810	713.999	483	955.626	708.032	948	916.002	775.569	866	1017	713.001	668.13	957	673.001	602.999	835.135	868.999	578.001	525	920.002	944.001	796.998	1033.13	542	698.816	688.999	685.999	649.001	827.607	546.75	902.002
ENSG00000041515	19.287	2.039	2	0	0	24.294	6	19.261	7.085	9.043	3.047	2	3.016	6	3.057	22.307	1	20.188	7.024	4.034	4.013	8.062	3	2.008	5.047	2	5.032	22.23	2.019	2	5	8.208	3	2.027	1.009	4.044	3	8.098	6.042	1.003	6.063	1.015	4.022
ENSG00000041802	269.101	236	251.001	204	285	263	269	194.179	363.071	278	202	261.001	339	273.98	166	265.843	285.12	311.128	356	311.091	297.355	425	364.337	274.131	287.454	218.999	208.07	476	231.973	210	257	319.069	249	283	395.1	236	233	316	244	172.769	232.999	228.999	309.991
ENSG00000041880	140	86	87	97.999	139	136	82	114.001	133.001	86	72.001	82	155	95.001	70.676	147.999	61.001	129.999	112.999	118	143.999	149	58	87	113	102	84	134.999	91	71	95	125.999	117	135	163	70.001	96.999	113.999	95	83	97	60	86.001
ENSG00000041982	145.06	80.067	11	70.049	12.037	393.069	31.024	92.163	51.992	70.969	29.999	37	70.001	210.219	56.06	439.463	30.067	173.114	183.13	261.954	277.185	207.932	483.241	115.01	409.061	534.996	20.009	119.096	115.948	125.857	134.046	800.086	260.25	108.951	508.192	99.027	72.001	121.18	539.106	230.053	107.93	480.9	545.13
ENSG00000041988	82	83	65	52	84	95	66	104	82.006	79.999	60	84	79	89	44.999	82.028	77	93	104	79	78	102.016	60	80	86.029	56	58.999	130	97	50.001	71	62.001	81	105	111.001	89	48.999	72.999	63.028	51	67.001	36.999	77
ENSG00000042062	89.04	52.505	52	39	69	134.077	66	49.019	44.014	57.005	39	40	49	80.108	50.001	103	74.002	129.029	98.001	106.003	63.002	120.003	33	93.009	50.014	20	45.004	221.272	93.02	44.001	146.051	49.005	49	71.006	206.063	60.045	55	121.008	58.002	42.999	55.007	40.01	52.026
ENSG00000042088	20	12.087	15	24	22	44	10	18	28.999	14.999	22	16.999	25	29	19.833	66.999	21	30.961	27.003	31.879	23	37.999	20.999	15	27	31.001	17	41.93	19.877	20	30.999	34	17.999	22	55.906	17.93	11	29.806	31.968	23.659	35.001	11	39
ENSG00000042286	191.352	68.999	68.101	96	92.001	476.567	91	305	195.934	86	51	80.999	104	95.999	69	329.049	52.045	211	132.111	157.956	139.184	231	56	106	199.165	52	88.895	261	88	76.042	136	150	131	93	133	86	63	174.999	104.239	64	104.999	61.999	83
ENSG00000042304	0	0	2.005	0	0	1	1.004	1	0	1.002	0	3.056	1.015	0	2	24.77	0	0	0	0	0	1.003	1.004	1.007	0	0	1.004	2.001	1.001	2	0	1	3.006	0	1	2.01	1.001	1	2	1	2.004	1.021	1.003
ENSG00000042317	49.999	47.269	36.358	39	68.999	76.999	47	28	73.001	51	41.999	60	68	67	32	89.477	35	61.001	65	65	68.999	61	47	50	62.999	49	44	45.553	49	57	66.998	65.001	65	51	91	46.999	44	89	55	52	45	49.999	83
ENSG00000042429	128.653	80.497	93.416	126.255	138.97	141.192	101.393	91.034	144.571	117.928	112.29	118.971	159.868	155.31	57.336	197.371	125.351	158.796	208.682	137.664	95.544	229.293	116.094	143.004	114.497	118.507	105.071	197.409	167.146	123.322	127.219	151.018	180.598	181.383	218.903	104.072	106.566	166.448	72.266	101.288	160.052	92.974	129.124
ENSG00000042445	1350	680.001	814	893	981.999	1901.97	684.001	1658	1003	864.984	501.994	640	802.937	1322	609	1952.98	508	1563	1024	1340	1222	2411.9	389	1202	1003	247	396.001	2310	709.999	789.999	1160	1250	1498	1077	1249	535	469	1253.98	656.999	435	910	520	819.001
ENSG00000042493	32	13	5	30	12	205.999	32	136.999	44	17	10	18.999	15	55	17	279	27	79	21	50	30	38	11.999	29.999	33	36.001	5	62	50	18	40	36	42	10	34	18	21	47.001	34	19	35.999	12	29
ENSG00000042753	243	166	199	162	240.001	265	199	359	296	243	146	185	195	235	154	235.001	222	263	229	229	206.001	307	153	214.001	266	209	168	240.001	258	182	181	224	263	228	330	186.001	189	221	163	102	177.999	155	201
ENSG00000042781	1	0	0	0	2	1	0	0	0	0	0	0	0	1	1	3	0	0	0	0	0	0	0	0	0	0	0	0	1	0	0	1	0	0	0	0	0	1	0	0	0	0	0
ENSG00000042813	0	0	0	0	0	0	0	0	0	0	0	0	0	0	0	0	0	0	0	0	0	0	0	0	0	0	0	0	0	0	0	0	0	0	0	0	0	0	0	0	0	0	0
ENSG00000042832	6	0	1	0	0	6	0	1	1	3	2	2	1	1	3	6	2	3	2	4	5	5	2	4	3	0	0	2	2	1	0	1	0	0	2	1	0	0	0	2	0	3	0
ENSG00000042980	8	1	9	5.08	3	29.833	4	6.324	13	4	4	4	5	6.28	3	249	2	6	9.312	14	5	5	14	4	14	13	7.68	10	7	4	8	12	7	3	30.425	2	13	7	17	11.129	10.468	13.189	11
ENSG00000043039	2.201	0	0	2.026	0	2	1	0	0	7	1	2	0	1.006	3	12.088	2	14.197	16.001	3.016	5	1	0	0	2.288	1.02	0	2.851	3	2	25	0	1	2	4.113	0	0	30	0	0	0	3.094	1
ENSG00000043093	424	530.999	663	395	631	495.999	716	147	530	814	510	616.001	458	517.999	348	508.026	458	900	956	444	497	611	773.001	414.999	478	349	352	650.999	728	615	441.001	595	580	516.999	624	375	575	412	599	475	491	524	676
ENSG00000043143	200.001	131	129	167.001	192.001	264.999	172	123.241	253.001	140.999	147	153	156.001	207	136	377.002	195.001	192	389.001	257	196	269	156	152.001	157	83.999	147.999	396.001	179	254	283	215	207	212.999	240	157.999	124	257	176.999	147	159.999	208	268
ENSG00000043355	1	0	0	0	0	0	0	0	1	0	0	1	0	1	0	4	1	0	0	0	0	1	0	0	1	1	0	0	0	0	1	0	0	0	0	1	0	2	1	0	0	2	0
ENSG00000043462	23	17	9	12	22	99.001	26.999	43	63	17	34	27	30.001	90	25	250	40	45.001	43	120	25	55	112.999	61.001	85	33	19.999	93	34	24	56	81.999	82	52.001	153.001	38	32.999	45	81	59.999	53	64.001	62.999
ENSG00000043514	70.001	61	65.001	46	78.999	89.003	65.001	56.055	85.999	70	43.999	80	87.031	74	53.999	72.016	57.026	81.072	106	87.036	80	101.001	60	59	72.001	56	65	113.001	60.999	48.999	64.999	104	81.999	85.092	139	75.999	63	80	53	63	90.089	89	126.001
ENSG00000043591	10.301	9	5	9	14	23	2	30	16	1	12	9	14.397	10	9	50.704	11	10	3	14	5	12	1	4	11	4.11	0	21	3	5	14	29	29	15	27	11	12	11	8	17	4	4	4
ENSG00000044012	0	0	0	0	0	0	0	0	0	0	0	0	0	0	0	0	0	0	0	0	0	0	0	0	0	0	0	0	0	0	0	0	0	0	0	0	0	0	0	0	0	0	0
ENSG00000044090	259	304	326	287	294	343.59	267	266	342	256	273	328	288	391.849	261	289.718	343	376	340	301	324	354	329.816	208	356	337	257	574	413	302	296	346	322	347.683	517.515	274	229	310	293.842	220	352.861	178.759	256.856
ENSG00000044115	1501	1143	1186	1395	1235.33	2148.79	1550	1095.96	1398	1071	1104	1194	1824.09	1547.73	945.057	1658.42	1248	1675.03	1681	1861	1445	2149.05	1352.62	1238	1454.02	1241.89	1032.55	2274.38	1262.95	1275.02	1531	1628.59	1860.38	1546.26	2149.09	1339	1090	1640.8	1276	1113.77	1152	882.774	1304.36
ENSG00000044446	303	191.999	190	192	229.001	284.999	154.001	167	182.021	153	183	193	181.001	270	211.737	315.213	215.999	237.618	338.901	265.054	305.806	400.459	252.999	197.538	246.279	175.769	155.895	452.347	223	228	290.618	278.029	218.017	286	344.705	157	157	315.999	194	145.445	245.393	186.592	244.475
ENSG00000044459	67.004	42.021	52.005	46.001	70.078	94.802	84.006	81.801	87.136	61.609	58.304	81.772	61.044	85.111	50.015	130.279	52.02	84.997	92.687	127.851	72.08	60.018	96.115	46.03	130.041	54.007	62.019	111.508	71.016	64.126	66.086	77.584	86.025	72.071	105.343	42.08	69.023	73.117	68.075	74.318	89.044	70.514	106.061
ENSG00000044524	102	44.001	32	75.001	67	105	44	24	50	28	21	35	47	104	26.005	168.329	81	120.009	127	117	70	91	10	62	93	83	24	63.002	57	12	89	63	103	80	92	62	42	82	51	40	129	22	26.003
ENSG00000044574	1122.51	626	985	1097	952	1473	810	904.936	1280.51	1125	967.502	924.451	1172	1144.49	709.662	1365.78	873.644	1178	1252	1289.77	948.121	2102.86	1206.48	1093	1204.65	1083	660.967	1244.93	852.949	1021.27	1019.55	1094.77	1778	1279.98	1886.34	967	904	1104.51	1520.92	807.251	1024.96	843.842	1367
ENSG00000046604	78.731	27.031	40	23.02	86.345	87.645	30.579	29.218	50.288	53	60.261	46.27	69.457	67.104	39.734	123.849	60.047	53.542	90.083	55.034	77.608	149.086	41.506	61.997	44.901	45.474	30	122.245	81.055	90.41	70.961	69.815	58.95	65.88	65.869	41	42.313	62.113	69.504	41.209	72.097	28.409	58.295
ENSG00000046647	51.999	42.001	34	40	55	72	30	27.001	57	43	37	32	38	61	35.001	79	33	56.001	64.001	50	46	54.001	45.998	36	57	46	28.999	82	47	58	62.001	86.999	51.001	46.001	65	32.001	19	58	36.999	42.999	48.999	36	67
ENSG00000046651	149	81.999	85	82.999	98	143.999	88	124.999	107	77.999	78	106	116.999	173	104.999	316	96	126.001	140	152.999	120.999	180.999	128	117	194	151.001	87.999	241.999	113	113	136	150.001	141	134	194.001	88	80.001	173	128	149	260	120	152.999
ENSG00000046653	36	30.131	25	38	42	32.132	12	27.374	34.938	35.832	30.945	19.116	47.144	124	32.999	66.218	30	67.54	52.943	56.322	36.299	65	33	60.001	83.27	42	25.138	32.831	48.155	23	63	47	33	30	64.21	29	34	73	48	39	52.455	26	48
ENSG00000046774	0	0	0	0	0	0	0	0	0	0	0	0	0	0	0	1	0	0	0	0	0	0	0	0	0	0	0	0	0	0	0	0	0	0	0	0	0	0	0	0	0	0	0
ENSG00000046889	147.111	84	117	86	202	243	142.785	50	166.001	126.123	77.76	111.593	136.201	158.652	108	254.178	128	146	209	316	124	177	278	159	203	195	130	236	176.049	138	150	263	229	215	422	175	152.249	112	157.152	343	181	240.194	266.347
ENSG00000047056	330.983	226.999	270	254.001	309.546	241.001	234.999	88.413	236.001	229.966	194.999	202.107	262.991	237	186	224	225.992	212.567	304	278.842	202	308	250.001	258.999	217.999	187	189.999	395	219.977	192	189	319.999	248.091	281	295.614	231	241	191.972	205.001	190	227.519	179	221.001
ENSG00000047188	364	349.001	405.999	315.003	406	339	329.004	88.112	352	379.999	301	308.08	272.004	326	241.02	464.171	350	262.034	508.007	402	326	419.032	456.006	308	268.121	304.088	313.006	497.005	338.427	269	329.999	436.999	387.005	429	485.001	376.078	408.005	267	312	277.002	490.026	279.001	355.427
ENSG00000047230	93	59	71	77	90	97.001	60	57	108	61	66.999	69.001	101	118.001	63	132.458	78	112	116	110	81	94.001	85.001	97	121	67	75.693	161	90	96	114.001	115	105.999	109	146	64	58.999	101.999	72	84	157	67	107
ENSG00000047249	276.999	291.008	283	293.046	326	317	258.008	199	301	274	257	285.999	263	279	224	303.999	269	314	408.564	322.001	310.999	398	280.012	261	283.155	226.001	230	371	301.001	256.999	300	358	341	360	462.002	300	271	328.137	273.001	207.001	262.002	193.045	295
ENSG00000047315	1174	1136	1165	1027	998	906.999	1045	342	1153	989.999	955.999	1092	1085	1141	740.999	1034.16	1049	847	1385	1177	1073	1343.03	1136	816	840.181	918.001	924	1396	1036	981	864	1128	1262	1325	1353.88	1054	1020	842	904.999	699.869	1082	653	973
ENSG00000047346	687.999	723	827.999	817.002	831.001	532.001	635.001	235	731	521	565	589	439.001	771.001	474	723	628	718	830	756	674.999	664.001	505	503	503.001	556	469	849	636	427.001	587.999	1115	1030	976	1032	495	689.999	493	586	821.003	983.998	614.999	816
ENSG00000047365	18	5	12	13	20	44	5	7	26	19	16	19	30	38	22	155.022	20	27	37	42	18	45	40	28	32	9	15	33	32	17	34	34	27	28	91	18	29	19	47	31	39	28.008	24
ENSG00000047410	893.011	906.178	896.009	726	1164	1007.06	971	476.753	887.01	754	689.002	878.521	872.25	1069.22	656.791	1336.02	882.001	774.002	1164.23	1153	775.071	1039.09	1297.2	810.018	997.177	906.038	679.154	1560.02	1006	685.184	844.027	938.002	967.157	888.184	1126.03	869	719.599	768.188	752.002	795.138	1017	908.037	1007.02
ENSG00000047457	19	13	5	31	14	59	27	29	21	3	9	7	22	102.001	32.669	179.999	19	43.999	31	58	30	22	24	51.999	58.001	17	4	241	18	18	71	25	27	30	91	40	11	56.678	48.999	13	31	19	23
ENSG00000047578	55	29	32	51	46	95	57	31.02	68	47.999	42.274	38	70.001	70	31	121.016	41	71.033	54	70	54.001	102.999	64.003	62.001	56	69	39.002	110.999	54.052	62	56	83	88	67	91	54	39	61.999	71.999	34	61	63.383	74.025
ENSG00000047579	98	53	103	90	102	95.999	80	96	93.999	75	91	91.999	55	62.999	59	96	54	108	94	129.999	114	124.999	75	82	102.001	47	76	75	81	66	69	68	97	93.001	124	67.999	80.001	71	90	85.999	65	63	80
ENSG00000047597	126	199	210	160	189	143	212	38	170	275	110	184	214	204	126	116	189	244	305	139	154	327	201	156	112	125	105	140	180	156	122	143	255	192	150	127	124	98	149	107	172	148	203
ENSG00000047617	18	12	10	8	17	17	8	11	11	19.001	7	22	29	18	8.999	17	15	15	29	36	15	31	39	15	31	12	10	45	21	26	17	12	27	25	20	22	17	29	14	18	20	32	26
ENSG00000047621	197	160.095	190	168	247	130	192	109	176	199.094	179	198.999	202.001	208	112	219.167	183.347	163	259.999	200	196	271.341	202	199	182	148	167	247.001	209	179	157.999	197.07	249	199.999	275.052	145	142	169	137	107	243.049	125.015	182.088
ENSG00000047634	292	178.001	264.001	175	271	175	181	58	211	195.999	173.001	210	196.001	189	178	216	197.999	181.001	347.999	243.938	185	353.001	354	228	213	116	194	409.978	210	183	162	216	189	226	280.999	238	226.001	167.001	201.001	178	288	191	265
ENSG00000047644	205.79	117.902	132	160.705	171	279.818	122.85	84	170	167.772	124	137.833	165	238	150	337.8	118	198	229.973	283.923	142.922	239.928	223.869	170.643	227.813	216	108	288.838	186.826	174	245.856	261.589	255.615	204.859	331.127	207.596	146.863	210.492	207	193.89	205.685	152.798	200
ENSG00000047648	135	97.001	116.001	109	116	168	182	61	145	133	179	148	134.001	139.999	78	99.001	186	184	180	142.999	173.001	154	163	104	118	82	70.999	147	144.999	124	140.999	122	135.999	121	152.001	113	128	161.999	161	102	78	86	120
ENSG00000047662	69.699	170.054	71.21	143.032	101.954	256.212	235.54	92.649	133.522	82.263	187.541	241.444	124.839	251.245	180.546	281.427	170.732	146.459	185.971	111.513	158.935	73.835	117.858	100.643	88.643	131.643	74.517	319.02	149.189	186.691	166.372	183.081	66.782	97.799	112.463	112.796	56.733	178.722	228.648	119.198	55.499	37.91	54.068
ENSG00000047849	16970.2	13879	13686	12737.9	15529.7	10109.3	16190	6523.01	12237.4	12770.6	10753	12621.1	12571	14059	7035.32	7658.69	11564.3	11701.1	12633.3	12917.1	12538	15539.8	13482.8	12375.8	9402.53	14896.2	11009.4	13592.6	11630	12454.2	10102.6	12796.8	12912.2	11231.8	11183	13153.4	9874.6	8977	11053	7000.49	10723.8	7623.78	8649.13
ENSG00000047932	460.786	334	363	285	400	358	356	112	307.999	281	312	381	402.001	476	296	545	332	310	521	469	341	583	387.001	397	353	383	305	666	422	328	368	386	461	442	508	363	311	327	300	306	451	295	431
ENSG00000047936	2.253	0	0	0	0	0	2	0	1	1	0	0	0	0	0	2	3	0	0	1	0	0	1	0	0	2	2	2	0	1	0	1	0	1	1	2	0	1	0	1	2	0	1
ENSG00000048028	814.856	869.766	957.001	927.709	1109	605.999	942.526	313.809	838.999	918.79	857.902	992.014	2088.84	1107.77	690.999	758.865	945.001	698	944	1115	898.896	1493	1111	928.913	876.878	897	760	1711	1349	935	741	701.714	955.747	930.73	896.685	1318	910	679.329	836	663.999	1072	547.636	771.729
ENSG00000048052	329.999	242.999	296	277.09	300	289.011	332	59.041	285.005	133.999	294.115	426.052	236.057	299	326.001	450.857	405.001	368	296.087	400.023	246	336.015	316.999	336	259.075	177.03	223	96.005	416.019	117	220.184	282.006	481.035	397	346.016	372.237	238.128	154	345.023	275.43	385.193	105.196	150
ENSG00000048140	346.999	275.999	307	250.999	282	261.999	302.999	242.001	321	372	250	255.001	286.001	262	184	250.001	216	286.999	271.001	310	275	400.001	195	243	273.001	231.999	232.001	245.001	303.999	221.999	199.999	290	325	282	324.999	234	270.001	243	275	142	189.999	160	237
ENSG00000048162	89.038	85.036	89	52	93	94.049	72.038	100	98	103	78	67	134.066	95.105	87	80.362	67	127	111.001	118.038	111.999	196	116.999	138	106.076	63.999	76	280.08	92	80.999	70	108	109.999	84	137.211	90.999	95.001	95.999	118.002	47.028	67	74	111
ENSG00000048342	65.007	33	42.004	38.79	68.185	107.006	49.001	61.068	84.275	25.015	32.048	42.11	48.014	106.267	25.166	156.369	47.12	90.847	68.044	101.071	76.427	75.972	42.02	55.021	63.24	63.599	41.007	50.177	52.012	55.287	74.042	87.414	108.245	64.057	92.043	30.331	39	70.22	72.036	77.244	48.088	51.573	59.309
ENSG00000048392	842	893	1061	693	1133	561	751	136	643	717	720	622.999	739	823	613	833	564	572	1220	793.998	745	1569	973	822	712	566	580	1356.01	801	728	664	928	830	739	721	832	868	542	709	520	984	492	705
ENSG00000048405	108	58.999	102	60	101.001	123	101.001	32	96	94.999	95	98.001	105	113.999	80.001	192	116	99	126	120	75	90	165	89	106.001	84.999	63	192.001	113.001	98	98.001	102	102.999	130	150	91.001	116	92.999	112	87	142	105	136.001
ENSG00000048462	0	0	0	1	0	1	0	0	0	0	1	0	0	1	0	13.017	3.825	1	0	0	0	1	0	1	0	1	0	1	0	1	0	0	0	0	0	0	0	1.017	1	0	2	1	0
ENSG00000048471	204.071	127.007	159	141	167.009	290.088	149.064	97.113	180	146.238	113.999	145.004	124	207	107	346.885	163.006	243.016	213	271.032	156.999	259.097	168	151.016	142.006	152.053	110.772	241.001	177.718	140	222.001	208.002	248.013	250.009	235.028	167.004	135	174	165.005	166.001	201.118	114.028	150.297
ENSG00000048540	63	23.003	10	33.011	23	70.053	62.002	24.007	19.006	10.137	9.001	9	22	34	26.009	243.25	52.029	69.001	67	31	24	69.009	8	27	17.01	7	3	153.013	43.048	15.032	103.007	13.026	18	19.013	24	14.061	10.012	116.006	36.012	26	34.005	18.013	23
ENSG00000048544	534.735	565.18	600.113	555.275	606.007	459.027	593.167	298.134	592.478	586.7	419.515	649.117	631.298	515.714	388.16	447.604	432.855	500.701	666.352	446.248	654	698.826	506.129	407.148	469.825	543.09	475.23	635.082	618.15	453.177	374.863	555.28	631.492	521.407	531.509	519.621	611.069	406.019	460.984	304.956	469.269	342	543.387
ENSG00000048545	0	0	0	0	0	0	0	0	0	0	0	0	0	0	0	0	0	0	0	0	0	0	0	0	0	0	0	0	0	0	0	0	0	0	0	0	0	0	0	0	0	0	0
ENSG00000048649	546.018	487.795	431.1	468.036	570	605.161	512.009	807.034	615.382	461.097	465	566.717	516.001	613.018	427.386	842.099	518.44	725.013	720.001	586.161	582	660	568.004	432.097	781.275	566.085	459.746	721.149	588.156	430.196	518.835	562.018	598.094	516.006	674.676	447.182	486.201	608.171	471.173	716.528	650.502	577.001	657.278
ENSG00000048707	1083.21	1118.99	1184.64	1135	1735	1104.64	1302	397.603	938.001	1027	1052.68	1080.54	1265.18	1096	748	1065.7	1145	934.743	1343	1439.09	1138	1489.74	1385	1070	853	855.163	776.591	1891.21	1130	1046	765.528	1176.59	1131	1267.66	1200.12	1058.08	999	619	1105.56	866.998	1117.15	1167.59	1008.61
ENSG00000048740	612	412.999	333	394	507.999	1172	603	372	602.001	439	416.001	504.001	442	786	432.001	1352	482	755	710.999	702	401	628	871	491.001	696.001	511.999	276	1402	596	612	748	576.999	584	575	724	560.999	451	679	577	507	827	513	625.999
ENSG00000048828	2077	1620	1605	1598	1936	1602.95	1801	478	1400	1813	1149.62	1312.48	1501.79	1411	1002	1542	1420	1552	1984.8	1626	1295	2252	1545	1639	1155.81	1363	1190	2514	1586.95	1348	1146	1672.91	1769.96	1486	1513.95	1538	1384	1156	1198	985	1376.81	962.999	1341
ENSG00000048991	309.054	333.111	333.999	260.063	417.999	276	325.745	168.083	281.433	282.266	278.001	316.999	303.001	254.185	175.127	356.708	255	247.61	428.911	371.029	385.017	456.71	259.251	358.064	247.178	304.001	243.001	313.242	303	264.259	212.021	337.227	342.001	295	329.618	252.173	290.999	223.571	235.999	189.999	248.223	258.359	319.26
ENSG00000049089	13	7	4	4	3	10	5	10	3	3	2	1	2	8	4	53	5	12	7	8	7	5	9	2	11	1	4	4	4	0	5	6	4	4	5	1	7	11	6	5	6	5	6
ENSG00000049130	188	78	168	104	213	225	179	27	197	113	151	154	208	217	124	395	163	154	227	337	109	224	342	176	255	158	89	198	153	113	187	237	268	233	349	174	161	172	163	308	184	207	332
ENSG00000049167	53.145	43.999	43	41	52	55.004	41.999	34.046	48.765	52.497	31.999	32.587	39	48.559	27	84.216	39.003	43.001	44.009	53.133	50.001	71.006	33.523	31.002	38.02	56.182	31.347	66.009	49.011	51.021	45	44.008	77.641	65.003	65.02	37.123	43	47.011	40.934	39.276	72.933	44.322	53.18
ENSG00000049192	9	8	6	13	4	48.999	9	16	12	3	11	9	13	11	9	38	9	37.001	15	37	13	8	18	7	18	11	6	10	11.999	6	12	12	21	6	26	12	6	20	12	8	13	24.999	20
ENSG00000049239	1223.24	1214.33	1303.79	1321	1393.84	2261.19	2272.83	663.919	1713.22	2102.64	933.441	1514.74	1395.17	1825.83	1057.86	1450.37	1687.86	3409.09	1963.84	1527.85	1252.81	1065.63	2006.38	894.816	1003.5	865.564	1064.36	1710.56	1647.77	1202.28	1270.06	1908.26	1780.14	2264.65	2619.71	1066.8	945.576	1134.25	1615.93	1343.82	1085.48	1545.78	1990.95
ENSG00000049245	848	626	704	677.789	829.001	960	828	554.685	1008	658	614	750.112	867	889.769	561.999	1025.81	664	795	917	792.965	855.708	940	714.828	676	680.499	720.112	687.903	881.59	835	530	677	776.069	934	775.886	953	685	705	720	630.93	560.352	781	452	654.798
ENSG00000049246	1227	465	924.999	818	604.999	893	622.999	113.999	990.001	488.001	642	1207	762.001	587	758.999	639.001	1062	315	353.001	383	301	491	1110	469.999	264	596	756.999	676.001	1025	415.001	360	396	798.998	1176	472	1037	627.992	314.002	596	691	1475	166	184
ENSG00000049247	0	0	1	1	0	0	0	0	0	0	0	0	1	0	0	5	0	0	0	0	0	0	0	0	1	0	0	0	0	0	0	0	0	0	1	1.002	1.008	0	1	0	0	0	0
ENSG00000049249	6	7.987	5.001	7.023	5.132	12.686	2.028	13.01	10.428	8.107	4.016	8.466	9.012	11.537	3.046	111.287	1.145	11.329	7.003	11.004	5.85	8.29	16.104	6.254	7.49	6.645	11.003	5.289	13.229	8.266	7.943	6.511	12.126	6.024	13.624	9.716	9.012	15.781	8.901	11.08	5.13	4.347	9.697
ENSG00000049283	1.088	0	0	2	0	0	1	0	0	0	0	0	2	0	0	1	1	1	0	2	0	2	1	0	0	0	1	0	0	0	2	0	1	0	2	1	0	2	0	0	0	1	1
ENSG00000049323	318	176	252.001	361	227.999	348	239	115	271	253.999	144	230	259	473	195	439	158	348	330	485	306	407.001	289	256.999	280	276.001	192	280.999	252.999	241	264	324.999	432	346.001	321	198.999	154	230	326.999	373.999	301	168.999	196
ENSG00000049449	356.44	214	283.562	359.999	398.927	538.637	337	284.001	435.693	344.358	187	364	442	371.793	223	600.165	203	487.724	382.736	510	470.946	545.744	338.705	314.893	528.855	555.932	318.999	510	431.89	269.789	433.884	546.037	502.845	467.999	888	238	308	435.305	413.206	497.308	441.713	269.641	415.768
ENSG00000049540	240.77	186.476	75.934	253.698	158.673	1471.96	224.01	639.29	224.832	125.182	102.001	237.51	555.367	837.299	209.711	1082.18	409.993	1275.61	321	1115.33	376.766	398.102	154.923	226.851	427.378	627.891	88.795	1777.86	396.24	391.235	660.876	309.733	887.754	331.934	656.333	331.048	135.47	722.249	518.238	307.716	572	131.604	220.694
ENSG00000049541	95.491	107.291	85.197	93	108.164	118.759	102	93.343	142.758	89.157	102.168	116.169	95.144	118.691	67.343	145.506	95.969	112.516	154	120.798	132.548	139.464	106.926	85.078	126.758	110.691	107.433	177.148	123.138	87.666	107.55	104.931	127.147	131.351	109.552	91.412	84	121.967	86.214	59.472	119.331	84.198	124.043
ENSG00000049618	1022.61	957	1088.01	942.045	1277.87	1144.65	1104.03	577.047	1057.8	975.215	1045.45	1210.5	1043.57	1056.98	757.053	977.989	1047.43	1196.97	1221.58	1143.64	1068.83	1291.72	1133.23	745.995	1018	875.647	959.042	1453.72	1144.05	1137.66	898.563	1087.9	1110.32	1229.47	1251.25	1073.46	1163.01	856.122	1061.01	852.187	951.222	1030.29	1023.85
ENSG00000049656	195.105	134.901	128.999	129.828	169.743	296.054	148.129	204.711	188.131	152.208	106.577	132.934	167.39	158.41	108.05	319.623	134.013	247.698	202.38	213.762	144.308	297.981	131.116	129.083	202.486	121.555	84.448	311.296	200.08	143.024	199.417	211.918	214.77	186.018	285.489	164.012	120.822	203.937	150.922	143.592	163.569	95.018	161.52
ENSG00000049759	513.001	451.624	473.288	651.892	504.882	477.516	485.664	240.576	564.133	441.813	404.201	642.133	401.222	607.358	387.253	573.382	478.127	626.488	563.507	499.466	451.876	534.544	737.886	370.791	492.228	455.73	500.878	1112.84	545	479	419.176	537	516.112	655.818	557.76	574	459.889	484.87	743	460.544	586.478	498.341	556.623
ENSG00000049768	0	0	0	2	0	2	0	0	1	0	1	0	0	1	0	13	0	0	1	0	0	0	0	0	1	0	2	0	0	2	0	0	1	0	1	0	0	1	0	0	0	0	0
ENSG00000049769	209.999	120	166	162	201	132	128	75	173	201	116	136	122	112.999	112.041	121	154	157	220.14	168	113	225	130	179.001	133	144	124	197	214	124	129.999	151	179.004	169	163.577	155.012	162	112	107	94.999	149	87	113
ENSG00000049860	268	187.999	167	224.001	246	478.999	218	344	328.999	228	217	238	292	327	193.001	621	226	380	294.001	408.001	271	364.999	265.002	271	378	193	169	365	276.999	240	356.001	352	389.001	315	511.001	283.999	247	372	248.999	277	275.001	183	272
ENSG00000049883	271.237	212.233	238.186	213.482	331.264	143.232	206.103	80.01	196.2	166	150	177.264	218.172	226.106	146.11	177.31	204.041	200.036	351.201	216.165	249.455	304.321	165.021	207.312	176.13	235	184.934	250.077	220.1	242.394	147.116	220.008	269.064	242.023	235.069	238.001	193	148.044	168.201	113.001	204.078	176.184	190.342
ENSG00000050030	7	3	2	2.999	4	5.027	3	0	5	5.061	0	0	2	8	3	18	3	4	5	5	1	6	4	2	7	5	2	4	1	7	12	3	5	3	8.049	2	0	5	2.015	2	2	4	8
ENSG00000050130	213.205	150	186.999	147	192	220.999	203	113.999	240.108	184	152.848	228.999	235.04	239.999	148.331	310.847	172.007	183.999	277.121	224.07	175.233	277.11	186.475	202.457	238.848	186.514	171.312	254.39	203	179.029	201.001	233	228.618	222.999	316.948	184	190.703	200	153	173.182	211.999	154.943	227.918
ENSG00000050165	115	71	60	88	66	127	34	148.001	59	58	30	71	114.999	156.001	50	192	47	164	98.001	115	86	88	34	57.999	168	128	34	40	82	60	178	91	81	89	138	88	48	179	78	80	113.001	34	54
ENSG00000050327	14.857	7.797	3.903	7.063	10.565	23.16	3.242	5.799	19.395	0	2.686	2	13.707	8.044	1.415	31.754	5.033	4.21	13.114	22.396	6.116	4.628	10.144	7.792	21.991	5.585	0	7.976	7.309	0	12.751	11.06	7.431	11.623	15.688	3.291	11	19.039	0	4.81	3.561	14.448	4.489
ENSG00000050344	11	3	2	7	5	21	7	19	12	3	9	9	10	13	12	72	5	15	8	20.942	15	15	13	10	25	10	19	22	9	3	12	24	20	11	30	5	4	14	7	14	11	7	19
ENSG00000050393	231.176	150.394	229.766	163.789	303.436	179.093	141.98	125.009	245.562	178.027	184.995	189.867	222.522	180.211	141.715	230.296	162.73	210.437	216.471	229.107	211.139	277.205	159.209	170.968	197.51	131.676	133.152	216.848	222.182	131.149	142.801	204.064	225.006	190.231	197.859	178.672	219.865	179.267	156.181	113.129	167.204	111.355	193.56
ENSG00000050405	734.05	341	281.001	527.04	462	1825.48	407.022	510.027	739.88	285.999	266	534.051	620.254	767.057	488	1442.23	478	831.001	723.325	783.038	644	874.236	478.416	396.999	729.999	831.001	416	876.068	635	460	819.196	703	818	535.999	793.999	452	387.999	796	654.001	611	1111.33	310.999	402.073
ENSG00000050426	206.194	111.505	109.959	125	177.649	312.007	175.434	172.431	206.037	159.05	113.811	158.842	184.902	269.037	128.257	386.633	167.471	278.458	274.953	225.533	197.727	174.572	139.041	149.225	255.033	241.096	109.401	456.707	201.809	148.178	196.177	227.25	191.115	158.765	245.548	163.053	105.16	227.228	180.067	156.044	279.764	129.388	176.547
ENSG00000050438	11.025	4.012	6.012	4.015	14.232	20.312	3.001	7.178	5.061	4.057	8.022	5.029	13.359	7.25	10.03	72.083	9.018	7.137	8.001	13.09	9.135	11.095	11.111	5.002	10.061	10.158	8.016	12.065	11.121	6.019	7.015	11.037	13.188	13.164	17.216	12.016	5.05	12.026	6	13.069	15.168	10.257	14.067
ENSG00000050555	3	0	2	3	10	13	2	1.001	1	6	0	1	0	2	2	23.512	2	3	0	3	3	6	4	2	12	13.468	2	7	6	3	9	12	11	10	17	2	8	6	0	13	2	6	12
ENSG00000050628	161.999	5	12	36	32	523	38	91	171	11	8	13	60.999	44	30	494	14	178	62.001	30.001	41	118	13	19	148	18	13	196.999	24	26	89	67	65.001	17.999	25	18	8	102.001	88	30	97	33.001	57
ENSG00000050730	0	1	0	0	3	1.005	0	3.159	2.604	3	2.032	0	0	2.001	2.002	11.107	1	4.262	2.221	3.001	1.001	2.058	1	1	5.558	3.003	0	1.045	2	2.016	2.163	1.035	0	0	0	0	1.037	1.005	0	1.006	6.116	0	2.307
ENSG00000050748	708.001	544	601.001	547.999	763.999	458.002	587.999	184	552.144	552.099	476.044	549.999	550.914	538.021	418	526.402	576	520.015	666.037	607.003	588.067	708.005	526.091	498.011	421.506	516	501	592.001	703.012	541.017	455.033	572.999	611.041	567.104	480.169	575.042	602.001	411	477.007	347.019	536	349.326	485.061
ENSG00000050767	9	2	4	9	1	14	1	8	3	4	1	2	1	28	0	12	3	2	14	5	4	10	2	10	28	5	1	5	3	2	11	6	5	3	11	2	4	17	5	3	11	4	3
ENSG00000050820	190.378	141.631	325.771	131.217	217.689	275.962	334.619	146.923	195.625	240.062	225.446	207.158	161.562	225.037	109.939	74.822	210.61	223.758	284.449	378.073	348.055	289.917	462.001	149.474	441	156.259	176.588	405.03	290.607	159.994	204.79	197.036	164.55	468.187	666.999	175.893	211.591	252.672	340.687	199.186	218.128	258.389	212.372
ENSG00000051009	196	127	123.999	123.999	132.999	203	100	127.001	175	138	91	132	132	170	127	255	143.001	182.999	185	192	152.001	188	134.999	116.999	187.001	122	100	270	131	122.999	191.999	174.001	178	182	243	132.999	137.001	195	167	127	179	106	161
ENSG00000051108	889.001	857.057	880.01	836.427	1120.09	834	917.185	620.071	1089.62	711.478	983.223	936.19	909.113	900.153	659.744	997.201	832.8	878.187	1153.48	964.145	1059.14	998.117	858.508	574.27	854.642	593.566	896.085	1214.16	851.808	758.357	838.001	950.688	1190.24	1449.17	1199.54	834.12	1029.75	887.165	797.655	719.03	643.18	607.164	883.771
ENSG00000051128	308.023	145.489	274.001	351	339.001	304.88	154.687	372.722	340.999	396	418.999	369.868	317.963	326.85	113	235.052	130.001	330.768	161	351.001	454.001	413.794	212.001	467.796	239.999	367.999	247.716	306.066	221.782	277.145	301.189	204	277.001	237	568	113.45	398.999	335.873	161.716	109.716	282.831	190.999	291
ENSG00000051180	0	13	7	7	6	11	5	15	0	1.815	12	11	2.333	7.143	0	0	0	10	8.307	2.066	12	2	9	7	12.815	8	4.325	8	4.398	14	0	26.948	1	10	31	2.088	2.892	7	0	12	10.107	9.34	20
ENSG00000051341	7.001	2	3	5.001	4.002	7.01	6	1.014	1	0	3	3	6.001	11.074	2.028	31.007	2	6.093	5.007	5	3.024	20	11	4.003	12.008	5.007	1	6.034	6	1	5	13.034	11.961	5	7.004	6	3	6.005	2.007	9	2.006	14.242	11.013
ENSG00000051382	309	338.001	300.001	338	403	267	457.999	109	363	329.048	435	370	297.999	282	285.001	275.159	377.077	302	482.999	354.999	394	451	335	336	254	164.458	238.016	422.071	329	330	278.999	359	344	380.999	317.052	377	370.999	272.999	348	251.053	242.001	279	334.063
ENSG00000051523	124.001	47	56.001	67.539	83	375.999	100	270	137.999	60	65	72.413	94	120	65.999	461.129	104	146.999	108.179	156	92.001	114	100	123	159.001	57.999	41	145.001	123	68	101.27	98.999	169.485	99.999	235.481	66	59.001	95	112	56.001	70.001	55	105
ENSG00000051596	54.424	58.155	35.377	17.243	96.523	93.656	55.843	61.198	73.59	86.334	65.938	65.66	52.252	51.448	40.342	77.782	82.336	92.652	58.747	78.979	78.169	118.971	67.237	57.951	83.747	64.361	79.713	101.433	60.649	31.308	68.631	73.923	52.526	57.796	93.584	53.787	41.024	71.233	50.01	36.105	51.908	45.851	75.54
ENSG00000051620	925.888	778.395	694.965	643.961	1002	816.665	737	909.872	939.898	786.797	711	815.947	840	733.258	516.986	990.506	639.75	988.509	855.886	811.773	886.947	1046.2	639	483.907	859.114	631.399	623.415	1415.97	718.427	659	716	758.92	743.794	775.968	613.507	602.699	789.523	812.892	633.316	490.051	613.989	439.68	840.679
ENSG00000051825	136.071	128.158	139.146	112.165	215.084	124.183	130.849	54.021	115.195	133.08	111.46	137.051	138.899	139.19	86.457	168.95	149.09	115.567	199.868	155.3	143.168	153.401	114.464	142.631	161.149	194.207	130.093	172.037	144.761	116.158	109.058	160.291	175.867	140.867	240.469	153.091	143.206	87.198	102.983	123.603	215.266	152.024	166.361
ENSG00000052126	78.67	33.094	44.959	56.275	71.999	198.472	61	71.294	57.356	53.867	42.001	56.952	63.037	119.594	49.79	399.542	58.182	118.975	84.362	107.722	74.172	96.943	66.919	53.127	83.598	98.429	32.051	83.138	85.363	67.305	118.479	109.653	124.048	105.299	108.844	67.543	39.059	126.999	66.075	120.329	103.768	95.962	75.163
ENSG00000052344	1.009	2.074	0	0	0	1	0	0	0	0	0	0	0	2.015	0	8.892	1.016	1	0	2.536	0	0	3.307	0	0	0	1	0	0	0	0	0	1	1.018	0	1	0	1	0	1	1.06	0	2
ENSG00000052723	205.971	216.338	213	188.139	270.175	252.598	206.001	83.394	208	161.088	174.526	196.871	284	257	158.996	375.213	181	176.999	310	289.535	215.598	275.999	170	221.137	247.15	285.115	174.001	337.944	233.898	177.029	233.942	285	283	267	367.939	213.827	218.152	189.541	139.915	165	333.001	182.666	248.097
ENSG00000052749	174.146	344.082	119	363.041	473.025	211.814	324.361	275.66	436.031	478.047	365.001	272.105	239.192	215.023	420.625	147.258	253.957	335.656	266.598	240.582	155.268	441.284	374.085	270.102	374.401	118.227	311.175	775.108	180.254	160.109	170.204	277.303	287.732	340.322	403.428	207.949	316.478	181.038	159.154	81.165	167.202	155.042	173.04
ENSG00000052795	394	180.003	310.074	301.066	356.204	358	323.007	118.622	241.011	1210	301	204	272.03	280.137	221.098	369.426	276.047	635.227	303	393.022	202.301	564.265	641.029	348.001	258.236	243.061	156.021	717.345	372.156	209	293.095	223.098	341.057	293.295	397.143	495.019	248.375	217	312.455	321.001	499.207	292	333.007
ENSG00000052802	78.35	53	57	52.658	59	99.086	48	41.369	85	54.587	44	42.033	61.049	67.373	48.418	120.699	63.428	59.177	70.964	73	64.539	65	53.915	54.247	88.163	78.149	59	98.586	64.162	52.045	62	65	75.118	66.23	79.067	57.918	35.03	65	46.071	47	64	61.603	64
ENSG00000052841	369.998	362	343	318	412	492.001	350	243.999	433.999	295.002	295.001	357.999	413.639	514.486	264.001	595.001	355.002	373.999	539.593	510	414	454.401	412.998	348.999	434.999	406.791	330.603	663.999	427	306	385.001	414.002	491	452.001	574.001	330.001	297.999	364.809	319	341.999	430	346	408.999
ENSG00000052850	29	9	0	23	3	4	11	7	12	2	1	14	2	6	4	10	5	4	40	6	13	10	28	11	6	11	9	1	6	32	3	20	15	8	11	3	1	8	35	19	5	18	7
ENSG00000053108	1.382	1	0	1	1.236	1.657	2.61	1	6.172	0	0	1	0	1	2	0	0	0	1	1	2.147	0	2	1	3	0	1	3.32	1	5	0	2	1	0	1	1	0	0	8	1.09	1	3.365	1
ENSG00000053254	3074.99	3157.93	2442	3040	2763	2581	3830	1476.71	2459.12	1870	2813	2099	2684	2613.07	1929.7	2656.45	2813	2293.99	3102.71	2982.99	3047.07	2890	2668.59	1968	1763.61	1822	2080	5040.73	2765.11	1823	1842	2771	2675	2652.02	1743.94	2686	1911	1714	2366.78	1695	1850.11	1639.98	1968.01
ENSG00000053328	1	1	1	0	2	1	1	0	0	0	1	0	0	0	2	1	0	1	1	3	3	3	1	0	1	0	0	1	2	0	2	1	2	1	4	0	1	0	1	2	1	0	1
ENSG00000053371	249	199	196.986	195	254	252	215	212	322	270.998	166	201	197.976	220	176	177	254	212	273	267	224	296	176.984	229.991	238	199	192	310	255	190	160	224.974	236	265	271	238	194.955	195	173	121	180	135	196
ENSG00000053372	152.582	174.466	152.585	112.827	156.53	179.728	162	143.158	171.581	163.994	85.408	109.29	164.91	166.216	106.025	167.903	121.36	188.046	195.825	163.999	148.5	240.197	165.153	142.972	194.117	170.369	111.862	357.221	168.407	136.706	141.879	164.454	163.298	177.636	239.478	151	155	188.366	123.527	125.884	174.212	107.229	142.454
ENSG00000053438	10	2	1	6	4	23	6	24	8	0	0	1	8	4	6	26	1	18.001	13	6	13	3	1	3	13	19	2	40	5	3	4	5	1	7	7	1	3	2	5	1	20	1	8
ENSG00000053501	91.059	72.4	67	89.001	124.011	121.475	67.006	146.326	103.787	112.999	70	70.205	75.476	82.024	72.335	126.111	52.316	128.652	102.024	96	83.656	123.99	56.897	77.654	122.64	88.005	69.114	134.001	112.002	85.003	84.005	100.79	92.018	87.442	136.802	86.016	59.009	97.775	58.491	58.621	84.636	55.383	83.999
ENSG00000053524	11.459	14.309	27.347	12.035	20.338	18.296	15.139	31.893	19.737	24.417	31.415	29.353	24.21	27.683	14.84	87.473	28.073	21.501	38.574	27.411	19.156	26.993	23.675	23.733	32.997	22.845	3.339	19.526	24.426	25.847	27.182	25.475	44.853	17.194	37.046	9.49	22.245	26.449	19.509	16.187	19.84	41.336	23.359
ENSG00000053702	23.105	24	5.643	17	17	16.047	6	31.848	16.074	6	8.001	22	20.048	37	30.395	44.429	21.095	19.036	24.038	30	45.388	18.731	6	12.003	44.247	16.82	20.079	20.04	13.02	9.027	49.152	24.335	25.068	16.018	34.909	5.007	17.053	50.089	31	12.028	13.035	12.637	12.069
ENSG00000053747	65.445	26	18	36	42.999	137.156	24	51.018	57	39	29.999	44	65	99.999	36	175.001	43	111	77.999	95.002	70.001	107.168	69.001	41	103	98.31	44.999	121	58	44	107.001	97	96	68.002	117	45	32	70	68	103	92.004	79.008	58.999
ENSG00000053770	479	371	498	399	592	316	502	109	380.999	440	335.001	385	486	303.001	258.001	428	347	305	512	477.001	405	490	350.001	439.999	344.999	261.001	243	511	387	277	282	447	426	446	477	388	411	281	325	287	424	292	391
ENSG00000053900	172	144	167.999	122.001	235.999	216.001	132.001	88.999	202.999	164	97.999	125.998	142	195	116	271.452	158.999	169	201	202.002	172.001	208	189.999	137	187	200	112.999	246	190	145	191	192	186	224.001	219	175	135	202	215	182	190.999	137.001	192
ENSG00000053918	18	3.414	6	9	8	51	10	37	24.748	16	8	4	16	13	10	45	15	25	10	47	5	27	19	14	11	12	4	26	22	13	25	20	32	22	60	18	8	15.894	13	25	29	14	22
ENSG00000054116	176.025	128	132	166	222.999	262	163.001	251	237	185.001	155.445	206.001	162.001	235.999	147.999	331.027	221	249	280.021	224.999	221.017	312.001	147.019	189	238.001	196	141.013	306.027	206	157	185.024	239.084	268.054	248.999	334.039	180.001	143.026	238	172.001	183	212.031	115	214.999
ENSG00000054118	1746	1599	2081	1854	2130	1638	1643	1358	2243	1590	1571	2111	1688	1816	1224	1577	1692	1971	2527	1706	1902	2033	2127	1427	1946	1678	1658	2761	1896	1524	1687	2066	1869	2030	2226	1897	1505	1723	1681	1581	2176	1419	1776
ENSG00000054148	613.996	493.999	464.998	512.999	652	542.933	379	730.999	616	559.001	393.001	569.999	509	445	359	408	460	570.999	691.996	628.999	631	676.992	322	424.999	674.999	613.958	532.999	595	659	430	296	456	530	562	527	475.001	430	387.995	324.999	256.999	408	295	503
ENSG00000054179	8	8	7	8	7	13	1	15	9	6	9	7	9	20	9	4	3	9	21	8	6	12	3	11	18	4	5	12	9	7	16	8	5	8	17	5	3	14	9	4	4	1	9
ENSG00000054219	27	12.839	7.003	3.805	8	24	23	8	5.006	3	11.004	13	19.026	26.012	23.907	172.087	11.004	12	14.022	29.012	18.005	25	41	41	23	8.003	8.001	42	15	7.004	13	18	10.002	27	22.008	15.005	22.691	15.031	21.041	9.02	12.005	20.037	24
ENSG00000054267	431.545	420.054	323.083	363.046	467.004	589.204	352.287	697.612	523.662	367.01	390.576	387.692	441.694	540.053	363.297	851.331	356.004	590.325	608.213	558.458	486.125	565.016	500.409	368.024	672.603	451.102	407	742.097	446.023	390.974	465.792	546.499	541.052	444.348	700.817	307	387.005	604.382	438.019	546.988	545.331	467.999	563
ENSG00000054277	26.371	26.858	30.187	23	42.236	42	26.398	36	34.064	32.885	23	34.977	33.867	51.595	13	69.347	23.35	37	40	50	31.055	37.292	22.283	30.304	48.175	33.56	18.822	45.313	43.085	33.104	25.179	31.924	31.611	37.474	56.935	28.094	31.493	35.512	50	33	19	17.353	40
ENSG00000054282	185.559	128.234	52.386	72.656	117.975	185.894	48.025	70.078	76.555	66.953	84.3	57.793	67.375	73.29	74.199	239.803	94.558	202.399	130.679	177.912	87.032	65.649	173.305	141.763	137.792	33.217	60.347	209.24	124.538	60.692	138.953	169.966	91.746	123.547	279.478	134.77	50.476	167.043	52.775	77.001	109.424	155.614	109.441
ENSG00000054356	0	0	0	1	0	3	0	0	1	1	0	0	0	0	0	0	0	0	2	0	0	0	0	0	1	0	1	0	1	1	1	1	0	3	0	2	0	1	0	0	0	0	0
ENSG00000054523	9067.38	9468.69	11467	7449.71	10935.7	5425.86	11885	1907.34	7369.99	9545.71	7390	8458.41	8185.87	9415.39	6211.92	5634.31	8953.23	6731.93	10898.8	7586.81	6702.39	13333.6	11245.9	9025.02	6851.63	7005.39	5366.74	9276.61	10083.7	7511.66	6511.72	7582.63	9228.9	9577.23	7366.57	7832.95	9312.67	5371.92	8455.01	5855.9	9398.98	5818.93	7072.76
ENSG00000054598	54	24	11	45	23	82	24	37	34	33	16	28	25	74	43	92	24	23	67	74	75	53	90	33	69	46	19	80	30	39	65	28	34	41	36	42	38	81	91	55	49	31	35
ENSG00000054611	160.001	156.001	132.005	138.008	158.999	226	150.036	169	183.004	138	117.006	145.999	130.001	177	117.002	224.01	164	179.028	179	215.001	175	227.02	153.016	164.029	155.008	141	127	214.005	179	155.004	143.01	189.013	164	145	217	127.003	125	172.005	146.001	114.003	144.016	88.999	122.003
ENSG00000054654	3302.18	3713.84	3731.46	3498.23	4672.75	2246.13	3576.49	1769.66	3809.08	2549.23	2703.07	4166.87	2580.89	3316.27	2923.72	2764.94	3742.55	2595.24	5322.53	3821.97	3869.71	4410.11	2993.52	2460.03	3330.03	3294.67	3485.35	3973.68	3660.81	3359.52	2649.67	3703.46	4136.99	3920.96	3806.56	3199.61	3157.13	2477.29	3033.64	2485.08	3665.86	2607.72	3120.59
ENSG00000054690	30.028	44.011	47.001	21	36	45.158	16.09	17.999	85	28	21.055	45	27.025	56.008	35.04	24.285	37.001	35.221	45.004	33	28.014	50	40.141	49.071	31.273	124.048	50.002	87.827	36.078	41	42.373	49.006	43.015	24.237	68.056	47.004	36.282	50.999	34.008	19.146	86.274	65.605	73.005
ENSG00000054793	776.25	381.475	372	852.406	570.382	858.999	397	307	423.24	397.959	296.133	353.196	628	355	244	866	248	667	563.929	613	412.238	1007.27	286.117	1073.34	524	367.819	402.277	654.266	533.466	329	572	806.719	728	450	884	455.847	432	471	527	287	600.301	320.137	457
ENSG00000054796	0	0	0	0	0	0	0	0	0	0	0	0	0	0	0	0	0	0	0	0	0	0	0	0	0	0	0	0	0	0	0	0	0	0	0	0	0	0	0	0	0	0	0
ENSG00000054803	18	16	20	26	39	17	21	7	40	23	7	30	22	32	14	13	10	10	66	24	22	20	47	20	28	18	23	11	27	21	18	30	44	33	17	7	15	17	31	54	16	9	13
ENSG00000054938	43	17.999	33.999	57	29	37	40	21	34.999	29	25	38.999	36	46	26	5	40	20	18	41	53.999	54	15	44	48	37.001	61	12	18	25	11	35	40	27	99	27	46	14	56	44	30.001	18	37
ENSG00000054965	503	472	557	519	526	643	610	243	624	499	430	593	497.001	577	330	565.999	452	593.829	756	588.746	572	630.999	534	395	477	552	446	694	582.731	564	560	586	700	580	859	532.001	435	475.999	545.999	430	548	371	479.999
ENSG00000054967	66	45	84	30	59	100	86	64	178	171.999	84	94	108	88	111	101.001	183	96.001	82	79	80	107	152	55	76.001	44	41	111	127.999	160	87	121	83	128	158.999	90.001	200.999	113.001	143.999	61	65.001	109.999	133.001
ENSG00000054983	165	133	141	192	178	167.097	183	52.604	187.021	152	153.079	152.762	142.03	220.801	169.639	266.453	146.978	154	224.001	236.011	153	281.949	174.276	153.903	180.019	136	161	216.017	194	156.999	168.179	231.482	193.15	224.752	322.13	152.999	180	184	141	131	225.464	141	183
ENSG00000055044	292	250	251	281	381	303	247	418.001	388.999	277	325.999	341	333	385	266.999	440.999	295	389.001	449	352.999	357.999	445	517	337	442	342	276	617.999	359.001	247	278	364	389	315.001	414	296	282	345	331.001	298.999	432	248.999	350
ENSG00000055070	1391	1089	1334	1318	1273	1266	1476	878.001	1389	1194	1182	1323	1164	1078	858.001	1120	1263	1462	1683	1177	1306	1778	987.001	1042	1167	883	1008	1184	1310	1152	976	1325	1370	1376	1424	1140	1168	1049	1072	816.001	975	700	1035
ENSG00000055118	1	13	11	1	5	11	11	4	8	1	11	5	3	10	2	6.999	3	7	9	2	8	19	8	3	7	8	10	10	9	3	7	5	11	5	6	4	5	6	15	3	4	6	4
ENSG00000055130	893	1029	1052	892	1272	835	1254	432	1082	1008	890	1134	1087	1061	691	737	949	999	1378	1011	1118	1224	1157	841	891	897	882	1292	992	1041	779	973	1075	1019	985	954	945	778.001	948	628	905	673	1067
ENSG00000055147	245	203	223	226	263	170	219.001	94	220.999	243	196	199.999	237.001	226	172	226	169	215	307	246	236.001	302	220	164	200	198	176	318	224	201	162	244	243	233	283.998	217	183	195	196	161	223.001	164.001	225
ENSG00000055163	68	159.001	136.999	144	163.472	215	208	150.355	181.999	40	304	127	76	62	70	343.384	80	82	153	121	118	240.999	167	129	84.999	44	97.999	648	149.001	106	81	158.001	51	57	104.001	92.999	207	94	282	104	46	198.999	178
ENSG00000055208	1223	1206	1473	1273	1574	883	1315	368.001	1141	1161	1170	1369	1241	1003	753	1128.03	989	1136	1469.31	1274	1274	1396	1315	967.337	986	837	1247	1112	1279.02	1043	795	1036	1318.07	1162	1108.01	1138	1314	745	1034	909.001	955	822	1037
ENSG00000055211	379.694	327	392	363	490.44	525.812	403	253.692	439.232	325.091	334.692	376.049	382.651	414	249	551	367.341	440.873	511.751	552.243	433.356	525.71	351.199	365.304	445.005	338.072	361	508.483	469	299.173	389.847	437.576	484.639	447	477.682	360.09	325	424.179	385	290.938	362.445	268.236	443.633
ENSG00000055332	433	336.03	328.472	326.584	563.598	471.056	372.993	283.293	457.816	328	288.981	338.58	407.268	537.433	321.206	727.992	405.492	372.112	552.952	578.94	386.923	541.488	443.432	411.581	456.311	431.87	301.954	582.643	495.717	344	411.504	487.793	517.195	394.12	684.452	389.922	333.999	341.969	390.037	491.527	547.658	414.479	428.103
ENSG00000055483	311.001	189.999	217	188	254.001	410	212.999	243	314	299.001	211	256	245	294.999	248.999	329	296	334	372.001	362.001	235.999	316	411.001	231	296	289	235	688	277	267	335.999	322	329	293.001	467.001	280.999	211	326	259	225.001	375	237	302
ENSG00000055609	1275.97	1394	1580.99	1175	1957.97	1222	1658	452	1227	1065	1242.99	1328	1299	1534	934.999	1349.85	1331	1173	1777	1594	1243.96	1559	2043	1189	1257	1326	1045	2043.98	1383	1381.98	968.999	1401	1322	1353.97	1552	1334.52	1131.89	733	1295	1141	1569	1670	1364
ENSG00000055732	33	25.412	15	43	53.528	70.979	33	55	33.496	34.094	27	41	46.171	81.304	24	134.001	43.537	46.522	73.918	83	31.461	43	24.56	20.411	34.65	51	18.605	25.841	41.411	68	80	68.148	87.712	52.488	80.234	37.885	31	55.999	30.583	49.959	26.995	34.392	32.614
ENSG00000055813	69.066	40.086	46.636	35.576	59.893	81.757	53.102	6.843	37.545	74.512	56.342	55.436	61.362	82.008	53.509	89.521	51.235	88.518	74.834	131.876	38.463	125	51	47.856	36.727	43.468	35.278	67.154	59.183	34.451	93.641	76.498	85.728	81.402	106.577	69	63.672	75.769	58.392	73.143	53.566	52	77.962
ENSG00000055917	836.001	696.999	776	680	829.999	771	757.999	307	679	593.999	575	654.001	676	856	574.001	1037	681	654	1096	930	611	981.999	860.999	628	653	660	592	1159	740	657	693	797.444	881.001	880	917.999	787	598	603	599	611	933.999	554	774
ENSG00000055950	298.999	204.001	247	212	360	257	258.999	251	326	270.999	230	261	262	243.999	209	274.001	232.999	277	274.999	343	278.999	303.001	222	203	284	243.999	255.999	361	309	204.999	196	249.001	289	279.001	324.001	214.999	242.001	262	218.999	186	204.998	144	262
ENSG00000055955	520.401	207.214	333.312	537.435	467.252	328.597	169.592	383.011	359.775	359.406	205.21	373.184	484.162	761.242	314.912	362.817	241.287	495.958	406.35	572.84	400.313	719.862	424.17	694.515	709.223	568.488	485.257	563.041	608.327	475.345	596.018	514.881	446.332	738.594	939.683	231.669	341.327	574.258	401.353	289.791	1215.83	408.253	578.177
ENSG00000055957	0	0	0	1	0	0	0	3.065	0	1	0	0	0	0	1	3.052	0	0	0	0	1	0	1	0	1	0	0	0	0	1	1.041	0	1	0	0	0	1	2	2.051	1	3.168	0	0
ENSG00000056050	124.918	87	95	97	116.978	112.994	82	86	131	98	88	107	103	125	94	142	99	127	121	121.978	113	136.961	88	79	123	105	101	175	132	88	111.967	174.945	154	97	152	106	101	111	85	83.944	134	73.992	135
ENSG00000056097	980	850.001	976.001	990	1014	872	900	277	733	864	774	865	846.999	930	604	1003	822	887	1236	999	943	1203	944	821	793	740	631	1293	945.999	777	723	993	996.001	966	953	872.999	806	732	740	642	879	636	892
ENSG00000056277	25.267	15	40.253	18.188	23.017	33.023	32	8.006	9.01	20.192	21.002	20	20	47.511	19.541	54.022	17.028	19	20.261	40.003	18.01	28	55	23.012	33.782	32.012	22.319	53	39.361	21.137	24	19	27	31.017	55	24.373	17.373	17.005	27	22	53.591	22.248	32.213
ENSG00000056291	1	1	0	0	1	0	0	0	0	0	0	0	1	2	0	4.001	0	3	0	0	0	0	0	0	0	0	0	1	1	0	1	2	0	0	1	0	0	2	0	0	1	0	2
ENSG00000056487	1	1	1	0	1	5	2	1	2	2	0	0	0	5	1	9	1	0	3	0	1	1	0	0	1	3	0	1	2	0	2	0	0	0	1	0	0	3	1	0	9	3	0
ENSG00000056558	28	33	24	17	51	82	29	34	51	24	24	15	50	69	36	211	23	51	66	73	43	68	59	47	54	40	28	116	42	41	60	63	44	47	62	41	37	72	51	33	73	39	59
ENSG00000056586	409.785	424.033	475.999	411.003	611	370	503.026	136.228	338.999	376.004	382.999	448.567	485.027	445.585	326.112	548.65	366	341.026	538.029	518.007	306.063	452.696	564.642	446	395.496	377.006	320.032	679.138	531.012	396.003	331	414.003	508.015	445	509.051	453.109	414.081	285.105	378	388.163	546.851	464.149	516.009
ENSG00000056678	0	0	0	0	0	0	0	0	0	0	0	0	0	0	0	0	0	0	0	0	0	0	0	0	0	0	0	0	0	0	0	0	0	0	0	0	0	0	0	0	0	0	0
ENSG00000056736	20	13	17	17	19	20	8	5	8	10	14	9	14	13	13	5	10	16	19	19	14	10	20.001	12	20	14	11	16	19	12	11	18	9	18	24	10	9	22	19	18	19	21	34
ENSG00000056972	71.649	61.883	33.181	53.523	60.9	110.303	49.981	80.279	84.347	68.007	45.515	57.29	63.344	95.045	56.597	131.042	51.794	109.33	107.525	102.588	68.332	93.505	89.308	68.927	83.153	65.18	56.681	113.34	63.088	73.637	77.722	90.577	76.187	70.451	147.293	49.201	44.252	98.397	60.936	49.561	106.864	63.182	77.695
ENSG00000056998	500	19	10	87	82.001	1079.97	150	390.999	354	11	9	7	128	91	63	1037	21	672	90	74	147	277.001	3	48	270	26	24	431	34	55	212.999	109	104	21	23	28	3	266.001	173	29	116	51	103
ENSG00000057019	189.144	155.005	179.235	264.636	274.486	320.25	230.722	81.508	243.566	165.733	160.683	175	228.136	299.472	133	354.583	208.22	232.898	259.175	311.359	166.516	300.106	207.003	205	225.172	161.14	168.12	344.049	229.26	221.132	217	262.002	270.764	247.964	315.167	241	205.011	183.001	151.005	249.824	269.907	197.959	259.423
ENSG00000057149	1	0	0	0	0	0	0	0	0	0	0	0	0	0	0	0	0	0	0	0	0	0	1	0	0	0	1	0	0	0	0	0	0	0	0	0	0	0	0	0	0	0	0
ENSG00000057252	81.389	38.116	62.469	55.77	78.861	173.733	89.574	39.292	86.407	63.498	42.258	50.884	113.635	101.7	54.306	274.897	69.823	94.671	97.605	130.554	67.129	88.168	130.173	69.666	111.822	87.824	51.304	155.956	88.285	82.785	84.803	85	108.085	104.245	173.328	75.327	71.888	114.104	89.039	96.167	101.229	68.7	96.822
ENSG00000057294	109.999	182	129	123.053	155.179	55.004	104	45.531	50.008	114.116	181	133.017	159.064	107.785	145	88.004	146.247	93.005	132	109.999	278	601.059	337	211	101.293	50.036	42.253	207.133	161.476	271.001	81.003	170.163	63.021	57	136.283	77	115	80	195	54.869	90	277	348.447
ENSG00000057468	14	14	8	13	19	12	6	9	15	11	13	13	13	12	4	15	12	13	26	22	7	15	22	35	19	1	11	28	11	10	21	12	15	17	27	14	9	21	8	13	11	4	10
ENSG00000057593	1	0	0	2	0	2	0	2	0	1	1	0	0	3	0	0	0	8	0	1	0	2	2	0	2	2	0	2	2	0	1	4	3	2	2	0	1	3	3	5	0	1	4
ENSG00000057608	1120.35	780	813	911	1153	1218.92	1038	720.999	1201	864.024	993	1086	1172	1134	698	1575.62	951.001	1091	1264	1220	1004	1327.97	1197	962	1100.98	1014	865	1859.55	1033.09	874.999	947.999	1036	1166.13	1075	1423	991	900.985	995.982	853.11	739.999	1009	660.999	1038.19
ENSG00000057657	11	11	11	15	19	66	20	12	16	29	14	17	14	30	19	129.001	26	52	33	40	19	45	92	14	44	28	32	16	22	25	33	37	31	15	47.999	18	23	18	56.001	49	25	39	49
ENSG00000057663	196.001	223	201	202.999	301	214	222	107	205	213	190	180	223	223	139	252	158	210	273	271	221	294	200.001	190	201	148	176	372	210	185	189	260	272	222	275	177	170.999	185	178	155.001	235	178	249
ENSG00000057704	275	311	244	308	303	248.001	343	139	179	191	164	259	197	378	188	293.84	205	334	488	428	349	390	416.001	330	420	306.002	329	486	286	260	255	332	433.001	273	410.001	206	220.999	216	294	245.006	346	414.001	550.001
ENSG00000057757	380	375	340	334	424	361.999	347	260	383	361	276	361	295	336	260	375	414	355.139	523	384	370	512	315.999	319	378	290.126	300	448	382	306	295	376	416	405	467	307	324	357	290	249	349	240	341
ENSG00000057935	117.001	99	122.085	124.081	110.153	152.104	90.031	101.223	137.24	94.549	87.494	92.88	109	155.065	88.148	172.357	88.053	162.239	143.47	150.281	137.227	176.47	121.386	119.032	154.88	124.027	86.37	166.24	141.999	119	129.387	161.395	153	134.053	189.42	102.045	100.016	133.448	113.397	132.125	126.746	100.434	113.524
ENSG00000058056	9889.99	9949	8383.91	8983	10246	3923.94	9089.92	4129	5160	8194	6802	5826	7548	6907	4676.71	4867.16	7601	5614.89	7799.98	8821	7298	9759.91	6529.99	7691	3757.64	4019	4949.98	12158	6940	4721.73	3281.99	6364	8363.98	7273	4698.98	7136	6220	2880	5032	3704	5412.95	4175	4894
ENSG00000058063	295	205	296	241	325	368	382	85	213	227	201	265.999	303	321.001	180.001	613	308.001	269	394.002	386.001	194	422.001	343	334.999	293	225	181	505.999	323.999	247	267	270	345.001	380.001	430	329	308	253	239	267	458.999	268	327.999
ENSG00000058085	41	10	9.007	12	23	42	31.491	16	26	13	15	5	13	48.399	8.125	75.268	18	25.132	38.012	40.366	21	48.107	21	19	44.462	8.004	9.011	49.151	26	32	108.073	17	25	25.049	30	18	10.078	109	25.122	18.224	36.089	35	35
ENSG00000058091	97	84	115	118	99	121	106	29	102	103	52	110	147	168	58	252	75	103	113	134	98	142	146	110	120	124	70	118	105	98	119	140	149	118	185	101	95	80	146	105	164	121	143
ENSG00000058262	649	443.999	520	703	497.97	1051	496	716	694.001	572	603.001	560	684.997	794	446	873	631.001	726	710	898	550	1168	524	651	711	585	406.986	1047	603	534	666.999	851.999	979	709	1095	1001	553.001	754	485	630	553	454	642
ENSG00000058272	616.999	561	577.042	586.002	713.999	757.015	545	854.036	704.999	543.007	548.001	676.016	602.034	888.012	524.027	993.067	624.014	676	870.105	734.999	812.945	780.091	736.141	570.006	848.002	708.494	654.034	1031.07	664.001	479.002	575.091	744	813.998	619	964.007	593.169	538.034	671.108	697.999	656.999	783.022	550.013	696.015
ENSG00000058335	0	0	0	0	0	2.001	2	2.003	3	1.001	1.001	2.005	2	0	1.005	64.072	1	1	4.062	1	0	4.057	0	0	3.005	1.002	2	3.002	1	0	2.004	2.009	0	0	0	0	0	1	0	1.012	2.284	1.008	1
ENSG00000058404	1594	1389	1334	1298	1822	1087	1300	1418	1606	1655	1152	1333	1199	1334	1371	904.002	1780	1544	1878	1470	1132	1862	1846	1405	1945	1418	1360	1892	1987	1606	1286	1461	1434	1575	2185	1511	1429	1651	1104	873.999	1495	953.999	1350
ENSG00000058453	180.579	102.693	122.399	90	153.694	320.616	94.527	148.856	167.332	112.717	72.813	123.563	109.546	169.096	94.686	221.617	167.664	139.467	217.552	207.928	179.724	206.533	121.959	100.488	194.67	165	111.855	238.017	237.501	215.086	209.135	130.245	152.105	180.68	323.158	112.749	101.379	234.72	110.319	115.6	165.389	138.584	159.812
ENSG00000058600	569.053	413.03	419.036	335.009	540.007	371.048	358.999	241.013	489.019	494.051	353	403	462	378.039	285.031	357.363	329.999	465.031	539.035	486	420.999	577.999	384.085	346.001	384.022	271.545	349.001	728.035	498.055	379	346.853	474.999	413.02	422	493.413	374.037	395.049	389.111	390.061	231.025	346.04	320.001	411.063
ENSG00000058668	1197	468	595	779	854.999	2126	684.001	618	1056	520	529.999	706.999	1092	1338	553	1728	684	1175	1037	1557	940	1328	676	822.999	1071	953	750.001	1147	725.001	694	1201	1298	1359	1264	1664	775	674.999	997	1073	1078	851	599.001	703.999
ENSG00000058673	1360.28	1231.64	1530.11	1327.03	1336.65	1607.57	1367.78	536.983	1664.8	1124.47	1255.86	1575.41	1237.63	1499.66	1073.96	1546.38	1249.43	1330.15	2387.92	1506.91	1412.4	1690.34	1404.94	1057.29	1478.32	1500.23	1466.45	1823.9	1516.72	1509.82	1398.71	1791.93	1857.3	1445.6	2083.69	1196.14	1158.28	1368	1495.37	948.783	1150.4	997.718	1387.75
ENSG00000058729	210.946	169.019	208	151	170	170.024	196	120	256	172	172	200	237	203.931	133	258.038	194	203.533	299.354	231.019	206.018	323	227	208.044	210.018	169.88	124.476	372.709	225	139	216	224.877	222	211	225.793	184.001	163	227.66	178	149.999	275.93	132.114	220.159
ENSG00000058799	86	85	91	90	127	121	119.001	107.999	108.001	102	106	97	104.999	111.999	52.999	99	78.999	101.001	94	113	102.999	122	83	73	98	97.999	85	104.999	98	94	96	99.999	107	111	142.001	77	81	96.999	69	54	106	73	93
ENSG00000058804	84	78	113	71	124	118	97	41	109	90	86	115	131	116	62	145	102	85	134	109	101	120	90	80	95	66	80	162	127	111	96	127	137	134	173	95	119	93	99	91	139	59	134
ENSG00000058866	63	119	53	53	127.253	22	68	46	76	94	70	70	51	68	48.001	69.001	56	54.999	128	96	99.999	70	94	79	72.001	33.999	48	193.999	36	77.001	60	93	76	52	66.999	61.001	79	60	60	24.001	62	44	68
ENSG00000059122	372.039	323.614	267.091	275.999	408.881	526.161	225.998	254.001	275	414.089	216	234.261	303.273	249	364.039	339.438	434	282.289	573.168	566.374	393	617	192	331	401.092	316.127	314	883.999	365.528	365.999	383.824	458.494	359.139	336.001	546.096	409.053	240.999	425.224	330.135	217	547.582	295.401	411.894
ENSG00000059145	266.722	322.4	245.325	283.37	354.297	312.894	246.999	205.147	282.544	176.999	196.999	252.136	192.343	235.793	205	248.56	266	292.523	415.355	474	340.522	280.176	154.232	190.189	239.597	138	206.477	361.695	210.262	244.327	288.478	487.074	391.001	355	472.208	216.259	226.001	278.001	147.999	225.329	219	170.492	222.806
ENSG00000059377	18.003	5	13	10	15	77.999	12	50	32.999	15.999	16	6	24	52.001	8	105.047	25	49	20.335	65	6	34	55.001	28.999	43	14	6	49.999	30	19	31	23	31	24.999	70.001	25	21.001	26.999	30	26.01	27.004	27.001	27
ENSG00000059378	75.999	44.001	47	33	55	118	45	69.999	73.999	52.999	50	51.999	57	98.999	71.998	222.494	63	76	73	119	83	106.001	80	69.001	142.011	68	57.999	143	82	47.01	72	104.001	104.001	91	151	58	62	81.999	63.006	90	94	53.999	77.999
ENSG00000059573	75	53	57	62	56	125	58	71	92	44	41	40	72	108	58	187.001	38	93	68.001	96	67	110	49	68	97	81	58	130.999	88	73	80	106	117	93	175	57	61	94	68	66	79	57	78
ENSG00000059588	382.001	296	324	338.001	388.528	346.999	215.03	92.302	405.684	390.469	245	355.639	305	361.56	291.001	472	326.558	309	494.001	425.327	303.141	371	515.2	280.999	410.266	349.028	301.999	431.312	406.284	285.468	358.614	516.595	362.189	400.598	611.089	339.999	382.006	352.935	338.018	338.059	705.065	318.711	463.199
ENSG00000059691	334.002	312	274.998	269	319.001	174.999	197	179.078	271	246.043	204	331.02	350.001	224	227.001	246.364	255.001	268.001	359	253.999	367.001	412.999	195	245.002	231.999	206	199	334	261.002	226	222.086	296	366	373.998	387.999	324	267	219	185	128	205.002	168.013	281.999
ENSG00000059728	96	80	74	77	85	137	81	70	174	87	88	81	120.023	438	78	236	66	124.214	142	238.052	64.042	137	526	145	103.091	72.029	54	189.16	112	115	87.175	109.092	117	138	164	80	147	90	199	107	125	149.073	208
ENSG00000059758	120	131	127	141.999	170.001	163	114	13	104	118	113	100	134	194	144	258	143	123	209	205.001	111	193	252	157	201	133	97	337	158	111.001	185	219	170.001	173.001	244.999	207	160	166	194.999	187	215.999	185.001	236
ENSG00000059769	65.026	53	64	40.579	69.375	69.765	67.222	41.357	71	76.154	42.787	59.667	56	68.489	35.242	74.001	64	78.924	87.966	64	62	107.488	42.327	64.555	66.326	47	55.511	108.537	67.464	42.578	60.999	83.904	68.905	63.964	72.794	52.001	63.036	69	63.473	47.001	64.771	36	71.421
ENSG00000059804	34.209	27.862	25.937	29.369	36	197.458	32.751	54.871	86.995	55.303	63.809	47	75.515	307.394	38.445	380.368	30.933	71.26	72.607	266.074	38.982	96.065	1051.73	82.479	113.296	72.098	32.823	121.467	137.655	67.418	72.211	66.118	250.612	122.396	170.415	51.61	126.309	70.101	392.674	74.005	61.501	208.019	258.161
ENSG00000059915	2	1	2	2	4	3	0	2	1	2	1	0	2	5	2	10	0	1	6	2	4	7	2	2	1	1	1	4	1	2	3	3	2	3	4	2	0	3	2	2	2	0	0
ENSG00000060069	63.242	54	45.121	41.929	67.096	117.77	70	68	88.999	97.999	60	69	61.544	52.359	62	117	67.79	76.606	103	84.321	73.947	100.624	65.327	54.147	76.746	64.001	39.163	118.839	86.478	64.622	74.675	91.306	80.332	90.036	120.191	55	52.487	73.212	50.493	67.999	60.022	44.859	65.433
ENSG00000060138	25599.7	28494.9	25974.5	17929	39017	18691.5	35697.5	13169	28787.2	30816.9	32106	24971.9	29601.9	24463	16934.1	18651.3	29118.9	21791.3	26036.3	28260	26582	25935.2	35415	20397.8	22782.8	17983.8	20303.9	47767.1	29644.9	23789.7	19547	22531.5	23467.2	24137	23488.8	25681.9	28561.7	21089.9	22894	15597.9	19833	16251.7	26114.9
ENSG00000060140	1	0	0	0	0	0	1	0	0	0	0	0	1	2	1	1	0	1	2	0	0	2	1	1	1	0	0	2	3	2	2	0	1	1	1	0	1	0	2	2	1	1	0
ENSG00000060237	4722	3104	3870	3387	4373	2555	3306	935	2677	4813	2633	3365	4233	3174	2053	2804	2490	3243	3736	3959	3328	5660	4185	3719	2455	2549	2938	3652	3436	3206	2560	3185	3522	3094	2569	3242	2782	1851	2929	2502	2662	2629	2803
ENSG00000060303	0	0	0	0	0	0	0	0	0	0	0	0	0	0	0	0	0	0	0	0	0	0	0	0	0	0	0	0	0	0	0	0	0	0	0	0	0	0	0	0	0	0	0
ENSG00000060339	483.233	474.083	464.633	515.534	534.546	631.757	507.999	815.888	634.353	488.119	501.509	618.058	597.289	669.002	434.666	818.656	498.683	753.936	706.092	714.843	673.357	744.25	501.52	466.659	869.17	557.048	466.059	888.753	616.7	475.198	608.059	802.945	646.518	532.329	820.99	441.673	490.383	656.431	514.118	674.134	730.931	492.45	690.523
ENSG00000060491	192	153.999	130	159	175	314	154	246	215.001	168	142	163	177	242	167	305	192	213	265	277	193	269	184	162	298	144	174	383	219	140	169	197	182	197	304	198	155	228	141	173	166	152	199
ENSG00000060558	9	2	3	7	11	64	4	27	17	1	2	5	21	14	11	43	14	5	8	35	5	8	14	11	15	13	1	18	10	9	11	20	20	9	63	15	7	19	12	9	17	7	10
ENSG00000060566	0	0	0	0	0	0	0	0	0	0	0	0	1	0	0	0	0	1	0	0	0	0	0	0	0	0	0	0	0	0	0	0	0	0	0	0	0	0	0	0	0	0	0
ENSG00000060642	58.001	37	30	34	40	75	49.001	42	61.001	41	29	35	56	52	32	60.001	45.001	64	62.001	49	67	77	46.001	32	57	39	19	89	44.001	51	71	63	52	52	83	32	27.999	57	44	43	46	29	32
ENSG00000060656	402	209	206.001	144.001	317	168	119	83.999	188	245	233	260.999	253.999	163	146	129	245.001	211.001	253.001	294	309.001	331.001	246.999	199.001	190.999	77	182.999	366.999	285	217.999	212	173.999	133.001	229	257.999	359.001	155	198	121	120.999	117	156	209
ENSG00000060688	121.001	98	119	89.999	157	149	113.999	106	144	121	76	105.999	104	150.999	100.001	162.001	139	125	150.999	133	109	181.999	109	85	146.001	118	96.001	182	121	97	112	139.999	146.999	131.999	213	119.999	80.001	133.001	92	99	146.999	78.999	102
ENSG00000060709	16	3	6	3	0	5	0	1	11	2	3	8	10	6	4	10	2	6	5	1	0	4	7	1	7	6	11	4	3	2	3	2	0	0	18	13	15	3	4	1	2	0	0
ENSG00000060718	25	1	1	9	0	19	5	0	5	3	1	1	1	6	2	52	1	26	2	15	1	7	2	4	10	14	0	2	2	0	10	4	8	3	12	2	1	13	5	1	7	3	6
ENSG00000060749	323.067	271.711	373.012	255	419.924	239.442	320.854	74.362	233.684	248.518	227.078	251.566	314.2	301.898	201.643	364.238	250.492	169.781	397.563	352.059	211.888	305.56	380	271.5	291.485	248.563	211.843	377.813	358.782	252.506	211	263.777	310.769	321.935	295.697	300.087	271.566	150.624	249.523	291.571	395	278.397	323.053
ENSG00000060762	914.001	652.999	641	508	1228	549.001	702	394	723.001	840	502	672	812	506.999	493	453	588.999	568	688.001	886	698	801	538.999	678.001	540	405.999	561.002	930	730.999	380	425	694.001	753.999	552	471	684.001	700	469	462	334	578	326.999	574
ENSG00000060971	309.688	240.032	240.007	242.28	337.261	344.533	218.007	308.999	318.098	284.994	201.999	253.001	238.096	225.999	192.327	339.377	235.012	344.999	301.421	366.023	280.235	413.999	175.033	275	279.009	265.606	193.368	362.044	274.031	200.26	238.31	229.012	271.024	307	367.986	246.049	228.001	252.051	198.512	176.002	208.066	169.009	239.001
ENSG00000060982	54.452	49.469	44	66.379	76.613	242.5	99.696	120.78	82.534	54	33	43	120	107	59.943	288.647	116.639	115.247	74	203.379	27.617	85	102.471	107.567	134	82.689	16	146.56	119.517	84.466	70	141	140	112.971	241.638	89.924	45	64.373	71.518	117.661	95.391	118.164	146.955
ENSG00000061273	373	212.001	184.001	215.999	270.001	833.999	197.999	430.001	395	167	168	281	316	434	256.999	610.001	331	429.001	355	609	287.999	472.001	306	317.001	524.001	280.001	222.001	546.999	438.001	274.999	441.001	473.001	421	446	716.999	297.001	243.999	475.999	331.001	404.001	366.001	243	336.001
ENSG00000061337	19	13.206	3.035	22	16.643	23.752	18	9.22	16.33	14.144	10	7	10.19	25.142	13.054	30.606	19.077	22.396	21	35.19	24.246	41.423	25	27.344	29.324	27.394	6.294	32.547	21.556	13.436	19.27	50.615	41.423	16.833	67.055	12.228	15.86	24.258	11	43	27.315	23.846	29.006
ENSG00000061455	15	18.007	8	14.011	22.002	28	17	23.009	11	9.007	4	8	14	31.009	8.005	61.19	10	25.007	11.299	28.013	19	10.003	5	5.034	14	10	4.003	8	11	8.006	25.01	12	27	14.005	23.326	9.337	9	13	9	6.475	20.446	10.447	12.529
ENSG00000061492	0	0	0	0	0	0	0	0	0	0	0	0	0	0	0	0	0	0	0	0	0	0	0	0	0	0	0	0	0	0	1	0	0	0	0	0	0	0	0	0	0	0	0
ENSG00000061656	0	1	0	0	1	5	0	3	1	2	4	0	0	3	3	9	4	2	2	4	1	1	4	3	2	0	1	3	1	0	3	2	2	2	7	5	1	4	2	1	1	2	5
ENSG00000061676	1874.51	1795.53	2099.93	1824.31	2191.75	1468.25	2168.93	397.249	1530.8	1778.31	1587.23	1751.92	1820.91	1656.81	1165.38	1834.27	1633.39	1597.75	2307.04	2089.39	1796.67	2446.72	1834.79	1741.29	1578.51	1154.86	1330.79	2338.45	1814.65	1616.39	1418.2	2056.8	2035.81	1889.89	1850.12	1812.12	1858.84	1329.96	1614.76	1293.9	1741.08	1185.44	1663.28
ENSG00000061794	647.001	535	603	525	751.999	377	575	239	624.001	604	416	541	610	430	446	419	527	552	762	600	561	912.999	498	536	467	369	456	704	565	461	406	569	674.999	584.999	556	539	558	399	390	329	481	323	490
ENSG00000061918	91	79	57	67	113.001	115.999	63	43	66	38	57	77	85	121	59	127.001	60	66	107	193	139	134	55	83	133	107	71	126	81	60.001	107	123.999	147	121.001	212.001	69	71	97	72	129.001	81	53	78
ENSG00000061936	352.02	246.031	223.018	257.023	360	459.179	265.012	369.014	412.016	295.035	264.012	318.036	280.999	371.055	235.175	405.256	318.052	404.015	381.066	388.007	317.026	415.012	383.098	271	385.154	342.591	271.012	566.335	390.21	280.147	354.052	388.448	359.05	353.73	479.045	273.043	244.634	364.034	263.047	334.084	356.018	254.019	342.999
ENSG00000061938	1071.02	681.023	688.16	856	884.492	1408.55	632.005	979.27	1016.28	973	549.074	1259.45	676.112	1054.08	1001	819.548	1585	1398.16	1465.18	1133.53	1162	1056.05	1099.43	746.001	1403.95	864.202	721.08	1661.49	1551.56	1304.23	1210.58	1517	1126	1327.24	2200.64	823.092	950.099	1307.08	1220.08	893.102	1182.08	649	862.401
ENSG00000061987	337.663	228.035	252.001	216.642	342.999	372.475	290.835	138.801	243.004	299	222.276	227.684	288.001	350.129	204	590.952	272.748	301.586	418.115	414.032	237	394.678	353.642	298.036	353.647	233.001	202.806	562.343	331.596	283.056	313.008	306.6	368.001	322.583	460.292	308.432	276.004	254.642	288.132	268.04	445.822	301.477	372.101
ENSG00000062038	2.004	1.602	0	2	1	1	1.007	1.133	2.013	1.001	1.001	1.127	2.308	1	1.001	18.051	2.803	4.57	4.146	0	0	1.002	0	0	1	3	2	2.492	1	2	2	0	0	1.212	3.041	0	1	1.01	0	1	1.111	3	3.181
ENSG00000062096	0	0	0	0	0	1	0	0	1	0	0	0	0	2	0	2.009	0	1	0	0	0	1.835	0	0	0	0	0	0	2.003	0	0	0	2	1	0	0	0	1	2	0	0	0	0
ENSG00000062194	844.999	743	923	830	1104	733.999	818.999	397	940	681	791	855	791.999	858.001	627.001	968.001	717.999	755	1249	908	835.999	1069	926	672	903	665.001	716	1284	942.001	736	744.001	790	1013	914.001	963.999	725.001	716.002	811.001	729.001	627.001	899	548	867.001
ENSG00000062282	580.999	29	21	81	107	2611	265	506	323	10	11	12	156	102	57.004	801.03	30.006	858	51.032	89	144.001	209	38.004	89	416.004	77	40.001	666	50.001	69	148.005	155	141	23.001	30	55	12	174	385.008	37	210	68	113
ENSG00000062370	45	12	36	39	55	43	30	8	48	48	26	36	36	52	25	43	46	49.999	50	52.943	24	57	34	47	41	43	32	64	62	38	36	48	55	36	53	29	41	37	30	42	60	30	53
ENSG00000062485	4852.05	3611.12	3166.02	2913.76	6288.89	3579.87	4068.91	1902.24	4187.13	4238.35	3393.99	4013.79	4568.51	3759.96	2876.03	2621.6	3892.72	3900.7	5153.47	4290.23	4858.1	4768.72	3577.7	3369.63	2969.73	3355.31	3664.53	5098.22	3828.69	3238.49	3167.13	4298.04	3914.87	4249.6	3889.86	4416.9	4606.75	3177.55	3141.22	2015.93	3431.08	2240.4	3174.85
ENSG00000062524	2	2	0	2	2	6	1	1	4	1	1	3	0	15	1	12	2	3	3	0	0	4	1	0	2	27	0	3	29	2	5	5	0	0	1	0	1	6	1	2	34	0	3
ENSG00000062582	612.232	537.569	552	484.587	778.001	449	533	498.001	676.001	675.945	475	564.376	512.008	439.005	393.003	346.031	540.011	581.765	604.001	482.28	657	703.049	493.022	519.07	630.158	447.394	513.112	589.835	673.617	457	334	523.869	526.013	516	551.008	462	550.001	447	375.043	298	334.042	286.922	536.081
ENSG00000062598	294.001	226.999	260	270	277.999	373	306	171.999	330.999	215.999	212.001	318.999	268	291.001	186.999	314	220	264.999	358.001	322	325	416	273.999	261	282	265.999	202	483	274	290.999	240.999	359.999	309.001	344	447.998	263	256	235	315	201	247.999	222	308
ENSG00000062650	608.063	596	618	508	751.007	522	706	170	527.069	581.013	536	609	658	684.003	457.068	673.509	548.041	457.218	905.001	679	580	795.032	784	472	572.052	451	484	993.032	632.047	582.01	563	641.108	725.058	617.136	654.031	667	629	464.004	576	467.999	711.188	562.15	644.029
ENSG00000062716	163.241	205.062	169.534	180.102	191.426	359.041	199.026	207	292.02	160.041	206.048	206.399	257.151	401.782	165.78	643.777	186.248	341.328	347.818	433.217	246.137	284.291	615.134	202.65	470.553	330.665	154.598	449.138	267.282	239.177	288.999	325.455	292.642	268.468	505.319	224.355	252.509	339	405.458	179.49	398.511	344.323	489.726
ENSG00000062725	382.378	269.908	307	282.206	364.365	407.443	348.52	146.46	335.091	236.398	271.003	298.736	373.264	367.415	231.067	463.646	303.177	326.885	417.01	441.053	292.029	394.579	370.191	296.071	342.692	309.168	240.095	524.368	357.229	316.426	295.605	352.476	411.205	366	486.226	343.035	301.372	261.255	287.796	301.307	429.473	260.169	384.388
ENSG00000062822	51	51.999	33	49	75	88	53	61.001	64	52	40.014	38.001	49	63	41	78.999	67	46	60.999	48.999	44	59	34	36	55.001	65.001	23	143.999	59	67.462	77	42	69.999	50	85.999	41	34	67	43	37	57	41	58
ENSG00000063015	0	2	1	2	0	1	1	6	4	0	2	1	0	2	1	5	0	5	3	1	1	1	2	0	9	2	6	2	2	1	2	7	4	1	11	0	1	4	0	2	1	2	3
ENSG00000063046	8787.97	6867.72	7085	6451.8	8891.98	5857.95	8033.24	2645.01	7412.98	6873.01	7635.83	8734.07	6912.91	7263.03	5130.84	7565.31	7036.09	6320.39	10357.4	7161.84	7092.02	6677.95	8799.98	6565.01	6495.83	5306.95	7304.89	13917.6	8883.9	6075	4849.98	5793.63	6658.72	5285.89	6061.92	7221.79	5703.93	4810.88	6550.93	4199.23	5924.8	4287.2	5869.96
ENSG00000063127	9	2	3.881	4	6	11	3	11	9	7	6	11	5	13	4	25.717	5	15.018	17.853	8.01	9.009	6	10	3	15.006	7.001	2	16.999	6	3	6	11.926	5	8	6.929	9	4	6	13	5.012	7	5	7
ENSG00000063169	114.366	66	75.001	70	66.178	119.472	95.172	67.48	138.028	80	55	102	62.002	107.182	74	89.42	118	94.553	195.181	129.179	94.01	143.212	111.285	93	97.019	95.345	56.398	247.047	108.405	115.128	94.018	117.006	104	119.085	157.016	76.001	66	101.031	109.507	59.326	103.124	118.999	144
ENSG00000063176	84.044	27.267	23	18.06	42.001	77.718	36.033	63.345	62.001	47.085	22.009	21.014	63.029	47	9.081	62.279	43.031	74.568	60	64.001	41.601	59.06	20	36	65.552	62.253	26.062	84.336	59.999	47.858	46.031	61.752	50.124	51.004	92.424	31	52.856	58.197	31.005	18.952	44.013	36.047	53
ENSG00000063177	1799	1288	1425	1167	1642	1986	1686	1917	1853	1747	1115	1215	1348	1615	1078	2181	1540	1727	2044	1577	1335	1712	1295	1185	2021	1410.99	1192	2642	1836	1092	1124	1213	1480	1403	1643	1221	1258	1473	1260	925.999	1444	660	1252
ENSG00000063180	30	28.999	46	32	31	31	41	39	46	38	38	33	30	30	16	59	23	40	57	31	43	35	22	21	49	19	29	22	21	27	29	49	43	37.999	48	32	32	45	33	37	23	16	30
ENSG00000063241	312.001	207	364.083	252	407	302.999	247.999	337	364.999	343.999	209.999	263	320	223	166.999	165	223	380.001	280	298.001	337	465.999	146.001	211	329	294	217	239	354	254	162	273	330	344.001	371.999	200.999	301.999	189	263.999	174.001	217.999	139	236.999
ENSG00000063244	546.001	317.001	327	318.999	433.999	669.998	402	423	579.001	432	342	446.001	465	477	327.001	616.999	410.001	463	631.999	522	464	633	443.999	350	458	410.999	373	738.999	494.001	463.001	419.999	453.001	497.999	508.999	720	378.999	348	530.001	411	336	427	273.001	407
ENSG00000063245	1115.84	879.353	870.284	770.511	1112.88	1035.42	1091.96	1094.88	1128.47	985.187	736.731	891.827	1011.16	780.329	642.818	745.128	971.31	1008.52	998.254	1104.12	902.119	1202.69	741.932	777.453	786.107	697.339	711.857	1133.39	1108.34	868.497	686.46	851.747	882.548	857.186	1146.38	849.755	921.958	835.888	814.904	537.635	664.741	563.899	698.372
ENSG00000063322	250	147.284	162.919	155.365	210	281.859	188	221.586	268.082	184.886	179.043	203.556	184.81	228	166.554	312.24	173.551	263.014	253.371	259.493	272.57	275.664	208.612	207.942	211.057	213.416	165.671	308	220.057	174.551	163.887	200	215.176	281	309.924	161	156.611	228	158.02	152.196	227.681	118.042	177.78
ENSG00000063438	2	1.049	1	2	1	180.446	0	3	0	0	1	1.056	4	3.244	1	9	1	1	2	4.122	2	7.603	5	3	5.099	11.195	3.963	3.154	2.254	1.081	3.073	9.036	2.001	9.046	10.08	5.401	0	2.046	70	20.113	6.716	4.15	11.056
ENSG00000063515	0	0	0	0	0	0	0	0	0	0	0	0	0	0	0	0	0	0	0	0	0	1	0	0	0	0	0	0	0	0	0	0	0	0	0	0	0	0	0	0	0	0	0
ENSG00000063587	196	118	103	97	192	148	150	92	128	132	100	105	187	147	95	197	133	135	157	159	109	198	151	126	90	114	83.999	266	146	90	133	127	130	157	152	124	149	99	129	95	152	101	99
ENSG00000063601	258.999	213.999	217.001	183.001	256	197	227	92	201.001	174	203	222.001	196	253	179	287.001	221	185	284.999	212	186	299.001	314.001	187	203.999	221	183	447.001	262	195.001	202.999	223	231	293	292.999	219.001	226	197	227.001	158	275	173.999	207
ENSG00000063660	1314	981.001	1277	1120	1266	886.999	1030	1071	1273	1327	769	1139	1115	1119	863	602	1255	1249	1130	1277	971	1531	829	1220	1289	1170	930.999	837.999	1358	1320	954	1326	1499	1393	1936	1191	1393	927	1000	596	1016	704	1013
ENSG00000063761	90.005	70.001	66	60.104	96.102	89	70.001	109.999	81	74.001	41.001	56	80	52	66	53.187	100	129.204	124	120	80	154.001	82	104	117.001	49.999	62	94	67.999	88.999	78	124.999	94	67	203	73.999	62	87	50.999	52	96	84.999	105.085
ENSG00000063854	769.926	767.158	676.274	575.012	870.423	598.364	741.391	754.747	720.316	768.034	644.178	781.52	566.297	573.165	570.06	477.766	736.436	763.32	924.297	742.389	701.99	943.551	547.965	570.14	688.421	554.134	495.689	675.597	755.753	696.049	540.76	695.754	754.395	748.731	905.929	551.198	692.061	674.476	523.214	381.255	549.575	358.431	631.802
ENSG00000063978	246.021	198	210	232	249.004	294.735	239.083	122.002	281.356	203.999	200.01	238.999	295	254.002	133	305.07	211.999	282.999	299	269	256.213	307.006	216.465	208	254.999	154	164	320.141	234.177	203.034	256	273	298.999	263.001	381.075	208	163	220.246	197.001	182	194	160.002	249.003
ENSG00000064012	47.862	24.895	18.633	21.02	34.791	87.27	19	63.559	72.505	21.883	25.527	30.176	45.393	91.767	24	267.741	37.764	74.683	49.362	86.059	41.855	67.456	52.939	48.52	87.453	43.536	20.379	76.061	31.32	43.553	62.579	60.302	59.186	49.714	88.069	30	35.03	55.875	52.975	35.177	56.484	36.795	51.037
ENSG00000064042	5048	5022	5168	6007	5289	5553	5527	2785	5091	3546	4163	5799	4451	6961	4111	4682	6829	5149	7482	5314	4866	5835	4128	3860	4701	7220	4749	5336	6798	5624	5058	7449	6969	7238	6666	4618	4460	4615	4688	3587	7767	4121	5054
ENSG00000064102	214	189.001	152.001	162	244.999	132	176	92	190	187	205	184	205	176	118	230	148	158	234	231.999	201.001	270.999	176	169.999	191	207	136	270.001	173	164.999	162	221	193	160.999	220	171	172	160	154	136	134	141	197
ENSG00000064115	212	157	123.019	141.999	203	220.82	151.998	108.27	182	146.999	102.037	167.001	182	258	136	300.893	186.183	201.001	220	209	160.001	236.001	146.389	167.001	222	194.999	166.001	225.007	154.014	167	179.999	236.001	209.001	189	262.329	158	147.034	180.268	184	131	218.001	125.999	192.63
ENSG00000064195	0	0	0	0	0	4	0	1	0	0	0	0	0	1	0	1	0	0	0	2	0	0	0	0	0	0	0	1	0	0	0	1	0	0	0	0	0	1	0	0	0	0	0
ENSG00000064199	8	6	6.999	7	4.002	14.745	6	11.01	13.005	8	12	17.002	16.008	10.004	6.091	30.051	6	13.007	8.001	10.002	9	10.001	7	4.002	17.003	11.003	5.051	15.008	11	6.001	9.016	21	16.001	9	18	13.006	9	18.053	21.148	8.022	11.004	11	12.01
ENSG00000064201	2	1	0	1	1	14	3	9	2	3	1	3	0	2	2	15	2	2	2	4	4	4	4	5	11	5	3	2	1	0	2	3	2	2	10	3	0	3	2	3	7	1	2
ENSG00000064205	203	140.688	131.628	271.045	183.99	1729.83	274.198	567.76	309.344	68.084	89.614	175.864	236.719	297.987	211.103	1094.13	181	614.235	323.548	320.746	148.369	183.013	91.211	192.346	167.768	91.046	65.571	351.031	266.896	234.152	380.374	187.176	248.279	410.006	436.011	192.261	109.966	439.123	176.829	150.799	291.848	61.775	83.909
ENSG00000064218	12	3	2	5	8	56	3	34	17	1	7	12	16	23	6	58	8	6	4	27	4	19	4	11	12	7	4	7	10	11	19	17	10	14	40	18	7	13	11	10	12	2	2
ENSG00000064225	260.159	230.134	130.693	332.844	243.998	183	152.506	228.999	160.198	176	164.001	128	288	249.139	85.999	377.001	238.273	179	192.204	257.949	189.549	259.164	160.416	179.57	153.38	168.951	140.513	237.093	191.595	124.067	112	213.262	284.001	190.763	178	167.523	233.67	123.392	73.999	110.962	132.878	118.036	178.577
ENSG00000064270	0	0	0	1	0	0	0	0	0	1	0	0	0	0	1	3	0	0	0	1	0	1	4	0	0	0	0	1	0	1	0	0	1	0	0	0	1	0	0	0	2	1	0
ENSG00000064300	31	14	14	44	5	92	7	36	5	3	6	10	27	150	10	56	4	28	27	56	16	54	21	71	120	47	7	43	14	7	203	16	22	12	172	13	11	179	31	12	63	38	46
ENSG00000064309	114	75.599	26	102.329	75.085	283.051	88.249	56.199	82	43.167	26.106	49.219	118.153	217	32.078	352.004	67.311	119	122.397	189.001	66	89.284	42.097	70.144	90	105.999	47.083	84.246	80.083	72	154	116.267	170.185	92.109	106	79.236	60	115.001	101.253	73	101.001	76.196	59.127
ENSG00000064313	150.001	68.001	107	96.015	150	163.999	102	27	123	105.999	119	96.001	123	163	84	243.403	105	130.999	180.001	155	117	204	185.001	138	121.553	144.999	91	252	166.013	123	119.055	171.008	185	153	212	117	115	116	128.052	121.073	169	119.849	151
ENSG00000064393	2321	1956	2158	1954	2461	1553	1963	664.001	1574	2625	1329	1865	2243	1668	1158	1432	1570	1772	2217	2177	1762	3073	2074	2460	1387	1622	1947	2912	2058	1805	1171	1737	1667	1672	1521	2068	1416	911	1638	967	1576	1735	1578
ENSG00000064419	601	526.999	557	490.001	646.001	469.999	622	384	622	586	550	636	663	550	337	494	496	585	713	612	694	798.001	601	530	530	507	494	760	543	548	443	644	655.999	596	656	476	457.001	405	518	352	496	371	515.001
ENSG00000064489	10.398	11.136	11.614	6.462	18.32	34.769	10.901	31.374	27.578	0	0	17.681	13.914	24	11.9	31.32	18.258	2.501	9.134	12.247	12.004	5.597	10.28	4.655	24.111	16.768	2.124	30.295	13.003	12.286	5.777	12.59	0	26.737	38.743	17.289	11.845	20.318	16.655	14.415	8.97	6.366	7.867
ENSG00000064490	114.999	85	73.001	85	141	125.921	86.999	147.085	112.999	83	91.001	95.001	113.001	107	86.001	115	86.001	117.999	132	100.018	93	168	87.001	101	134	77	83	147	120.002	69.999	81	91	96.999	93.001	179	76	96	92	107.999	85	104	57	87.999
ENSG00000064545	228	69.015	103	101.067	214.017	137.247	124	178.035	173.999	238.077	74.827	127	134.591	172.001	138.036	103.942	148.708	198.168	283.033	236.306	170.005	253.067	126.031	137.02	147.021	98.679	78.116	220.411	158.535	209	113.226	201.011	157.441	297	256.787	87	127	169.014	97.999	118.944	145.024	88.548	160.524
ENSG00000064547	3	1	3	2	2	18	1	9	14	1	1	7	3	38	1	43.001	6	10	18	15	3	9	30.999	16	11	1	1	14	4	8	8	14	9	4	12	4	6	5	18	5	7	8	14
ENSG00000064601	383.177	252.048	261.057	266	479.668	609.266	247.025	576.036	444.559	322.718	312	375.001	479	419.516	258.999	503.664	324.775	392.373	449.554	528.897	445	587.798	265.999	361.222	410	305.057	268.096	614.26	351.973	324.095	403.002	483.002	460.715	475.161	725.016	337.357	286.014	441.254	272.236	228.863	332.649	228.015	336.171
ENSG00000064607	852	545.091	664.172	671.7	729	803.988	524.464	511.798	852.475	799	498.41	766.964	699	885.363	566.198	842.177	786.455	910.202	967.865	835.191	702.262	1188.07	660.163	688.999	876.21	900.743	604	1193.38	787.583	785.072	787.954	1022.16	797.233	957.035	1189.21	658.969	668.511	786.633	687.255	564.113	929.273	615.12	778.7
ENSG00000064651	378.801	334.023	559.001	350.629	535.21	509.134	418	68.216	465.161	229.894	289.779	586.011	255.015	350.331	347	265.822	480.855	329.803	464.079	534.4	303.616	233.863	557.417	271.65	625.317	285.596	348.752	281.708	656.821	321.734	257.865	468.058	329.09	407.767	641.974	287.411	400.122	246.009	575.999	485.023	436.579	325.403	374.029
ENSG00000064652	103	54	88	78	121.001	114	92	49	112	91.999	82	80	97	116	53	109.999	81	94	123	104	97	119.001	88	76	128.999	96.999	84	102	102	82.999	68	111.999	115	98	122	92.001	106	69	84	79	97	63	111
ENSG00000064655	49	71	9	8	18	64	26	34	38	9	77	56	25	19	48	38	122	27	24	23	72	77	64	15	28	9	8	23	15	38	49	35	13	12	26.001	15	49	30	42	26	13	17	29
ENSG00000064666	96.982	28	24.024	28	20.783	267.101	28.028	100.011	115.979	18	30	23.125	41.015	95.01	34.644	378.796	25.046	103.938	64.86	88.074	49.111	82.55	82.819	54.804	96.117	50.172	17.013	183.063	33.692	42.877	94	66.123	54.019	42.027	107.591	46.012	31.035	98.038	91.101	52.1	65.827	73.995	78.014
ENSG00000064687	145.002	38	36	45	65	208	33.999	63.999	101.999	45	35.001	49	33	112	85.999	245	95	77	86	139	86.001	143	95.001	98	124	128.999	31	208	63	127.001	141.001	100	96.001	86	189	58	34	181	145	50.001	133	69	89
ENSG00000064692	15	5	4	19	11	42	7.003	17	20.001	13	2	17	23	32	14	43.031	8	33	18	36	16.001	12	16	8	45.001	37	9	31	13	14	24	34	47	28.999	61.001	15	10.006	24.001	13.004	27	28.007	22	22
ENSG00000064703	131	127	125	83	124	105	144	54	151	141	144	123	122	155	74	139	148	136	162	176.999	131	185	173	117	123	98	109	261	117	106	112	140	148	151	172	134	127	120	110	118	138	113	153
ENSG00000064726	3600.75	4056	4118	3686	4987.12	2723.69	4285.35	958	3790	3184	3159.64	3206.6	3242.92	3151.46	2346.63	2573.31	3162.43	3299	4116.73	4377	2709.6	4249.73	2907.75	2978	2576.08	2641.67	2901.23	3974.29	4412.84	2705.64	2354.04	3665.71	3649.99	2981	2987.17	3368.77	4187.06	2220	3003.78	1956.53	3156.45	1919.77	2997.11
ENSG00000064763	28	11	16	19	20	40	13	18	35	23	18	24	26	49	18	56	23	43	27	72	25	36	29	23	44	32	15	42	31	21	28	47	68.999	34	68	37	17	32	37	51	36.001	40	53
ENSG00000064787	3.007	2.002	5.008	7	1	5.056	0	5.011	2.033	0	0	0	1.002	47.207	0	35.215	0	1	1	1.007	3	2	0	7.626	21.157	1.018	2.047	2.004	14.014	0	5	2.008	0	0	2	4.057	1.007	12.241	2.001	1.014	11	5.067	4.037
ENSG00000064835	0	0	0	0	0	0	0	0	0	0	0	0	0	0	0	0	0	0	0	0	0	0	0	0	0	0	0	0	0	0	0	0	0	0	0	0	0	0	0	0	1	0	0
ENSG00000064886	10	0	0	3	3	38	6	10	5	1	1	5	3	9	1	74.008	2	6	7	2	16	30	6	4	10	2	6	12.003	3	1	8	4	6	2	8	1	2	3.014	60	2.25	6.075	8	6.034
ENSG00000064932	163.007	97	99	96	131	283	103.898	44.354	198.001	204	147	162	173.238	215.021	138.23	332.315	217.001	202.999	196	289.02	160.005	297.136	335.988	214	198.004	105	107.003	343.001	210.059	191	190.004	190.152	182	205.014	434.999	150.999	151	172	224.003	102	141	163.999	190.004
ENSG00000064933	162	122	98	115	170	172	124.001	60.999	139	114	100.994	160.047	96	150.657	106.008	194.82	139.747	143	198	174.374	143.999	128.001	165.859	111.636	157	133	89	239.072	151	136.794	112.999	164.001	172.999	142	193.055	144.864	125.001	135	129.567	121.001	203.999	125.159	158.408
ENSG00000064961	103	84	73	93	104.001	210.098	84.006	188.946	129.999	120.033	62	98.158	80.371	152.703	91.345	225.478	78.038	165.063	141.034	161.815	106.041	156	73	85.076	150.099	119.999	79.099	153.013	130.105	108	119.685	163.366	145.081	154.487	206.001	116.001	72.025	156.224	115.276	91.418	129.031	53.125	131
ENSG00000064989	387.001	147.999	152	174.999	203.006	295.999	177.045	52	260	164	127	140	182	276.045	169	424.188	116	265	320.815	311.999	178.11	318	244	194	270	174.999	68.02	272	192.227	164	207.277	231	407	159	116.022	198	132	185	203	512	262	183.006	256.001
ENSG00000064995	157	134	160	150	208	190.001	183	147	215	189	138.638	167	174	235	111	248.574	167.692	252	265	233.001	194	284	185	147.629	198	199	143	227	187	183	162	242.999	256	209	274	116	132.001	142	168.677	200	251	138	186.285
ENSG00000064999	328.001	222	265	315	326	507.999	363	155	420	420	194	373	461	411	273	352	404	663	664	444	358	476.999	430	311.001	421	333.999	330	578	464.999	623.001	495.999	443	620	426.999	650.001	345	293.999	418	451.001	398	356	429	590
ENSG00000065000	1060	723	774	685.001	927.001	954.999	863	829	961	877	793.001	828	842	853	632.999	842.001	817.999	1127	976.999	943	765	1211	822	815	853.999	665.999	688.999	1422	916	754.999	728	996	904	787	1079	812	739.001	778.999	744.999	638	724.001	562.999	729.999
ENSG00000065029	461	429	497.999	377	523	443	446.001	308	508	475.999	439	528	425.999	406	390.999	352	522.999	450.999	602	575	541.999	499	351	355.001	475.999	306.001	428.002	501.001	571	428.001	347.999	442	478.998	501.999	580	421	512	426.999	345.001	317.001	380	272.999	366
ENSG00000065054	712.001	301	467	244	325	449	323	465	598	628	351	284.999	403.002	262.001	375.999	239	371	590.001	778.001	531.001	400.999	822	288	319.001	394	276	251.999	506	414	214.001	521.999	441	585.999	439	443	439	354	566.001	379	600	321.999	154	246
ENSG00000065057	47	33	25	25	44.001	41.999	37	59	39	38	12	29.001	36	48	22.001	38	29	44	58	42	41	64.001	16	22	52	29	26	45	41	34	43	34	42	45	72	35	17	47	34	32	25	24	31
ENSG00000065060	392.019	607.845	485	558	547.264	313.958	522	88.199	413	502	505.948	374	433	436.758	340.042	391	310	409.94	527.606	449	494	777.007	550.965	409	331	376	406	699.984	505.239	599	417	522	505	502.242	436.911	442	349.98	285.905	546.051	271	490.069	327.52	421.794
ENSG00000065135	209.798	137.624	155.571	200.147	198.558	357.341	186.712	179.16	255.916	176.469	166.427	145.655	234.679	285.975	152.025	538.521	216.113	236.12	259.303	343.857	198.181	292.465	324.146	174.945	274.588	204.275	166.895	374.93	217.723	170.777	241.955	305.585	325.863	207.651	436.435	213.622	173.123	247.003	250.872	237.13	238.573	199.931	249.331
ENSG00000065150	3070.04	2270	2590.26	2217.33	3061.58	1900.71	2663.14	732.911	2444.95	2574.81	2082.07	2078	2470.01	2271.04	1667.08	2155.58	2383	1967.12	2831.04	2472.79	2088.44	3002.9	2723.02	2318.08	2002.9	1919.93	1824	3426.49	2619.11	2252.07	1666.59	2260.39	2417.09	2359.05	2258.49	2580.42	2424	1660.12	1885.1	1427.24	2187	1268.19	1951.32
ENSG00000065154	536	459.999	429	429.999	461.999	632	527	188	544.999	440.001	426	541.999	522.999	391	378	693.998	584	540	585	519	516	531.001	558	334	380.001	284	380.999	536.999	558	405.001	443	576	693	572	581	444	467.999	497	552.999	413	356.999	276.001	448.001
ENSG00000065183	246.152	188.834	183.04	192.279	248.759	167.838	200.893	60.994	210.369	163.589	156.561	187.816	226.033	262.744	143.758	259.891	147.833	200.979	259.148	272.131	222.27	266.317	197.691	202.507	204.627	197.374	175.172	478.329	198.424	156.107	179.649	246.348	206.65	255.186	266.426	213.202	134.06	177.066	172.25	172.874	233.511	177.269	186.142
ENSG00000065243	388.999	295.001	390.03	341.008	441	429.007	404	78	392	318.999	262	321.306	403	418.999	276	612.59	361.001	288	542.002	412	324	511	465	316	369	304.999	296	577.45	438	355.002	346	385	382	496.002	494.999	399	357	260	354	373.008	452	326.475	399.002
ENSG00000065268	116	69	85	138	134	99.001	112	110.999	124	157	72	91	80.001	94	86	141	128.999	123	215.999	115	117	126	79.001	80	117	78	85	138	106	133.999	96.001	158	114	150	153	104	112	101	72.001	54	86	102	146.001
ENSG00000065308	164	73	96	133	121	456	113	182.024	121	105	77.006	135	190.014	229	105	414	117	174	178	327	156	262	118.461	142	224.967	189.901	84.85	251	166	190	221.904	262	265.021	178.841	359.144	192	127	221	166	164.016	156.813	142.015	159.819
ENSG00000065320	94	43	37	58	39	193	51	75	52	48	23	54	96	70	34	154	43	177	56	203	53	68	18	35	96	38	26	46	37	45	116	66	70	91	51	100	28	104	63	33	41	27	40
ENSG00000065325	4	1	0	0	1	12	2	2	3	0	2	1	0	1	3	23	0	5	0	0	3	8	0	1	7	0	0	6	0	1	4	3	0	0	1	0	0	4	4	0	1	4	2
ENSG00000065328	1	3	0	0	5	5.004	3	1	2	2	1	2	1	4.002	2	13.297	2	4	3	3	2	11	11	3	13	5	0	4.002	3	2	2	6	5	1	12	5	3	2	1	7	3	12	5
ENSG00000065357	24.97	13.974	12	23.962	17.806	91.553	16.895	44.498	43.169	15.834	30.63	31.149	14.991	53.13	21.972	255.417	15.649	33.999	37.705	61.332	25	41.709	40.731	26.739	69.47	47.328	32.826	45.351	45.913	32.803	50.022	41.064	44.214	39.999	72.772	26.931	26.676	48.667	42.615	42.864	44.475	47.048	66.78
ENSG00000065361	63.455	27.727	10	57.784	21.278	120.137	52.006	102.306	22.39	8.532	11.51	18.068	24.448	118.661	31.99	142.635	46	56.125	53.884	36.878	29.911	42.505	37.053	49.611	80.663	200.465	9.29	61.677	112.669	43.663	60.308	40.908	102.197	17.597	60.366	33.809	15.032	80.883	83.293	30.701	188.205	16.336	18.311
ENSG00000065371	1	1	0	0	0	0	0	0	0	0	0	0	0	1	0	2	0	0	0	1	0	0	0	0	0	0	1	0	0	0	0	0	0	0	0	0	0	0	1	0	1	1	0
ENSG00000065413	67.001	52.957	44	54	70.293	122.569	57.001	30.553	66.003	47.008	56.552	52	77	105.023	55.001	382.769	64.858	66.115	85.613	167.096	48.002	87.137	182.009	77.013	110.17	67.002	41	143.283	91.608	57.202	63.611	79.018	127.002	78.499	146.137	69.565	54.469	70.457	126.12	137.039	104.083	90.102	125.634
ENSG00000065427	1297	1273	1121	1145	1759	974	1344	1004	1587	1343	1254	1318	1385	1267	969	1025	1337	1113	1596	1436	1487	1586	1372	1092	1230	1048	1144	2108	1343	1028	975	1202	1306	1194	1284	1227	1091	1108	964.999	812	1152	719	1077
ENSG00000065457	77.999	56.023	63.013	44.019	45.36	88.685	50	51	65.001	66.001	48.127	43.001	52	68.999	49	96.059	42.11	57.266	52.054	82.031	49.011	111	75	60.131	70.235	74.362	32.014	69.001	64.084	61.066	53	83.195	76.995	69	92.261	50.189	48.019	57.531	47.439	45.216	86.215	57.636	77.001
ENSG00000065485	29.015	16	20	21.001	24	106	28	57.068	45.088	14	18	17	30	58.001	27	92.832	23	51.015	35	55.008	36.244	65.387	21.001	33.034	59	42.047	19	64.002	35.001	26.009	48.483	60.024	63	38.001	90.007	23	27.001	47.001	39.04	32.002	44	32	37
ENSG00000065491	99	64	85	88	96	105	120	58	89	116	90	95	97	116	81	112	84	106	153	119	98	145	111	77	135	106	92	727	115	135	118	126	114	104	189	110	99	118	110	92	119	119.952	154
ENSG00000065518	1483	1467	1642	1581	2327	993	1432	1078	1559	1649	1315	1443	1462	1114	1138	1075	1299	1548	2169	1518	1731	2401	1286	1359	1493	1052	1240	1520	1589	1100	944	1408	1730	1497	1368	1446	1432	1161	1102	917.001	1189	890.999	1603
ENSG00000065526	948.999	548	736	603	908	904	907	367	717	628	779	683	966	989	527	933	703	620	1043	916	694	1279	1107	772.001	655	664	496	1976	820	766.001	813	723	816	912.001	986	859.001	696.001	678	808	580	836	786	751.001
ENSG00000065534	253.098	214	82.236	185.001	121.12	305.337	88.025	112.944	208.033	96.31	80	140.084	125.881	229	220.144	376.663	133.223	275.127	413.336	335.663	619	259.318	151.477	126	348.39	235.1	96.389	290.372	143.173	176.116	318.999	306.319	277.012	159.163	216.156	182.047	108.281	279.999	654.512	199.001	225.203	115.079	126.067
ENSG00000065548	540.001	530.999	487	431	518	475.001	496	535.001	628	435	482	613.999	637.001	549	399	650.999	487	595	623.001	542	563.999	688.999	514	456	681	477	427	735	494.999	358	435	629	543.001	455	618	400	439	486.001	433.999	431	572	356.999	565.001
ENSG00000065559	381	386	485.004	393.993	489	319	419	129.999	450	367.001	406	455.998	491.996	378.994	253	399.107	341	401.997	569.998	377.986	444.99	668	394.001	442	357.021	393	413	407	407.001	349.004	327	444	496	455.998	444.989	357	482.001	305.003	440.001	292	400.001	271	430
ENSG00000065600	13	18	11	21	16	27	14	16	9	16	24	11	9	15	11	34	18	15	19	23	18	32.999	21	19	8	25	7	43	13	9	19	26	31	13	23	16	8	29	12	17	19	15	12
ENSG00000065609	4	0	0	1	2	3	0	0	1	1	0	9	0	0	3	40	4	1	1	4	3	50	5	4	1	1	0	3	2	0	5	5	1	0	5	0	4	1	3	1	2	1	0
ENSG00000065613	751	771	760	697	984	813	847	277	644	634	591	692	777	807	586	1093	703	638	1026	888	567	863	1091	832	842	640	501	1291	836	608	688	874	840	778	957	863	804	620	767	699	986	677	829
ENSG00000065615	179.853	157.693	170.765	141.067	203.272	152.64	172.959	53.366	149.318	208.032	127.278	126.808	157.902	249.428	120.821	272.083	156.512	129.635	211.361	199.687	134.754	183.45	177.914	146.45	149.684	118.539	127.941	230.22	156.127	138.433	139.672	194.521	198.269	145.215	200.021	140.396	165.614	122.646	135.722	133.925	161.731	110.611	185.776
ENSG00000065618	0	0	0	0	1	6	0	1	0	0	0	0	1	0	0	2	0	1	0	0	0	1	0	0	5	0	0	1	0	0	0	0	0	0	1	1	0	0	0	0	2	0	0
ENSG00000065621	34.396	26.355	23.933	32.031	40.021	26.614	18.254	35.892	35.8	34.077	35.842	23.544	25.521	25.246	21.863	105.376	33.964	31.588	63.172	38.161	28.451	46.949	21.676	37.658	47.572	40.564	41.64	53.573	32.429	26.967	32.517	28.809	32.976	31.981	58.099	42.83	29.619	28.971	26.182	29.496	32.106	41.476	30.768
ENSG00000065665	67	58	66	51	69	39.001	44	25	52	65.999	66	63	46.999	73.999	32	67	64	66.001	75.999	75.999	76.001	91	56	58	53	69.001	54.001	78	58.001	55	50	66.999	82	68.999	92.001	47	50	64	73	50.001	78	45	72
ENSG00000065675	1084	1458	1791	1336	1717	1041	1604	596	1758	1362	1290	1490	1387	1427	1053	696.999	1305	1718	1563	1801	1540	1597	1265	1151	1192	1008	1221	1236	1538	870	886.001	1355	1699	1797	1446	1268	1456	967	1202	780	1232	592	915
ENSG00000065717	552	571.998	521	434.004	452	507	569	491	535.03	532	355	531	516	387.001	301.001	286.016	530	470.999	546.004	565.001	456.041	450.001	312	334	435	246.998	400	432.045	429.999	425.001	409	461.041	496	455.026	451.001	347	427	458.999	369.999	246.999	237.001	229.999	350.02
ENSG00000065802	675	467	551	502	658	461	441	188	531.074	429	318	425	403	435	426	404	410	423	609.001	483	436	593.078	475	461.999	439	467	393	576	618	474	365	462	474	532	496	429	460	330.999	398	272.999	496	272	364
ENSG00000065809	107	84	71	138	93.001	654	158.001	182.001	218	75	73	73	107	166	104.999	857	84	185.001	95	215	137	179.001	96.999	71	201	56.999	48	252.999	84.999	77.001	246	149	182	129	170	106	66	237.999	196.999	140.001	145	91.001	121
ENSG00000065833	619	556	601	765	706	773	660	217	543	584	470	624	499	507	379	566	488	754	679	615	681	787	462	758	593	445	476	353	538	527	479	807	769	540	738	508	571	438	511	376	545	334	490
ENSG00000065882	358.609	565.901	1857.96	957.964	1036.34	846.172	1203.93	636.314	1352.47	1391.78	925.631	1842.53	1029.65	896.822	551.377	406.645	509.3	1309.44	1666.73	1212.27	1423.5	1010.23	410.369	637.121	982.642	423.948	944.855	450.371	734.632	1065.14	742.418	1436.82	1193.6	1222.95	1126.71	513.514	1521.94	698.228	1131.87	516.063	397.822	536.795	765.327
ENSG00000065883	439.976	348.068	321.553	346.579	476.995	561.028	321.089	285.435	410.906	359.386	334.531	404.438	414.337	485.269	326.592	648.121	357.185	433.971	604.958	521.954	405.282	594.725	505.305	361.961	482.994	455.007	385.737	730.001	474.156	470.7	463.654	565.937	496.963	503.054	656.128	370.857	423.234	443.671	387.725	415.74	554.097	511.917	446.622
ENSG00000065911	343.513	332.783	352.786	307.112	602.999	401.115	417.999	193.215	384.739	485.535	311.013	341.009	349.999	739.25	312.878	626.786	538	698	696.133	388.272	494.844	459.065	575.236	201.688	563.108	342.14	229.247	1937.36	573.648	373.98	474.393	702.242	578.105	445.672	518.316	383.195	399.625	534.73	380	315.394	425.853	179.333	319.125
ENSG00000065923	219.646	276.117	311	238.659	333.58	145.547	245.242	91.966	214.125	154.051	255.068	204	268.984	216.194	179.448	247.05	156.737	203.825	307.834	253.451	253.472	242.222	263.067	223.091	165.259	297.179	196.104	314.618	249.338	222.593	180.808	299.654	234.188	198.283	247.406	209.857	272.847	153.217	260.186	147.261	172.049	202.207	271.327
ENSG00000065970	629	421	438	510	511	409	500.014	178	503	401	491	532	572.001	531	359	472.6	577.001	400	477.012	498.999	454.005	652	612.023	482	342	314	428	811	562	367.013	429	485	586	610	521.016	620	431	325	388.007	366	539.063	315.103	350.02
ENSG00000065978	9010.63	8489.63	8280.98	7262.49	11667.9	7340.92	9798.43	5201.5	10298	8409	9602.52	11004.7	10080.9	9697	6342.78	7762.77	7859.92	8535.78	10837	9367.69	10350.9	9593	7900.76	6120.92	9110.91	8109.93	9372.45	11397.6	10442.8	7560.78	7331.81	7798.64	8256.63	7677.45	8164.79	7939	7992.68	8064.54	6851.64	5120.91	7886.92	5418.91	8286.91
ENSG00000065989	421.999	371.999	425.001	362	725	474.001	314	356.999	529.001	334	333	427.999	607	310.001	278	252	505	474	416	503.998	437	555.001	353.001	353.999	303	366.001	368.999	447.001	466.001	434.999	346.999	446	497	481.002	660	430.001	426	360.001	409	273	391	258.999	340.999
ENSG00000066027	681	605	615	670	737	855	760	417	754	592	640	552	690	823	472.001	986	642	681	1075	769	640	1017.24	755	578	700	510	576	1320	661	656	770	797	823	721	745	594	577	752	737	526	552	492	741
ENSG00000066032	3	14	7	2	3	7	23	4	20	4	10	13	9	8	14	35	7	8	11	4	14	27.999	14.999	3	16	31	11	4	19	12	14	23	5	5	9	4	25	5	11	3	7	7.039	4
ENSG00000066044	351.778	273	313.57	272.761	400.025	406.089	341	258.281	372.962	329.903	267.007	353.632	377	343.457	254.25	378.592	323.198	432.283	489.805	381.708	317.029	531.23	344.32	288.146	349.897	338.352	277.225	582.337	332.713	337.061	348.508	381.173	411.994	405.003	450.335	331.212	287.631	375.907	346.312	247.506	320.399	234.642	322.22
ENSG00000066056	202.005	101.029	93.001	106.049	145	272.807	89.156	170.635	163.242	158.067	108.043	149.412	168	233.323	146.23	216.596	184.826	312.354	246.056	336.029	208.359	298.636	189.106	194.002	444.074	253.464	139.063	312.189	164.481	143.373	275.605	391.56	332.507	181.241	579.266	166.376	120.999	316.231	174.441	435.961	144.058	206.197	298.734
ENSG00000066084	257.027	170.007	236.009	187	211.546	230.447	190	86.01	201.001	227.012	198	174.002	218	362.011	126.001	384.026	187.009	195.015	317	375	140.001	362.062	308.001	244.006	213.476	223.001	168.003	369.002	213.004	217.999	208.006	277.283	309.025	304.005	393.009	234	209	160.033	205.013	220.023	351	246.077	269.018
ENSG00000066117	155	91	116.001	125	122	257	111	142.999	222.999	101	115	155	136	191	117	276	119	150.001	146.001	167	123.001	231.999	148	132	185.999	170	102.999	243	170	135	162	217.001	176	175	282.001	122	124	177	146.001	127.999	165.999	102	158
ENSG00000066135	200.526	143.134	149.319	161.462	192.75	269.777	155.303	134.47	230.581	140.622	138.641	246.441	153.764	214.171	129.151	247.105	191.507	247.999	252.718	218.364	169.147	229.45	136.456	156.465	207.525	210.075	143.223	217.885	211.755	179	215.403	247	235.525	232.684	306	133.953	139.183	190.201	159.652	159.848	259.166	131.595	159.441
ENSG00000066136	472.181	345	322.999	347	474.009	395.003	423.999	325.999	454	368.139	355.998	406.033	406.238	454.001	262.072	396.247	479	332	545.999	461.307	447.003	634.324	370	385.001	393.313	404.008	356.001	609.204	581	366	284	419.998	458.001	409.338	543	440.152	389.004	366.999	253.999	241	435.043	248.982	398.085
ENSG00000066185	11	19	11	19	28	9	10	15	17	12	11	19	13	12	20	12	10	18	30	15	17	9	20	21	10	25	23	23	17	9	8	9	21	15	13	10	24	5	12	15	20	9	13
ENSG00000066230	31.906	42.085	51.452	52.357	62.936	47.587	28.09	31.606	47.617	31.246	22.267	62.364	47.062	58.174	26.693	46.246	46.383	39.978	46.117	52.318	38.509	68.468	30.201	39.921	34.627	42.962	42.814	56.599	64.556	40.123	46.812	53.565	53.906	52.888	69.943	50.069	58.459	35.01	33.932	35.935	59.342	28.641	54.327
ENSG00000066248	17	6	7	9	3	15	4	8	5	3	1	5	5	22	5	8	3	7.005	7.001	14	8	8	3	9	15	2	1	8	2	3	24	5	14	4	10	6	3	17	3	3	12	2	5
ENSG00000066279	0	0	3	3	5	3	4	1	1	1	2	2	0	9	1	22	1	3	1	2	0	1	16	3	32	15	3	3	3	5	3	33	15	4	28	1	5	2	1	27	2	32	34
ENSG00000066294	31.027	15.041	6.023	32.014	30.357	177.634	52.867	97.616	49.384	38.02	35.354	35.171	39.041	75.116	22.983	425.879	75.381	103.949	59.062	149.044	32.768	99.904	60.413	90.84	77.471	59.621	21.569	109.032	77.161	51.628	55.374	87.46	116.017	88.57	193.165	49.961	48.039	42.987	61.553	84.935	72.783	50.152	64.862
ENSG00000066322	104	39	36.999	59.001	51.999	276.001	65.999	171	131	63	43.001	50.001	110	106	55	188.001	65.001	123	110.999	157.001	95.001	118	60	80	129	89.001	42	155.001	94	63	110.001	123.001	113.999	97	194	69	81.999	119	76	90	88	67	90.001
ENSG00000066336	26	9	13	20	17	245.001	34	144.999	92.001	23	26	30	46	107	35	188.001	43	42	47	119.001	35	54	75	72	53	27	13	86	57	39.001	48.999	59	57	47.001	152	37	37	53.999	63	34	32	54	66.999
ENSG00000066379	0	0	0	0	0	0	0	0	0	0	0	0	0	0	0	0	0	0	0	0	0	0	0	0	0	0	0	0	0	0	0	0	0	0	0	0	0	0	0	0	0	0	0
ENSG00000066382	139	133	147	169	317.174	122.559	110	114.484	145	57.002	181.347	62.012	128.144	73	88.005	87.187	128	123.093	195	107	168	170.159	202	76	46.046	59.009	179	82.005	190.064	67.014	30	151.036	118.184	166.045	117.172	137	102	33	71.008	102.008	73.133	76.421	81.664
ENSG00000066405	2	0	1	0	2.025	2.036	1	3.059	1.004	3	2.002	1	1	2.017	0	7.079	1.005	3.019	4	1.002	2.009	5.033	2	3.012	2.018	0	2	2.015	2	2.01	4	1.005	4.039	1.007	2.022	2	1.016	5.009	3.01	0	2.009	2	2
ENSG00000066422	296	234	286	213	355	209.798	314	62	259.002	262	245	299	258	307	193	326	297.054	223	451	305	235	330	318	243.005	255	181	239	345.115	305	278	218	267.07	288	285.003	415.005	284	229.759	221	221	184	329	195.878	258
ENSG00000066427	132.582	95.304	102.124	72.126	143.034	256.708	108.305	104.051	148.571	105.376	70.829	90.67	113.184	155.292	112.139	349.436	137.091	146.125	205.681	170.389	120.48	149.706	130.554	147.112	166.783	134.68	84.398	214.612	186.554	121.333	174.032	142.86	164.1	134.577	249.373	131.468	97.14	174.654	120.212	172.971	169.615	157.068	160.099
ENSG00000066455	281	213	230	221	315	304	234	126	254	214	208	234	293	253	169	340	189	245	269	301	264	301	253	225	236	216	215	284	250	217	231	296	288	266	316	235	219	221	214	189	268	195	275
ENSG00000066468	2	2	1.01	5	4.016	8.003	5	4.124	5.012	2	4.002	1	4	8	2	21	1	4	6	8.061	8	5.818	2	4	8.015	2	2.006	4.017	1.005	6	12	5.103	4.069	4.008	3	0	2.717	7	4	4.015	9.003	1	1
ENSG00000066557	150	114	128	116	122	136	122	19	104	114	77	117	116	147	94	184	111	138	151	132	107	188	128	102	117	111	113	226	144	105	113	148	157	163	156	145	114	107	126	115	180	93	132
ENSG00000066583	170	55	112	93	163	155	84	51	130	87	92	101	106	124	89	207	79	101	104	149	134	264	65	124	108	134	87	143	132	94	88	158	137	141	208	97	78	104	89	102	101	76	129
ENSG00000066629	389.001	471.117	546.17	462	540.497	626.069	538	183.729	524	462.559	425.407	652.004	407.009	559.031	334.024	385.15	434.132	522.157	720.172	419.068	477.648	438.029	589.005	284.007	455.453	349.036	526.002	291.13	579.047	441.508	376.016	546.579	646.012	571.003	600.555	393.032	530.002	380.901	609.496	488.208	479.515	310.064	393.192
ENSG00000066651	96	49	62	64.001	88.389	75	45.001	28	93.999	70	53	60.999	55	108.658	53.146	127.001	83	89	95.002	91	73.296	92	81	49.278	63	56.999	42	138	73.001	59	69	94	84	95	103.001	76.999	59	66.001	56	58.001	136.999	55	79.001
ENSG00000066654	494.593	447.943	415.225	415.981	607.833	391.322	414.262	247.212	510.077	451.397	446.418	417.815	427.84	514.626	316.531	566.938	458.558	525.387	671.121	586.889	488.575	603.538	525.803	391.522	505.223	318.077	427.086	791.65	489.195	442.978	410.399	536.044	557.586	527.772	641.392	407.331	388.728	435.949	396.268	446.135	489.928	348.798	495.516
ENSG00000066697	224.979	157.001	139	166	173.999	130.999	182.001	112	132	134	141	168.001	168	256.001	113	229	209.001	144	230	178	144.999	290	155	198	141.001	155.001	101.999	271	198.001	128.83	161	216	252.999	187	173	178.001	127.001	173.999	119	134.999	183	147	205
ENSG00000066735	73	45	47	45	65	87	47	58	76	62	28	62	65	78	50	76	52	50	108	115	70	107	55	52	80	96	59	97	76	51	63	98	107	81	236	69	55	63	76	96	64	62	90
ENSG00000066739	509	458.999	489.283	412.125	536	405	523.072	115	382	400.061	419	399	463.548	519.947	357	647.297	510.391	365	609	570.999	391	582.35	705	444.055	409.337	402	314.57	907.068	470.39	403.935	372	476	456.001	615.999	576.049	518.999	441	341	361	398.389	663	443.195	463
ENSG00000066777	394.143	388.896	420.624	442.011	532	370.024	379.901	144	393.569	381	392	404.317	407	438.001	274.999	521.421	317.001	356.609	515.025	534.572	380.023	532	509.958	421.016	418.999	348	313	565.005	481.431	340	314.323	385.999	437	416.014	471.015	409.999	377.801	307.009	390.02	350	448	363.014	416.609
ENSG00000066813	1	4	6.207	3.003	6.153	5.355	6.447	11.041	12.469	1.799	6.029	8.169	15.933	4.975	12.325	15.67	4.247	13.9	5.658	13.087	19.088	10.402	3.472	7.212	10.899	4.518	6	3.61	4.525	10.431	2.304	8.018	7.591	15.968	10.714	3.47	11.677	8.595	3.502	9.775	8.448	11.35	7.69
ENSG00000066827	109.998	77	114.001	150	136	112.999	88	78.999	133	127	123	140	151	139	97.999	126.384	114	154.999	155.001	101.001	137	133	127	126	84	95	95	109	136	128.999	98	124	166.999	123.001	178	112.001	102.001	94	125	86	205	71	84.251
ENSG00000066855	166	167.999	136	94	177.999	152	116	64	189.999	147	116.001	113.001	109	115	68.999	203.999	157	133	183.001	164.999	140.999	236	110	118	121	81.999	87.999	187	122.999	115	95	138.999	178	123	131.001	113.999	146	109	124	84	119	72	112
ENSG00000066923	65.626	33.545	52.478	25.94	52.646	47.257	20.704	11.097	52.266	41.947	23.396	53.6	34.817	51.373	42.811	67.569	53.467	49.94	55.535	65.284	57.322	73.231	54.944	53.105	57.632	38.612	64.466	111.239	52.486	61.988	56.776	60.492	58.569	52.07	97.241	29.037	48.468	37.363	26.652	44.253	67.11	69.515	47.436
ENSG00000066926	522.999	470	444	483	580.001	389	477.001	123.001	449.002	407	319.999	434	409	362.999	314	328.999	490	384	585	521	480	586.999	416.001	401	381.999	418	404	496.999	462	404	302.001	441	525.998	480.001	481.999	481	485.001	268	350.999	251	347.001	245	326.001
ENSG00000066933	438.997	416.999	516.001	447	757.001	547.066	675.999	298.148	428.105	606.997	417	292	620	548.999	358	652.065	462.122	429.54	655	693.365	427	557.993	596	398.999	557.035	639	358.744	965.999	597.001	439.999	456.795	483.001	580.071	547.072	658.248	456	569.999	481.044	367.338	531.648	671.608	541.795	599.999
ENSG00000067048	0	0	0	0	0	0	0	0	1	0	0	0	0	0	0	0	0	0	0	0	0	0	0	0	0	0	0	0	0	0	0	0	0	0	0	0	0	0	0	0	0	0	0
ENSG00000067057	105.001	44	71.999	95	38	257.001	55	145	91.999	115.953	49.999	84.001	77.999	298	154	232	106	124	103	133.999	115.999	128	130	58	144	356.999	56	332	77	119.891	230.999	137	175	112.944	174.999	97.999	71.001	210	155.001	121	256.999	154	185.001
ENSG00000067064	1501	1180	1331	1369	1434	534	1374	408	1063	1138	1111	933.999	1335	516.001	762	950.999	843.001	895.001	1540	1759	935	1987	1075	1437	896	650	1038	1452	915	879	672.999	1073	1181	1004	753	1189	1108	695.821	881.361	627	1117	921	1482
ENSG00000067066	332.076	236.71	179.64	253.777	344.409	579.438	228.627	5168.1	1979.32	325.86	1739.97	2092.03	1012.5	1809.33	823.235	1456.46	338.791	731.186	415.309	431.927	2259.93	459.641	338.747	426.634	611.654	1089.64	1503.11	457.12	424.528	253.133	358.52	587.171	436.467	332.009	483.399	383.705	345.16	473.141	364.683	484.104	437.41	224.255	414.946
ENSG00000067082	830	655.001	800	1022	864	2972	1481	1596	1250	1020	1118	1158	1127	2026	814.001	2243	1506	1787	2060	1779	1551	1771	5421	645.999	1815	686	1139	3367	1563	1271	1547	1316	1908	1662	1982	1046	995.001	1758	3816	1860	1990	2452	3323
ENSG00000067113	477	338.001	357	504.001	307.999	838	424	621	454	534.001	405	458	695.999	777	295	655	441	733	543.001	488.001	635	1243.89	368	524	443	315	269	429.001	528.999	381.001	597	505.999	601	495	619.999	402.753	359	669	479	358.756	342	270.001	383
ENSG00000067141	633	470	666	717.999	611.001	735.001	566.001	237.712	967.001	515	522	798	409.999	645	517	524	721.001	657	957.999	667.001	685	615.001	832	462	576.001	654	673.999	699	755.999	990	536.001	743	693	734.001	869	672	518	405.001	820	533.999	852.001	589	706.001
ENSG00000067167	668	379	452	468	561	934	480	162	413.001	429	265.999	330	477	526	340	1452	521	703.001	625.001	887	383	724	449	464	602	334	282	716	588	415	648.999	736	833	510	909.999	513	442	655	517	589	680	432.001	626.999
ENSG00000067177	1554.66	2133.74	2373.98	2046	2862.12	2020.99	2784.57	853.485	2353.75	2062	2136	2528	2202.73	2090.08	1477.73	1250.8	1959.88	1685	2764.74	1935.5	2258.62	1917	2699	1161	1088	1034.97	2277	2827.26	1949.46	2968.99	1936.52	3156.71	2903.76	2840.94	2744	2500.99	2970.85	1806.68	2220	1468.72	1080	1906.98	2616.52
ENSG00000067182	375.001	336.001	308.764	338.999	406.999	834.158	434	667	697.118	315	381.687	452.872	464.169	641	350	550.78	462	496.974	627.781	674	459.99	628.163	399	361	557.796	296.075	273	641.083	467.951	517.043	528.001	604.543	666.139	771	1678	396	559.54	632.011	413	302.066	358.001	339	507
ENSG00000067191	1525	1761.99	1708	1868	1910	2145	2184	1864	2399	2082	1362	2370	1683	2450	1516	1266	2505	2221	2624	1818	1881	2066	1725	1689	2586	2542	1458	1927	2452	2254	1731	2722	2283	2170	3039	1503	1904	2012	2300	1192	2071	1172	1889
ENSG00000067208	119.784	119.408	113.466	98.209	96.823	192.12	113.492	67.606	130.881	124.906	76.252	120.905	155.957	182.252	80.627	258.58	115.518	141.08	151.368	180.752	132.674	152.261	114.898	124.886	138.975	139.236	85.6	134.843	155.924	136.856	117.593	180.448	171.73	130.138	220.531	123.012	116.101	128.981	105.433	139.799	162.221	144.842	143.167
ENSG00000067221	138.511	72.561	69.006	68	75.355	105.211	71.999	100.487	98.703	99.011	56.073	63.024	86.349	83.146	70.527	124.64	75.474	109.75	82.998	110.001	94.532	173.624	81.769	97.446	114.691	67.058	60.379	109.394	105.557	95.002	74.915	112.78	121	113.688	177.348	73.761	68.293	83.071	59.291	62.333	92.825	64.128	103.587
ENSG00000067225	17280	15746	20320	17291	24014	20078	20438	14229	28592	19943	15221	20923	24019	17076	12189	12179	21024	18388	23463	14486	19889	15692	16376	10063	16128	14001	23839	16244	24316	21498	23856	19991	17738	21945	18980	16111	28015	27957	18171	11694	8963	9847	15986
ENSG00000067248	482.001	458	526	471	645	401	596	369	541	531	455	514.001	563	518	319	498	449	510	691.001	499	531	655	538	492	542	438	440	540	490	404	423	528	614	496	582	409	468	403	496	375	486	356	474
ENSG00000067334	493.082	521.183	490.043	484.22	616.199	435.96	504.584	365.015	575.94	474.228	669.975	568.942	537.945	523.976	388.753	656.494	590.56	541.762	607.96	527.151	558.933	653.695	653.072	446.333	603.278	423.259	501.232	851.253	562.052	409.812	467.626	530.232	566.126	493.324	680.941	434.876	477.187	493.382	431.293	425.89	545.138	407.247	542.928
ENSG00000067365	278.06	191.217	203.243	198.604	283.025	158.328	204.343	174.809	216.288	276.225	189.545	174.533	268.897	252.5	149.412	143.013	193.53	276.642	196.582	262.876	209.29	332.095	183.094	224.339	172.915	168.643	162.895	286.675	243.367	154.749	150.472	177.682	253.172	211.909	209.541	212.036	228.452	164.499	189.442	136.722	240.367	135.672	207.342
ENSG00000067369	436.159	270.557	329	437.546	271.043	392.028	256.304	163.524	288.813	229.667	220.75	286.008	351.629	378.492	183.836	439.157	266.822	245.611	388.881	359.67	339.001	526.471	346.02	341.808	317.718	368.585	320.934	432.646	332.938	259.197	272.741	388.034	521.105	315.521	405.293	355.001	241.999	248.5	340.12	230.942	349.585	273.674	286.136
ENSG00000067445	32	3.037	11	14	11	47.999	11	8	23	7	9.001	12	17	52.999	16	64	11	18	23	40.999	23	31	24	14	44	109.001	18	50	52	19	36.001	28.999	35.024	17	46	8	12	53	24	30	70.001	13	25
ENSG00000067533	482.593	434.417	472.855	421.789	586.395	287.183	453.544	263.874	418.664	409.284	342.03	363.028	405.731	379.934	359.412	440.849	409.514	487	605.415	438.34	398.038	456.406	418.853	444.159	507.009	385.093	395	737.561	459.818	318.348	295.502	537.587	469.798	393.015	597.362	410.775	418.831	348.52	350.527	327.675	529.594	406.101	556.953
ENSG00000067560	2314	1871.02	2026	2033	2449.77	3444.43	2638.01	1985	2930	2704	1848	2191	2281.05	2919	1695.63	3776.43	2318	2822	3057	2783.32	2536	2876.52	1843	1808	2411	2290	1659	2997	2649.02	2037	2511	3454.03	2976	2684	3415.5	2056	1733	2750	1907	1768	2784.49	1277.04	2173
ENSG00000067596	243.003	149.05	186.999	153.999	202.045	281.999	184	134.035	253.001	231.049	191	181	219.001	266.076	136.005	267.46	219	248.011	257.009	231.008	190.032	266.999	232	158	208.197	219.999	146.004	404.005	197.001	186.066	194	245.001	238.001	279	350.29	205.556	192	224.034	186.999	154.054	192.022	146.001	185.001
ENSG00000067601	4	4.244	11	7	6	8.935	4	5	3	4	8.427	6.397	1	10	7	9.257	1	9	6	7	7.247	12.563	6.478	5	8.278	9.318	8	8	7.277	2	5	5	4	9	10	5	4.205	7	6	4	7	3	6
ENSG00000067606	2	2	0	4	1	6	1	5	5	2	0	1	7	10	4	24	3	5	0	6	4	5	4	1	7	3	2	10	3	3	9	1	5	5	8	2	4	6	6	2	2	2	4
ENSG00000067646	0	0	0	0	0	0	0	0	0	0	0	1	0	0	0	0	0	0	0	0	0	0	0	0	0	0	0	0	0	1	0	0	0	0	1	0	0	0	0	0	0	0	0
ENSG00000067704	1503	1292	1291	1200	1510	1255	1227	445	1308	1141	985	1155	1307	1310	853	1149	1112	1286	1637	1311	1288	1604	1058	978	896	1132	1078	1419	1218	1085	889	1238	1517	1394	1246	1212	1272	877	1027	691	1046	724	1089
ENSG00000067715	8	2	2	1	5	13	3	8	12	2	1	3.002	4	11	8	14	8	8	6	16	7	2	5	2	5	3	1	6	4	3	16	3	19.006	6	7	11	1	20	9	6	5	3	13
ENSG00000067798	39.737	40.258	54.789	51.827	68.904	79.32	50.308	44.496	29.72	63.953	70.943	60.993	45.396	51.166	31.107	91.592	48.275	42.322	66.702	51.726	55.599	45.269	72.007	28.118	66.067	61.286	47.465	47.204	48.382	51.31	56.587	69.771	71.618	51.908	81.188	23.733	38.446	45.216	48.33	52.929	56.834	54.326	57.926
ENSG00000067829	359	251.001	276.999	256.999	412.001	368.001	287.999	439	445	328.001	227.999	324	304	321.001	251.999	269.999	328.001	379.001	398	368.999	345	377	266	271.999	299.999	374	265.001	494	343	259	284	364.999	314	362	424.001	302.001	249	375.999	264.001	211	332.998	163	317
ENSG00000067836	212.001	162.999	197	161.001	245	175.793	155	186	229	198	128	195	175	196.999	140.747	120.001	152.001	195	229	204	216	230	123	109.999	254.999	212	202	218	227.999	184.001	169.902	209	195.001	215.001	275	178	183	206.999	120	117	171	129	226
ENSG00000067840	30	34	63	34	56	35.999	14	26	25	73	8	20	23	49	34	16.001	23	35	62	80.001	30	31	19	19	50	57	30	28	33	27.999	40	31	31	32	49	28	32	55	32	33.999	49	20	31
ENSG00000067842	0	0	0	0	1	1	0	1	0	0	1	1	1	2	0	2	1	0	0	1	1	0	0	0	2	0	1	1	1	1	0	2	0	0	0	0	1	1	1	1	2	0	0
ENSG00000067900	481.289	381.568	349.85	429.892	500.541	761.734	485.253	767.966	572.766	318.152	371.549	446.931	487.405	644.962	350.796	1108.83	464.659	625.097	595.42	622.617	614.277	607.204	578.645	407.171	755.938	501.804	351.692	684.248	427.882	385.801	530.313	537.19	577.799	522.174	647.523	379.207	390.441	679.9	574.943	628.316	608.459	463.023	630.15
ENSG00000067955	230.001	233	183	191	269.999	305	264	119	255	244	226	240	355	294	181	442.999	218.001	308	372	313	243	341	307	276.999	326	173	148	582	263	267	220.999	323.999	306.999	211	443.001	256.001	258	242.999	240	206	251	174	296.001
ENSG00000067992	16.142	13.005	21	29.166	16.009	15.056	36.013	10.058	13.013	12.124	18.045	11.018	13.002	20.005	7.009	107.662	15.083	20	24.063	54.151	16.284	12.025	14.01	29	21.017	8.006	5	10.213	20.051	4.001	20.032	22.045	16.112	26.469	36.055	19.011	19.078	10.231	15.012	20.041	26.124	24.999	22.347
ENSG00000068001	152	67	125	98.999	96	199.999	120	114	179	326	96	115.001	121	184	108.999	197	159.999	379.999	334	220	197	268	218.001	94	292	154.999	103	370	239	169	287	223	524	213	367	172	102	258.001	219	377	210	272.999	429.999
ENSG00000068024	903.038	697.999	818.315	687	950	525.001	837	201.999	577.589	930.231	688.999	506	652.999	782.999	445	498.259	526	660.007	1202	933	927.999	755	1246.07	605.017	559.006	704.022	570	2912.02	941.013	1361	581.032	778.999	726.011	1118	1209	545	710.999	515	655.01	475	960	1205.36	1285.8
ENSG00000068028	146	62	66	70	80	202	88	126.001	136.999	115	66	90.001	92	129.001	86	244.001	118	151.001	128	179.001	81	157.001	102	71	174	77	76	296.999	144	105	136	138	167	167	232	91	87	150	132	125.001	116.001	82	153
ENSG00000068078	25	3.004	7	5.181	3.002	93	3	5.147	4	6	18	5	8	8	12	13.219	3	1	21	8	14	17	8	6.005	14.005	7	4.003	16	5	7.252	9	5	11	3	12	14	6	6.006	4	8.344	12.31	0	3
ENSG00000068079	37	17	13	21.007	43	77	21	58.983	53.999	26	16	30.036	35	39	22	102.699	24.001	49.049	22.001	53.765	26.094	57	18	24	47.828	25.025	23.003	51.001	40.042	33.017	41.021	39	59	44.058	84.005	24	26.999	44.046	35.001	37.044	39	17	51.095
ENSG00000068097	169	128	124	123	165.287	110.068	128.001	65	172	122	126	156	168.999	156	99	120.431	131	116	190	147.001	146.001	167	131	112	108	122.999	133	196	146	142	114.08	159	175.505	176.999	252.508	154.418	104	94	116	91	142	87	128
ENSG00000068120	242	150	181.999	164	223.001	240.999	185	254	242.001	186	189	202	181.999	196.001	128.001	214	221	219	286.001	229	206.999	274	147.999	176.999	187.001	158	146	310	237	169	199	232	219	187.999	303	167	175	232.001	176	127.999	145	115.999	201
ENSG00000068137	303.255	223.433	299.001	195.192	250.112	308.069	191.158	272.416	321.784	84.046	122.017	338.88	239.731	325.979	228.223	199.816	259.429	192.744	535.849	261.394	288.054	409.043	180.211	311.656	359.709	299.237	190.511	242.098	347.934	377.965	346.804	419.273	219.073	362.476	519.968	129.539	200.347	405.087	243.044	150.238	284.305	136.061	187.146
ENSG00000068305	1673	1421.97	1643.53	1677	1514	1314.27	1920.18	445.92	1438.02	1229	1442	2039	1377	1521.01	1123	1471.17	1542	1327.05	2121.97	1438	1586	1818	2033.48	1314.03	1235	1402	1481	2327.3	1620	1538	1318.05	1644.26	1766.99	1730.99	1614.29	1663	1416	1151	1470	1190	1732	1152	1442
ENSG00000068308	270	192.001	191	231.001	276.001	378.999	223.001	285	338	262	209.001	240.999	244.001	283	177.999	353	272	323	302.001	288.999	278.001	329.999	213.001	240.999	311.002	263.001	188	419.999	305.989	225.001	269	318	302	340	447.001	225	241	327.999	237.001	204.999	249.001	179	241.999
ENSG00000068323	263	172	203	227	231	624.999	233	327	297.999	195	159	220.999	271.999	336	172	529.999	255	375	331	296	251.001	428	247.999	213	337	209	165	482	259.999	201.001	339	359	304.001	278	475	239	223	380	284.001	206	228	181	259.999
ENSG00000068354	111	70	84	88	106	144	84	84	125	58	91	85	88	103	70	88	103	110	104	111	107.999	137	80	67	81	75	66	168	114.001	85	75	96	115	99	108	88	59	101	72	56	85	70	94.001
ENSG00000068366	326	287	271	304	317	533	319.001	110	312	219	244	260	386	343.001	208.001	619	289	256	343	401	272	324	377	279	277	260	210.999	604	332	250	335	419	411	282	389	352	300.001	315	312	273	287	236	323
ENSG00000068383	726	728	652.001	599	716.001	492	651	397	799	763	610	695	690.999	619	427	398	681	621	828	599	715	846	619	516	577.988	436	567	753.001	751	586.999	453	540	633	624	512.999	577	654	490	557	391	583	305	471
ENSG00000068394	175	169	173	167	210	176	172	158	214	180	151	180	163	175	150	155	171	176	265	198	182	259	154	154	193	168	129	290	187	158	151	199	202	225	243	183	174	187	140	139	162	104	199
ENSG00000068400	232	153.094	133.019	178.697	218.022	266.065	159.001	208.791	258.364	159.122	188.048	257.001	188.634	258.234	169.961	386.046	206.014	256.891	293.467	258	205.032	296.194	177.249	160.011	298.166	284	176.123	397.159	232.027	226.368	273.999	273.228	264.081	291.097	399.257	194.651	189.999	293.051	202.175	188	269.035	155.014	215.162
ENSG00000068438	110	80	116.001	91.001	110	152.999	85.999	93.001	139	105.999	96.001	97.001	81	129	72	153.001	102.999	107.001	133	134.999	127.001	150	92.999	94	121.999	122	77.999	156	97.001	80	95	127.999	131.001	123	149	84	84	87	111	76	107	55	114
ENSG00000068489	10.65	16.078	9.269	13.085	15.174	15.233	14.393	32.453	6.026	10.641	11.256	16.644	14.222	14.582	7.943	43.854	12.267	22.301	13.433	8.572	13.784	18.053	22.337	15.454	47.997	29.954	18.855	13.513	17.805	17.065	11.761	32.974	25.07	17.886	40.255	12.566	17.894	14.773	6.014	27.211	13.028	31.267	31.17
ENSG00000068615	338.001	373.001	386.001	366.999	252	290	346.001	180	326	327	240.999	450.001	308.999	535.999	316	194	389	363.999	643.999	372.999	419.999	386.001	367.001	244	389.999	395.001	329	398.999	484.001	416.999	357	532.999	546	463.999	687	351	372.999	338.999	389	303.999	611.999	223.001	361
ENSG00000068650	447	376.001	520.97	398.001	514.001	465.999	441	91	485.001	452	359	392	557	469	300	451.503	430.999	431.999	473.001	592.001	328	511	541	391	379.001	369.001	374.999	451.999	476.001	494.001	318	435.001	549	578	347.001	476.999	551.001	234	393	290	431.001	380.593	417
ENSG00000068654	421.233	307.72	356.773	264.61	308.758	391.151	302.467	197.47	347.079	354.352	190.085	239.048	444.098	408.686	200.246	410.871	263.06	289.867	371.839	313.073	332.883	545.209	375.926	357.609	316.442	366.206	262.629	875.693	312.722	328.417	339.076	354.175	347.531	325.77	467.869	316.969	279.016	281.808	285.045	236.575	338.886	314.563	351.547
ENSG00000068697	1073	772	832	926	1042	1893	1016	1019	1503	870	739	1072	1097	1296	834	1896	1014	1315	1515	1500	1150	1399	816	875	1194	864	799	1474	1157	912	1137	1356	1479	1226	1716	952	920	1433	957	902	1122	682	1142
ENSG00000068724	94.247	39	52	72.999	45	322.999	82	175	92.001	47	45	60	81.999	121	64	246	74.001	110.001	98	132	79	131	41	76	107.999	103.001	29.001	185	91	86.001	140	122	156.999	92.998	183.001	85	51	122	125	57.004	97	59.999	80.001
ENSG00000068745	240	167.001	161.048	227.078	213.076	292.014	145	190.012	319.05	193.021	153.018	212.039	184	341.13	182.168	329.338	333.01	328.049	357.249	233.001	230.025	428.131	145.077	145.018	406.047	292.054	179.999	297.081	267.01	191.139	354.001	341.03	295.004	353.048	454.541	218.035	155.001	360.999	164.999	200.001	336.033	160.046	204.066
ENSG00000068781	4.726	3.057	0	2.987	3.683	3.107	0	0	1.349	0	1.925	0	5.248	3.826	0	16.906	1.561	4.213	12.679	2.061	1	6.015	1.518	7.662	6.492	3.134	5.066	8.106	0	0	8.516	1.76	12.259	1	7.855	5.086	1.728	3.177	4.317	5.058	6.45	0	0
ENSG00000068784	82.999	72	68	65	79	92	76	41	87	77	73.001	66	70	88	58	111.709	80	63	101	106.999	75	77	79	61	80	66.001	61	157	80	78	79	87	99	69	95	75	66.001	88	52	56	84	77	106
ENSG00000068796	93	60	65	61	104.001	70	94	15	62	50	77	48	79	84.001	47	191.001	56	84	90	99	55	101	67	64	81	76	47	100.001	95	70.792	66	96	84	78	142	85	65	60	80.999	79	101	69	73
ENSG00000068831	115	42	60	51.001	62	101	33	63.999	88.999	45	51	37	59	74.001	66.999	267	62	104.999	96.001	120	98.001	137	67.999	61	85	67	50.001	145	93	31	78	91.999	77	84.999	105	52.999	71	90.999	75	69	51	49	72.001
ENSG00000068878	1178.85	1454.38	1615.03	1422.12	1733.8	751.638	1277.16	461.952	929.058	1240.85	1204.98	1244.04	1176.87	1100.02	702.179	872.896	941.221	1051.33	1534.5	1521.37	1184.68	1656.7	1213.81	1490.16	888.169	904.925	854.362	1738.21	1001.39	915.938	746.946	1234.66	1530.55	1506.66	1193.11	1081.9	1324.12	647.115	840.131	855.078	1116.08	912.357	1155.88
ENSG00000068885	142	97	116.236	98.652	152.458	149.565	103.014	38	141.411	101.058	89.621	113.617	118.036	177.238	77.431	268.173	112.012	133.844	205.554	147.018	102.019	123.371	120.565	83	146.932	154.806	101.537	181.006	155.126	139.254	131.004	170.095	188.052	131.353	154.991	124.014	146.87	125.758	134.538	102.08	174.233	94.395	131.658
ENSG00000068903	2750.17	2357.08	2326.28	2010.12	2583.25	1657.56	2441	2392.76	2065.01	2182.26	1691	1770.8	1986.02	1984.12	1413.76	1484.82	1842.67	1786.74	2395.41	2172.58	2316.88	2473.34	1343.37	1789.39	1415.55	1288.23	1960.22	2872.38	2067.04	1484.2	1183.29	1825.23	2416.75	2517.73	1669.74	1900.04	1696.36	1438.2	1309.97	906.901	1209.07	896.37	1586.98
ENSG00000068912	387.001	338.981	332	308.734	407.001	378.999	338	223	355.999	329	284	338	374	352	232	495.25	257	420.969	414.817	362	343.914	487	297	281.866	342	271	258.001	385.001	314	270	299	392.001	463.001	360	415.999	294	310	320.001	328	263	355.999	227	346
ENSG00000068971	141	117	102	107	154	173	86	146	134	149	100	112	126	129	104	133	103	126	174	178	127	204	96	128	148	109	76	180	133	117	161	158	144	148	211	122	127	159	111	76	132	69	140
ENSG00000068976	57223	67509.6	61035.4	50577.6	80083	53243.7	41610.8	44287.6	90683.4	75399.5	64915.4	94473	64966.1	71607.6	48137.3	31350.8	67129	56749.6	95015.8	62843.8	64336	40167.5	81641.9	33469.8	53490.4	43932.3	85499.5	79940.4	68417.5	69207.9	62251.3	64030.1	66095.8	36452.5	58079.5	78748.4	85301	68915	48802.1	35813.6	37255	41306.8	60779.3
ENSG00000068985	0	0	0	0	0	0	0	0	0	0	0	0	0	0	0	0	0	0	0	0	0	0	0	0	0	0	0	0	0	0	0	0	0	0	0	0	0	0	0	0	0	0	0
ENSG00000069011	232	412	525	335	209	274	270	308.001	342	515	210	466	474	351	279	148.999	384	625.001	575.999	367	412	674	232.999	315	483	364.999	203.001	354	537.999	495.999	520.999	406.999	292	393	461	299	337	637.001	405	178.999	190	129.999	263
ENSG00000069018	0	0	0	0	0	0	0	0	0	0	0	0	0	0	1	3	0	0	0	0	0	0	0	0	0	0	0	0	0	0	0	0	0	0	0	0	0	0	0	0	0	0	0
ENSG00000069020	272.016	248.23	186	268.999	187.656	483.745	194	321.957	275.018	162	215.267	147.013	174.91	423.964	166.003	497.024	216	440.751	240.168	471.034	213.778	486.969	444.965	271.276	265.507	378.071	219.164	699.277	221.013	304.016	411.368	315.882	309.233	368.012	389.1	193.008	219	371.749	296.02	260.706	286.858	245.227	289.989
ENSG00000069122	659.001	247.991	477	279	451	468	405.954	241	817	835.962	480	409.954	580	495	379	369.901	462	896	869	790.992	500.999	1026	871.999	552.001	631	481	393	977.914	566.001	367	629	964.994	975	780.999	933	661	477.996	500	702	1187	504	589	712
ENSG00000069188	4	2	13	16	4	5	6	2	4	8	1	7	6	12	4	27.751	1	9	7	10	7	8	5	4.001	9	8	5.017	3.085	8	12	7.002	4	3	6	10.002	4	0	7	8	12	4	3.037	7
ENSG00000069206	0	0	1	0	0	0	0	0	0	0	0	0	0	0	0	0	0	0	0	0	0	0	0	0	0	0	0	0	0	0	0	0	0	0	0	1	0	0	0	0	0	0	0
ENSG00000069248	431.408	287.044	374.327	336.075	421.094	370.242	355	128.05	378.077	344.028	315.041	398.276	398.102	442.194	255.28	422.252	387.193	336.826	511.024	451.602	372.117	532.088	406.695	348.1	382.373	332.104	287.089	592.881	396.033	378.159	332.094	423.758	396.836	452.102	528.427	372.183	310	327.381	324.152	326.136	435.251	238	350
ENSG00000069275	4914	4126	4497	4644	5778	3615	4564	3014	3924	3651	2944.93	3910	4089	3735	3221	3860.21	4424	5147	5577	4301	3700	5370	4056.89	3755	4417	3910	4024	4446	5013	3647.93	2953	4626	4368.89	3977	4435.88	3853	4045	2991	3311	3554	4484	3031	3888
ENSG00000069329	763.17	612.081	700.457	631.485	764.063	861	668.001	470.4	844.522	526.408	721	804.032	812	877.43	526	923.351	722.804	814.084	856.107	834.791	772	898.553	797.256	564.547	732.069	641.355	620	1143.15	810	723.079	687.13	822.802	876	893.006	998.001	649	705	674.568	679	536.064	761.24	524.188	709.889
ENSG00000069345	1050	905	1021	818	1174	723	948	460.998	1050	982	849	983	1050	905.001	622.998	899.254	854	998.001	1178	990	986	1186	993	826	947.999	692	864	1484	921.001	806.998	808.998	1096	1055	1087	963	906.999	937	812	789	637	819.001	573	816.998
ENSG00000069399	38.001	34	31	38	33	118	18	63.001	81	27	41	68	50	57	60.001	159.001	40.001	21	47	218	24.999	60	171.999	57.999	56	38	17	108	83	48	61	81	55.999	109	272	53	98.999	66	92.999	34	54	36.999	60.001
ENSG00000069424	29	5	12	24	13.001	105	18	43	31	26	23.999	10	27	37.001	19	198	12	43.001	43	47	18	40.999	37	38	49.001	26	8	86	33	23	40	52	44	26	86	23	20	50	47.999	33	29	42.001	33
ENSG00000069431	1561.67	1528.91	1482.12	1406.05	1376.75	1508.75	1719.04	408.636	1106.18	910.822	1199.16	1245.68	1062.69	1538.79	1046.25	1598.98	1429.02	1195.23	1977.35	1720.47	1233.96	1616.98	1601.54	1269.05	1124.65	1341.32	1019.02	2018.97	1311.12	1211.81	1044.28	1720.12	1955.92	1549.83	1911.03	1487.14	1126.25	987.558	1448.61	1139.55	1480.91	1246.93	1440.2
ENSG00000069482	0	0	0	0	0	11	0	0	0	0	0	0	0	0	0	4	0	0	0	2	0	0	2	0	2	0	0	0	2	0	0	1	0	0	7	1	0	0	1	0	0	0	0
ENSG00000069493	80.55	47.628	44.58	44.875	105.271	129.317	32.006	45.761	69.466	38.498	38.36	41.684	89.68	102.088	62.184	358.152	69.457	45.202	82.15	122.162	84.804	109.461	52.761	56.167	102.692	74.642	35.979	112.236	81.639	78.569	81.382	107.175	90.143	66.849	121.812	38.926	40.228	87.555	68.135	62.441	96.974	54.847	77.852
ENSG00000069509	75	73	77	88	78	60	73	51	96	64	55	62	67	77	60	89	69	58	96	72	87	93	53	31	60	75	79	93	57	51	68	68	77	73	86	67	69	58	63	54	72	48	68
ENSG00000069535	1029	1241	793	894	642	838	854	615	1365	1068	1025	854	1142	667	675	740	1018	837	1178	1044	1168	1332	857	1114	623	500	765	1263	807	731	596.001	1053	990	1050	859	906	913	680	798.001	520.001	517	605.001	852
ENSG00000069667	912.129	1631.18	974	795	1658	780	1783	211	809.001	905	1166.99	1017	603	1051.89	674	1331.58	1294	786.872	1474	1115	668.487	951	2159	935.814	973	783.999	689	2340	1276	925	763	983	908	1283	1358	1119	1074.96	653	953.999	1222	1481.55	1544	1574
ENSG00000069696	6	4.054	0	5	4.055	6	5	1	4	0	5	7	7	7	6	0	3	6	10	5	4	7	4	13	2.937	9	0	0	9	8	2	8	4	7	0	0	3.026	11	1	5	1	4	2
ENSG00000069702	741.011	413.001	373	586.001	563	1976.05	790	456	643.019	456	347.081	401.01	612.86	869.004	459.016	1621.36	825.048	1013.03	683.45	1013.03	337	539.011	478.033	440.031	516.999	259	264.002	1053.01	588	402	801	550	670.683	757	785.02	657.014	358	670.012	494.232	563.214	592	424	601.017
ENSG00000069812	1.003	4.006	2.026	0	0	4.038	0	3.182	0	1.008	2.045	1.01	1.001	2.225	3.079	1.083	2.001	2.01	1	1.382	3.195	2.059	1.025	0	4.614	2.129	1.003	1.161	1.01	0	5.719	1	3.135	1.002	4.023	1.005	1.007	4.032	1.009	2.01	3.588	1.044	1.003
ENSG00000069849	190	85	141	140	123.999	391	116.999	149	198	123.999	118.999	136	149	220	80	336	99	243.999	153	234	146	254	277.001	137	275.001	179.001	92.999	241	136	124	235.999	254	236	193	360	132.001	150	246.001	219	194.001	172	160.999	249
ENSG00000069869	1227.41	1492.58	1804.15	1597.92	1622.4	916.344	1472.43	300.463	1423.83	1804	2498.84	1605.76	2053.91	1427.29	1454.1	1261.19	1835.54	1536.27	1536.68	1566.09	1415.65	1602.45	2644.64	1290.87	1244.73	997.71	1276.19	1732.64	1838.18	1038.08	1281.06	1140.71	1480.06	2031.22	1704.71	2836.75	2004.11	1053.5	1420.61	1603.06	1490.64	1265.17	1492.18
ENSG00000069943	22.691	12	24	18	28	65.726	14	32.715	37.005	10.008	13	22	29	39.002	12.834	72.569	23.019	39.629	33	35	33.904	38.786	19.673	20.028	40.089	26.47	15	34.972	24	23.888	35.029	27	34.262	34.95	40.045	18.138	27.696	36.081	18	26.094	37.953	35.041	29.99
ENSG00000069956	467	612.903	880.999	650	685	478.999	730	165	722	728.995	641	738	680	592	480	407.261	529.999	599	830	543.984	608	729	729.982	561	457	471	601.679	682	646	503.527	403	637.488	683	583	578	610	778	345	755.892	430	507.999	463	578.278
ENSG00000069966	44.363	25.212	24.068	20.447	35.057	85.95	17.003	39.042	51.258	27.046	13.021	20.347	31.189	54.355	26.191	164.04	43.48	86.433	47.222	62.541	39.467	63.219	47.307	30.167	53.448	46.815	35.278	65.554	27.554	26.054	60.16	37.017	58.303	39.54	73.756	19.026	34.372	65.115	46.281	44.276	46.432	33.355	42.493
ENSG00000069974	46.096	28.311	30.674	37.239	37.638	94.739	30.705	46.307	39.788	35.907	45.878	24.872	49.543	91.779	39.067	210.904	42.633	60.895	64.515	93.255	64.995	86.474	102.274	61.467	109.592	38.933	29.379	102.748	36.125	46.044	61.711	68.018	83.897	36.926	108.494	55.693	41.021	64.612	72.32	69.886	64.518	45.879	74.371
ENSG00000069998	290	170	182	235	268.016	231.05	161	181	231.049	227.048	143	177.999	193	212.017	180.119	133.477	248.058	243	303.999	283	219	350.038	124	211	196	175.018	182	309	205.215	163.001	162	238.108	267.018	291.04	263.016	203	210	187.999	151.009	115	183.049	124.001	176.999
ENSG00000070010	293.264	255.015	251.009	247.729	314.938	305.883	277.32	245.389	349.521	343.094	261.143	286.16	252.893	289.563	194.911	344.13	269.221	390.9	463.486	395.576	260.083	336.626	259.389	225.81	342.972	239.657	252.081	344.712	287.82	275.552	260.619	288.316	377.796	332.395	381.268	224.085	240.295	267.914	256.855	212.782	242.781	221.291	339.375
ENSG00000070018	446.999	473	528	481	681	386	573.001	234	441	388	420	585.193	414	494.999	346	563	371	453	856	592.999	478	757	547.879	501	590.126	427.001	442	451	525	471	391	545.969	620.999	605	712	475	413	332	521	364	551.999	535.999	584.999
ENSG00000070019	1	0	2	1	0	1	0	0	0	0	0	0	0	0	0	5	0	0	0	0	0	0	1	0	0	0	0	0	0	0	0	0	0	0	1	0	1	0	0	0	0	0	0
ENSG00000070031	2	0	5	6	4	9	10	2	5	4	4	3	5	7	3	3	5	6	2	12	3	5	3	2	12	22	2	4	21	2	12	3	1	4	8	9	10	9	4	2	19	2	3
ENSG00000070047	170.14	0	140.638	0	0	0	0	0	0	240.29	0	369.531	0	0	0	0	143.129	0	0	0	182.485	0	0	65.807	0	0	245	0	0	0	0	0	137.816	0	0	0	263.268	0	0	0	0	0.572	0
ENSG00000070061	427.999	321.001	332.04	357	447.056	351	264	166.001	328	332.244	280	282.014	301	423.012	237.999	423.382	356.062	346.77	570.05	431	413.014	579.041	418.112	289	364	301.069	320	666.999	403	338.027	350	435.559	429	491.03	468.204	386	243.054	299.337	323	244	381.023	211	333
ENSG00000070081	223.021	280.074	294.007	267.529	342.266	397.234	329.958	496.014	326.012	203.135	250.093	396.887	263.129	388.079	183.064	499.992	253.073	457.146	405.118	252.957	357.443	329.934	289.213	187.883	521.982	377.073	296.001	173.97	286.326	334.948	304.677	414.57	366.005	210.793	515.548	209.061	160.063	370.267	416.965	332.845	329.821	274.26	351.205
ENSG00000070087	2327	1835	1762	1949	2448	917	1481	902	1390	1786	1934	1625	1924	1644	1421	1532	1304	1318	1981	2728	1896	3532	1557	2999	1995	2119	1405	1678	2150	1190	1371	1496	2251	1855	2227	1864	1313	1354	1297	1113	2452	980.001	1530
ENSG00000070159	1968.74	949.345	998.119	1099.4	1915.63	699.261	1082.91	464.101	946.667	1814.29	1475.77	996.692	2358	1272.88	915.812	841.13	1369.07	1551.8	911.816	1341.57	963.836	1832.76	1802.03	1626.59	906.193	788.001	720.459	3448.89	1432.59	563.999	830.997	906.704	1049	1021.91	861.648	1285.75	1749	813.28	950.199	741.001	1069.23	1100.88	1451.42
ENSG00000070182	9861.54	6683.17	5923.07	5613.07	7112.95	6106.97	9590.41	3650.12	6677.16	8332.99	7931.96	8393.98	7400.97	9829.37	4499.97	5751.98	9419.39	5735.98	7138.18	8444.38	6933.59	7652.68	8431.99	6148.04	5439.1	7588.65	5186	26339.5	7690.09	6296.99	7816.81	9054.19	6255.96	9923.12	7863.21	9407.98	5203.99	7442.32	5881.61	3717.13	6417.02	6030.07	6692.22
ENSG00000070190	16.014	10	9.043	12	21	28	17	7	32.405	9.006	12	7.056	10	49.435	10.999	170.865	16.017	19.107	23.307	35.001	11	25.109	20.036	26.091	25	18.126	18.105	22.126	26.027	14	14.078	17.027	23.256	10.999	40.001	12.004	18	4.026	20.018	22.344	32.347	25.999	31.014
ENSG00000070193	21	37	95	40	22	33	94	8	64	42	18	85	90	45	2	26	36	39	62	46	38	52	83	15	20	18	22	65	38	59	31	53	22	36	64	23	10	29	77	57	18	51	56
ENSG00000070214	277.871	145.178	171.115	233.307	260.348	406.161	274.583	177.227	253.034	269.524	153.432	205.622	224.281	388.887	170.997	566.701	244.734	317.957	336.958	418.777	210.542	413.714	289.1	220.513	306.32	292.523	141.736	352.007	318.854	214.956	298.247	332.868	372.062	311.389	453.496	197.376	196.252	284.895	243.918	348.579	363.604	236.842	290.743
ENSG00000070269	92.009	54	58	65.004	97.002	103.002	71.001	41	77	65	64	73	70.001	96.003	55	132.045	92	94.001	110.065	105.064	68.097	122	66.057	89.256	99.967	69.599	54.001	167.085	77.006	66	87.019	98.059	100	83.066	165.005	71	55.001	63.999	55	92.051	96.001	62.086	96.999
ENSG00000070366	320.001	254.967	198	241.999	287.999	427.719	252.938	277.995	298	200	162	265.098	237.117	328.001	188.999	357.606	212.968	303.074	352	368.001	301.884	381.001	253	283.002	311.005	281.477	188.722	383	296	277.985	260	285.058	348	320.828	417.999	240	200.999	298	227	222.001	271.099	225	235.001
ENSG00000070367	501.093	448.391	546.497	443.074	599.3	472.048	574.782	118.727	397.694	468.512	388	432.636	481.992	482.989	330.933	750.686	444.923	477	679.313	592.207	442.023	676.374	529.999	509.942	471.187	366	326.674	634.202	536.433	442.114	411.886	585.936	547.981	515.001	584.842	515.079	529.148	378.102	446.001	368.129	617.495	371.515	566.611
ENSG00000070371	1240	1150	1184	913	1807	1174	1525	656	1580	1828	1423	1295	1114	1298	980	925.001	1498	1335	2055	1128	1168	1883	2063	1193	1184	1161	1261	3767	1648	1689	1449	1397	1342	1515	1516	1289	1164	1456	1479	782.999	1204	1037	1237
ENSG00000070388	1	0	2.011	0	2	1.002	0	4.027	3	2	0	4.016	3.04	1	2	3.018	1	5.11	2.02	1.004	1	2	1	2.008	3.005	2.001	1.003	3.205	1	0	0	1	2	4	4.051	2	2.006	3	0	3	1	0	3.549
ENSG00000070404	76	36	24	61	33	456	47	150.999	90	39	19	35	48	71	46	173.999	40	157	83	133	79	122	57	45	75	40	16	137	64	35	127	54	89.999	46	64	36	37	155	149	43	76	21	56
ENSG00000070413	334.001	277	247.001	218	352	409	308.999	257	356.999	360.999	283	261.001	313	326	266	336	339	358	408	460	306	434	289	279	303	307	227	534	401	266	335	362.999	395	436	582	331	338.001	348	281	223	339	196.001	317.001
ENSG00000070423	288	237	203.001	172.999	263.001	203	238	192.001	267.001	221	199	220.001	204	207.999	195.001	180.052	232	228.001	242	289.999	210.001	285.999	198.999	198.001	183	139	161	301.999	253	167	154.999	181	153	216	208.001	212.001	190	188.999	134	101.999	142.001	114	161
ENSG00000070444	125.235	81.608	79.546	84.132	74.068	215.087	61.014	111.156	126.213	34.689	67.963	134.692	81.49	134.983	107.232	156.713	119.678	64.598	126.361	158.354	73.38	144.329	86.989	102.199	121.554	138.717	71.257	200.134	111.379	105.261	121.114	139.58	102.018	145.063	222.369	106.005	105.325	125.405	104.218	77.617	128.902	102.252	119.483
ENSG00000070476	359	246.999	314	278	306	397	298	140.001	339	348	277	259.999	332.001	364.999	293.001	329	411.999	363.999	487.999	464	272	467	484	319.999	326	248	222.001	689	387	357	329	338	317.001	392	439	387.001	274.001	299	390	278	416.001	309.999	363
ENSG00000070495	429.213	361.54	414.394	308.426	469.8	256	405.376	214.024	435.729	385.32	346.474	389.046	479.256	308.677	263.119	260.33	415.688	376.52	672.662	407.851	382.283	553.322	433.462	460.427	280.875	222.098	273.341	913.12	379.148	414.277	385.391	327.019	329.892	446	367.709	363	347.081	361.295	316.896	182.841	283.464	221.655	354.511
ENSG00000070501	244	289	319	311	365	205.999	277.001	227.001	446.672	320.001	308.999	339.055	291.999	375.012	251	298.85	264.001	348.001	364.999	288.007	375.001	447	218.017	291	302	417	202	291.017	365.001	191	242.999	286.998	310.997	297.999	335.002	289.015	365.025	299	303	203.04	338.036	174.67	329
ENSG00000070526	21	2	6	7	7	17	5	11.074	8	8	6	7	11	14	9	9	8	9	16	15	11.946	10	7	11	6	4	4	26	10	5	9	9	13	9	7	6	5	13	14	18	11	2	4
ENSG00000070540	619.221	473.021	526.687	439.019	728.201	433.42	661.141	327.347	518.142	754.155	505.866	542.938	634.642	304.598	256.115	337.126	455.148	561.215	488.338	644.211	543.76	856.973	395.193	542.253	407.038	435.668	281.671	448.068	596.885	282.748	375.268	701.449	632.049	651.136	573.039	487.035	692.736	441.641	339.135	280.442	508.252	292.802	426.227
ENSG00000070601	55	45	83	41	29	30.253	19	22.121	59	43.153	52.01	112.124	70.011	100.999	40.999	30.439	41	39.269	124	106.269	66.087	105.013	38	75	73.497	51.108	50.069	43	93.025	58	113.148	98.014	39.278	37.051	87.316	39	29	118	54	48.667	21.06	104.081	116.039
ENSG00000070610	788.441	420.054	475.029	356.006	691.836	573.168	388.014	402.217	680.355	785.022	377	492.054	474	455.227	343.012	475.849	637	576.159	746.033	548.069	458.013	888.007	521.483	530.015	497	533.921	392.131	1502.28	543.435	498	509.064	543.21	603.578	525.105	606.645	492.999	493.001	564.726	381.065	333.065	576.031	400.149	595.065
ENSG00000070614	730.001	414	555	551	632	859.999	511.999	353	586	450.031	425	507.001	620	564.001	399	543	543	630	715.999	716	676.999	922	517.999	586	741	778	555	685	610	542.001	560	814	716	716.999	1090	503	527	426	610	506	566	532	742
ENSG00000070669	39.601	16.648	26.037	25.221	20.634	58.872	6.323	13.747	38.575	11.69	2.47	24.656	22.175	51.953	16.519	115.135	22.279	21.246	26.078	43.941	30.108	55.676	29.261	51.936	45.66	21.728	12.642	47.968	12.26	21.902	18.324	44.142	31.016	10.668	56.341	5.852	18.465	38.051	24.725	8.922	18.535	11.084	22.152
ENSG00000070718	110	120.999	127	119	140.001	122.999	94	75	142.999	113	63.999	155	124	140	61	135.001	95	103	145.001	127	114	150	89.999	125.999	125.001	153	104	138.001	134.001	87	101	134	124.999	191.001	172	74	98.001	96	89.999	70	111	78.001	137
ENSG00000070729	0	1	0	1	1	4	1	5.145	5.028	2	2	1.064	1	2.008	1.144	9	4.023	7.227	2	1	4.04	3.016	0	3	5	4	4.024	5.033	6	6	1	2	3.015	3.017	2.113	1.016	1	3	2	3	6.015	6.071	2
ENSG00000070731	95.97	115.938	130.439	109.269	155.938	115.671	95.211	108.403	111.959	133.136	84.096	183.534	188.991	105.104	27.477	77.868	49.375	78.403	101.518	83.652	159.261	138.747	117.722	128.398	111.12	125.614	104.96	100.998	100.362	90.777	107.871	132.769	126.092	91.122	219.325	120.327	125.316	90.364	128.819	70.576	101.322	72.699	112.873
ENSG00000070748	0	0	0	0	0	0	0	0	0	0	0	0	0	0	0	3	1	0	1	0	0	0	1	1	0	1	0	0	0	0	1	1	0	0	1	0	0	0	1	1	0	0	0
ENSG00000070756	1510	774.001	689.001	846	1236.97	3311.98	1406	1758.98	1708.99	889.988	953.996	978	1378	1916	857.988	4720.98	880.966	1957	1488	1965.99	1314	1878	1479.98	923	1666	1178	743	2759.99	1275	874.001	1693	1505	1568	1167	2273.99	1070	675	1891	1247	1240.98	1171	917.98	1297
ENSG00000070759	78	89	86	76	142	98	83	55	101	60	103	87	84	108	57	97	115	88	130	107.999	86	96	122	53	123	102	93	128	97.999	95	117	115	107	113	172	87	93	129	74	73	94	54	80
ENSG00000070761	74	44	55	62	66	111	56	86	92	53	58	84	86	90	44	110	47	67	88	65.001	69	106	40	63	88	80	70	87	65	50	69	103	87.001	84	108	65.001	51	73.001	67	46	65	49	71
ENSG00000070770	361.281	233	218	215	266	351.211	273	232	316.999	255.172	224	226	289	338	207	478.763	230.999	295.106	337	341.385	244	375.993	316	236	332	224	173	470.323	298	245.184	282	314.195	319	298.252	409.701	277	235	292	307	236.157	263.401	207	248
ENSG00000070778	500	271	337	311.001	380	457	384	130	304	276	241	285.001	308.001	438.999	267	493.999	254	344.001	383	490	271	488	447	337	351	379	242	419	406	304.001	334	380	370	322	449	335.001	341.999	334	375	303	467	258.999	351
ENSG00000070785	397	368.999	428.999	355	502	343	370	304	449	394	342.001	373.001	344	336	273.999	301.045	362	369.001	477.001	404.999	510	464	357	349	411.001	373	324.001	402	408.999	310	327	434	411	467	424.999	363	420.999	404	323	239	344	229.001	401
ENSG00000070808	1640.08	1696	2050	2162.52	2304	2109	1706	1581	2966	2260	1235.41	1789	1936	1955	1483	1402.74	2370.01	2036	2684	1378	1942	2192.16	1352	1517	1507	2308	2212	1594	2905.11	2189	1373	2114	2254.33	2631.45	2211.01	1731.86	1758	1421.5	1501	1192	2832	853.356	1293
ENSG00000070814	260.418	212.083	208.24	198.437	313.397	352.712	237.069	365.516	308.326	252.49	221	306.598	255.403	316.837	192.869	314.863	280.173	329.744	317.094	301.907	249.312	344.708	254.089	232.466	341.185	220.536	198.111	573.037	269.311	274.412	285.624	323.936	266.005	264.891	411.297	206.248	162.376	336.58	257.363	224.523	273.898	196.654	240.163
ENSG00000070831	1308.12	863.358	1062.65	1095.13	1225.12	1436.9	1185.62	748.132	1224.82	912.605	984.614	1194.9	1150.49	1329.6	773.544	1682.8	1037.19	1101.63	1394.41	1250.39	1217.62	1624.15	1238.66	1033.61	1291.12	1177.07	963.333	1474.1	1090.61	855.038	1072.92	1463.98	1533.93	1272.97	1577.48	1031.7	1081.12	1138.37	1148.25	1025.19	1262.42	792.726	1094.66
ENSG00000070882	241.999	178.005	80	80	245	163	248	65	195	240	244	72	434	606.999	67	629.999	135	88	167	311.999	115	121	386.999	89	66.166	228	157.999	1306.41	175	144.338	270.743	603	268	148	146.001	439	229	217.001	78	137	133	736	1021
ENSG00000070886	0	0	0	0	0	0	0	0	0	0	0	0	0	0	0	0	0	1	0	0	1	1	0	0	0	2	0	0	2	0	0	1	0	0	0	0	0	0	0	0	0	0	0
ENSG00000070915	0	0	0	0	1	0	1	0	1	1	0	0	0	0	0	5.007	1	1	1	1	0	0	0	1	1.017	0	1	1	0	1	0	2	0	0	0	0	0	0	1	0	1	0	0
ENSG00000070950	28	19	21	21	28	49	36	16	28	29	22	31	31	51	18	59	30	34	34	45	23	34.001	38	22.001	29	28	25	40	37	16	34	34	49	51	61	29	28	39	24	35	33	31	55
ENSG00000070961	493	501	469	572	550.999	578	542.001	364	413	491.001	441	498.999	584	631	384	843.001	516.001	500	685	737	435.001	887	637	647.001	730.997	475	395.998	710.999	509	531	434.999	617	629	540	782	550.999	530	437	608	464.999	681.999	572.001	695.999
ENSG00000070985	0	1	0	0	0	0	0	0	0	0	0	0	0	1	0	0	0	0	0	0	0	0	0	0	1	1	0	1	0	0	0	0	0	0	0	0	0	0	0	0	0	0	0
ENSG00000071051	432	443	506	400.99	405	462	524	233.001	500	412	384	497	387	407.001	287	292.999	426	544	491	463.999	481	704	470	396	413	331	354	448	570	470	374	490	505	438	533	360	516	400	442	280	292	279	386.001
ENSG00000071054	1246.69	686.843	981.62	833.14	722.626	1024.46	851.852	614.795	708.496	725.476	600.83	753.417	836.693	975.386	451.274	1178.88	679.026	1071.8	893.179	1208.6	722.128	1338.18	829.694	939.981	1128.37	1242.24	595.449	953.089	926.081	730.164	843.774	1297.98	1074.41	872.355	1422.1	768.208	700.275	796.188	924.244	1060.49	1028.9	893.661	1140.74
ENSG00000071073	102.039	77.06	98.134	79	100.015	97.641	117.056	30.135	79.743	105.138	78.129	68.095	80.152	120.426	70	232.767	76.115	104.515	136.189	157.029	98.228	142.124	205.303	98.241	116.476	62.247	81.09	173.122	145.071	86.316	95.308	122.401	171.401	130.719	229.083	112	105.119	81.277	124.167	180.495	156.159	170.043	229.45
ENSG00000071082	2324	1776	1462	1746	2511	2490.99	1967	1826	2168	1877	1372	1554	1556	1949	1777	3610	1942	2260	2456	1911	1680	2449	2165	1614.97	3083.18	1706.01	1622	4691	2436	1578	1490	1736.98	1931	1713	2258.01	1855	1619	2118	1709	1531	1909.01	1010	2041
ENSG00000071127	816	507	607.999	648.001	731.001	1051	713	727	880	678	738	772.001	982.999	1026	685.999	1193	816	731	919.999	1095	826	1170	893	740	1097	1027	633.999	1417	851.001	713	862.001	1056	953	819	1238	913.999	811	950.001	872.999	590	1008	564.999	877
ENSG00000071189	692.001	730.998	915.999	703	993	530	879.431	151	570.001	681.999	609.999	730	664.001	668	480	688.001	677	580	1063	844.001	614.001	808	872	691	625	536.999	520.999	930	766	620	555.999	729.001	824	781	693	700.001	733	458.999	604	572.999	825	549	691
ENSG00000071203	0	0	0	0	0	0	0	0	0	0	0	0	0	0	0	0	0	0	0	0	0	0	0	0	0	0	0	0	0	0	0	0	0	0	0	0	0	0	0	0	0	0	0
ENSG00000071205	379	454	406	367	456	477	500.999	342	445.001	425.999	361	427	364	420	321.001	337	493	461.999	615.001	434.999	474	422.999	483.999	349	415.001	324.999	250	718.001	490	365	348	405.999	407	432.999	472	400	311	387	414.999	307	432	314	421
ENSG00000071242	472.001	303	374.001	409	350	462	472	217	388.001	344	302	314	428	512.001	364.999	385	372	505	453.001	556.999	326	562	411	581.999	378	402.001	325	442	464	270.999	413	506	629	608	689	488	359.001	398.999	376	405	415	252	346
ENSG00000071243	114	82	93.001	80.001	135.999	95	101	76	135.001	150.999	125	98	118	141	64	157	80	165	164	150.001	75	121.999	98	91.999	128	93	99	174	112.001	114	100	151	147	145	167.999	75	89	96	113	94.999	135	102	131
ENSG00000071246	131.631	89	77.428	81	165	247	147	144	151.795	101	62	100	139	179	128	237.001	155	256	178	374	131	225.999	234.999	123.999	474	317	113.999	251	189	159	246	438	346	211	756.001	138	184	222.999	128	412	128	290.999	401.089
ENSG00000071282	4366	2829	4021.99	2937	4969	1589	2911	1054.02	2739	4700	3000	3012	4326	2275.47	3016	1435.89	3104	2610	2977.98	4165	2417.22	5037	4670	3944	2890	1558	3159.92	3462	4016	2097	1900	1577	2189.71	3721	2630	2514	2738	2133	1842	2430	3866.99	1806.97	2549
ENSG00000071462	356.342	372.548	294.392	297.358	450.041	393.268	333.052	463.885	439.559	407.309	298.645	298.508	405.092	357.813	314.903	330.502	399.072	456.861	466.158	345.613	412.001	537.357	306.523	387.716	439.669	330.856	287.306	468.723	340.237	341.488	272.16	406.058	456.81	376.949	492.987	308.04	324.848	360.736	305.813	234.5	250.91	210.732	342.174
ENSG00000071537	871	615	691	684	723	899	769	226	605	669	583	616	797	819	441	1057	614	564	804	811.001	629	911	661	729	576	582	513	992	702	598	573	738	772	827	908	652	615	565	658	550	809	526.001	641
ENSG00000071539	4	5	3	2	1	13	5	4	7	4	6	4	3	8	5	8	3	7	5	9	5	4	6	5	19	14	4	14	3	1	4	16.01	4.244	2	14.225	6	7	5	8	10	12	6	16.321
ENSG00000071553	285	200.024	261	249.951	313.06	440.031	246.039	341	393.125	262.002	220.064	284.755	304.031	365.083	251.142	410.815	320.166	359.128	390.13	346.346	294.137	464	213.561	283.001	370.883	371.301	253.144	486.724	295.001	266.063	337.195	391.367	427.239	449.08	592.124	268	263	409.471	302.856	237.208	303.671	195.605	314.182
ENSG00000071564	181	98	95	103.001	139	268.999	109.001	140.999	173	116	99.999	139.999	152.001	162	109	321.999	152	149	162.999	198.999	142.999	204.001	112	136.001	192.001	183.001	130.999	214.999	194.001	152.999	122	171.001	176.999	169.001	262	145	122.999	156	131	110.999	151	99	153.998
ENSG00000071575	197	90	117	105	161	179	86	81	155	84	125	124.999	174.001	251	120.001	423	103	147.999	177.001	240	165	252	140	157	308.001	196	115	337.999	136	171	189	293	205	211.999	298	175	178	202	148	195	197	114.001	175
ENSG00000071626	726.001	394.999	414	409	513	655.001	435.001	541	594.999	579	428.001	591.999	564	552.998	459	674	545	638.998	678	671	583	915.001	579	589	675.001	545.999	397	1224	616.001	623.001	592.001	665.001	559.999	541.999	842	557.001	482.999	565.001	427	404.999	583	389	556.002
ENSG00000071655	716.398	476.823	552.601	491.057	541.059	627.995	454.563	591.395	525.776	662.466	355.93	449.951	400.112	437.837	423.403	449.861	554.723	602.11	663.767	567.487	444.823	745.627	335.836	494.333	596.949	521.878	350.939	505.836	653.647	496.605	428.56	539.129	488.903	516.914	610.635	399.816	513.964	454.621	422.347	335.025	470.671	257.42	454.428
ENSG00000071677	0	0	0	0	0	0	0	0	0	0	0	0	0	0	0	0	0	0	0	0	0	0	0	0	0	0	0	0	0	0	0	0	0	0	0	0	0	0	0	0	0	0	0
ENSG00000071794	418.002	312	382	409	448.999	292.001	302.999	61	328	270.001	198	285.999	288	316.001	220	345	254	254	304	362	313.001	393	315	253	312.001	269	371.001	344	306	217.001	186	286.001	392	368	339	282.001	287	178.001	240.001	244	286	202.999	333
ENSG00000071859	333	273.001	257	260	377	429.368	386	507.999	388	380.999	363	355	299.001	347.001	224	385	336.001	361.001	405	362.001	344	465	294.859	340.999	439	299	262	513	366	307.262	337.999	354.999	353	330	481	268	304.001	423.001	293	238	289	215	330
ENSG00000071889	255.892	158.027	158.533	167.944	193.999	248.704	145.409	224.788	217.959	163.013	154.006	168.835	153.365	181.295	155.912	223.052	189.393	181.408	212.669	223.052	195.92	257.008	116.009	151.897	207.829	138.983	148.821	263.546	205.735	148.536	171.31	198.078	175.793	249.249	267.476	140.006	159.091	192.951	153.172	104.052	163.306	113.224	147.948
ENSG00000071894	380.001	241.001	260	246.001	394.999	589	276	338	472	320	225	304	286.001	503	236	575.999	399	395.999	433	418	246	489	238	238	409.999	307	264	446	476	285	474	533	405	374	561.001	309.999	298	469	381	310.002	253.001	214	303.999
ENSG00000071909	2.041	2.018	2	3.022	3.055	9.076	0	8.113	6.077	2.006	5.014	7.139	2.002	10.029	5.578	12.03	3.003	11.193	3.162	2.004	7.353	6.273	5.079	5.052	6.57	3.015	3.083	3.014	3.207	1.001	6.384	5.042	9.057	3.113	6.026	2.025	9.021	11.08	5.013	11.149	5	3.016	7
ENSG00000071967	1566	841.492	483	1005	982.001	3027.37	1345	799.132	1062	622.019	428	844	1362	1836	666	4614.16	1067.66	2633.08	1625.96	1933	900.229	1337	638.925	710.999	990	758	349.86	1683.01	894.016	796.131	2466.2	1044	2085.37	1440.94	1518.03	975.001	756	2094	962	1122	1302.04	619	852.862
ENSG00000071991	22	8	7	13	4	14	5	11	3	13	3	3	6	80	9	23	7	9.488	18	12	11	13	3	19	30	1	5	9	13	10	41	7	7	5	12	5	9	34	3	4	15	8	8
ENSG00000071994	248	185.001	182.999	165.999	260.999	263.999	213	120.999	235	212.999	198.001	219	238.001	220	155	352	185.001	238.999	272	241	232.999	320.996	195	210	256.999	226	156	317.001	220.001	180.999	218	253	227	240.999	278	180	205.001	213.001	182	165.999	224	139.998	210.001
ENSG00000072041	3	2	2	2	4	5	4	0	1	1	4	1	1	3	5	8	4	1	5	0	4	2	0	1	0	0	0	1	2	1	2	2	0	1	1	0	3	4	1	0	2	1	0
ENSG00000072042	111.366	71	76.199	105.72	99	233.655	98.999	162.068	145.014	84.209	75	79.908	126.895	156.346	69.256	295.376	100.232	154.316	175.927	180.549	117.866	174	92.938	99.667	182.248	150.907	93	182.946	89.855	92.937	145.634	171.646	196.158	138.686	224.623	95	69.434	173.053	109.852	123.516	122.914	73.152	145.212
ENSG00000072062	2493.12	1831	1947.61	1681	2358	1926	2105	1286	2395.83	1904	1700	1929	1952	1958.75	1536	1315.47	2183.64	1871	2346.1	1873.3	2235	2443	1721	1479.03	1668.18	2241	1827	2420.22	2390	1678.85	1490	1946	1695	1815	1800	1669	2263	1575	1541	1071	1396.65	1221	1522
ENSG00000072071	84	17	22	39	24	307.001	28	94	59.001	22	20	28	39	56	31	112.999	41	101	43	62.001	63	96	36	42	91	71	22	81.001	29	32	63.001	48	75.999	42	80	40	21	71	87	53	36.001	31	29.999
ENSG00000072080	0	0	0	0	0	6.021	5.442	0	2.275	0	0	0	0	0	0	4.011	0	1.112	0	2.607	0	3.637	4.183	5.044	0	2.609	2.007	4.808	0	7.919	0	0	2.636	0	0	1.922	3.334	1.396	0	0	5.24	0	1.307
ENSG00000072110	274.232	158.485	92.435	173.001	109.043	857.375	136.346	367.987	355.302	90.648	150.003	192.291	240.851	473.775	175.312	614.908	191.347	345.198	357.322	364.065	405.427	437.086	319.146	189.638	508.388	259.005	109.126	513.003	139.205	218.268	396	336.255	367.008	232.327	376.701	331.517	168.032	450.006	454.678	246.196	208.228	190.808	259.003
ENSG00000072121	433.849	383.12	414.096	367.638	451.827	361.561	380.215	190.23	421.354	424	354.712	450.181	425.004	446.179	288.71	432.723	413.019	370.309	612.933	455.084	442.553	484.311	532.018	350.574	350.341	384.866	336.591	667.212	478.849	482.512	420.288	440.796	453.575	486.159	601.44	372.922	325.223	342.696	394.223	295.596	474.877	328.783	398.399
ENSG00000072133	30.212	13.145	16.747	42.193	21.203	31.369	24.069	84.982	45.38	23.691	36.738	46.633	20.511	52.992	15.8	64.328	11.936	29.569	38.234	27.967	54.324	47.573	24.403	30.674	41.269	37.309	34.604	30.541	33.769	19.259	20.569	33.751	46.834	18.655	24.228	18.773	17.696	19.599	24.49	31.669	42.683	15.504	26.391
ENSG00000072134	329.857	229	285.072	293	300.999	358.641	291.001	174	313	247.209	216.992	293.001	211	354.999	188	299.64	276.451	322	404	398.999	256.993	398	285	255.156	291.891	278.999	247.999	483.001	358.048	301	280.422	320.055	375.024	302.063	430.967	261.322	255.057	335.219	327.839	217	277.283	228.962	311.079
ENSG00000072135	174.177	93.114	77.001	98	129	404.009	121.145	262	203.196	168.155	75	133.085	119.001	211.681	112.001	366.963	176.001	239.462	171.83	235	175	209.293	122.14	121.282	212.229	128.315	77	360.681	154.285	139.664	210	182.581	253	157.17	304.512	113.134	100.68	243	145	163.342	169.088	144.383	158.993
ENSG00000072163	276.999	136	182	109	168	353.001	157.001	295.999	326.002	223	90	169.001	161	235.999	192.001	238.999	188.999	428.001	331.001	322	263	335.001	157.999	154	325.999	199	146.001	332.002	149.998	172.998	302	256.001	266.001	226	328.999	243	146.999	370.999	222	223.001	212	114	122
ENSG00000072182	2.06	0	0	1.023	0	4	1	3.252	0	1	0	2.125	1.069	2.267	2.001	5.277	3.074	2.201	2	2.246	1.059	6.097	2.936	2	2.076	0	0	1	3.39	1	2.214	2.43	2.364	1.093	4.004	0	2.563	3.197	0	1.052	2.094	3.189	2.08
ENSG00000072195	8537.04	6957.02	7170	5512	9268.01	4558.11	7032	3009.02	6908	10310.1	5143.02	7399.01	6594.01	4801.03	5515.02	2580.01	7223.02	6411	7175.03	5214.06	7361.01	7513.02	7656.1	5983.04	3735.01	3922.01	5445.04	6909.17	8033.03	7158	4324.01	5487.02	5656.08	5999.03	6062.03	6466.07	5416.73	4221.01	6136.04	3500.12	4250	4090.3	4748.18
ENSG00000072201	49	21	28	22	37	40	31	31	41	80.001	30	28	30	38.999	25	44.232	29	86	48	63	40	92.001	62	36	25	19	33	66	53.999	35.001	32.001	45	34	43	71.999	16	21	38.999	36	62	40.484	29	35
ENSG00000072210	1012.29	773.001	688.278	867.94	1080.62	1334.39	855.999	498.155	795.064	815.001	539	623.001	885	1109.92	637	1401.36	783	941.714	1028.44	1138.57	747.764	1300	674.288	926.447	805.79	932.271	673.917	1434.88	870.777	851.91	796.754	1134.19	1117.39	1004	1267.98	1007	724.596	802.109	652.205	581.887	921.998	472.359	758.9
ENSG00000072274	2740.03	305	3710	430.999	909.056	618.999	927	203.452	2200	1681.09	499.999	881	2661	638.999	338.89	984.072	1055	765	969	594.001	725.999	1346.09	944.845	1914	457.005	593.999	1063	902.034	686.999	422.227	257.001	378	1810	817	934	995	343.023	207	1129.26	347.001	775	380.268	565.001
ENSG00000072310	680.001	259	347.001	312.999	405.001	1815	431.001	445.001	577	198	270	422	536	377	481.001	464	830.001	448.002	647	360.999	182.999	437	808.999	374.999	329.001	633.001	375	618	562.001	342	279.001	457.001	421	1323	802	525.001	642.001	316.001	692	513.999	630	365	541
ENSG00000072315	0	0	0	0	0	0	0	0	0	0	0	0	0	0	0	4	0	0	0	1	0	0	0	0	0	0	0	0	0	0	0	0	0	0	0	0	0	0	0	1	0	0	0
ENSG00000072364	874	622	768	722	824	668.001	806	172.788	552.999	758.381	644.999	674	651	902	597.002	1040.17	758	569.494	1149	953.001	511	1037.05	1579	727	629.096	668.999	449	1790	922	633	677.999	778.999	914.343	1006	1013	875.999	757.999	528.001	769	758.999	1227	836.999	893.999
ENSG00000072401	1487	2451	2162	2217	2583	1167	2363	402.001	1875	2060	1883	1941	1590	1381	1493	1177	2363	2078	2112	2159	1784	1902	2226	1878	1461	591.001	1474	1913	2142	1325	1163	1996	2585	1886	1974	2562	2161	1125	1544	1398	1337	1010	1617
ENSG00000072415	396.014	464	529	453.066	544.045	379.111	487	149.181	355.019	394	342.023	437	449	441	333.004	381.727	409	363.064	622	445.003	427.269	570.144	488.001	365	415.014	399	434	473	490	460	362.063	487.098	476	490	506.088	422.999	475	298.494	421.001	335.297	525.085	395.081	468.053
ENSG00000072422	2079	1847	3309	1304	2881	1258	1729	729.001	3193	1524	2072	3023	1488	1543	1698	763	1540	2052	4183	1919	1880	1479	4284	1030	2310	1454	2217	1220	2586	2607	2614	2060	1403	2567	3728	2061	2162	2366	2344	2171	1831	1662	2312
ENSG00000072501	952	625	746	586	860	810	688	382	772	634	642	747	759	925	436	832	796	708	1036	801	659.999	836	968	494	719	719	619	1508	761.001	839	815.001	827	837.999	855	861	888.999	525	684	603	566	1160	674	740
ENSG00000072506	161	120	110	134.999	153	182	137	208	231.999	175	124	112	146	164	100	189	142	184	154	151	139	202.001	103	137	148	158	110	200.001	181	130	150	152	148	143	186	152	111	151	105	101	125.999	87	140
ENSG00000072518	233	161	157	165	237	246	172.001	208.999	237	274	166	261.001	211	271.999	158	254	218.999	224.999	274	263.001	203	282	239	204	208.999	194	154	435.001	268	247.001	214	243	250	265.001	349	185	192.001	219	218	162	215	213	229
ENSG00000072571	9	11	8	7	10	9	13	1	8	8	14	7	7	18	10	27	6	9	7	15	14	10	33	5	36	28	15	19	10	10	7	25	9	11	33	14	15	10	13	22	14	20	47
ENSG00000072609	107.19	47.579	44.797	63.366	76.367	137.114	36.118	53.617	83.852	85.606	49.643	39.007	61.114	74.786	40.473	191.077	49.177	100.485	100.448	113.1	68.141	122.883	74.188	77.188	116.802	81.355	44.069	143.751	65.823	51.715	67.045	112.603	92.186	83.781	114.44	64.334	40.19	76.414	62.146	73.63	86.95	54.39	88.195
ENSG00000072657	32.468	18.942	49.732	25	43.019	44.008	38	26.02	47.197	15	33.357	37.737	26.322	20.192	29.963	66.078	21.063	40.009	50.356	21.004	32.492	46	36	10.005	44.755	10.007	22.711	40.246	22	24.017	26.006	29.52	19.663	35.427	54.569	15	30.017	31.009	30.01	43.127	19.191	23.201	29.015
ENSG00000072682	105.273	101	135.999	160.298	152.999	210.369	144.001	122.001	147.116	178.244	108.147	182.986	192	234.999	57.103	169.724	151.179	188	213	204.056	135.183	189.999	143	134.001	147.514	185	95.197	169	148	185	147.999	209.257	274.035	205	266.516	124.999	101.042	163.117	168	170.209	159.199	118	187
ENSG00000072694	38.92	4.541	11.337	32.404	41.94	335.662	72.326	134.968	88.083	49.851	24.668	42.045	30.758	81.985	36.222	297.946	80.974	167.302	109.189	149.36	52.205	118.201	46.944	104.013	84.246	61.542	14.432	198.456	90.669	68.518	146.649	111.648	166.1	100.78	322.612	92.804	39.524	152.205	75.522	72.059	61.995	56.992	68.502
ENSG00000072736	748.87	887.434	827.901	747.098	1125.54	851.549	990.113	507.449	887.981	835.953	839.141	937.183	734.355	914.628	659.052	730.342	852.138	848.47	1401.56	1009.22	911.203	1104.31	1219.92	772.863	959.169	678.689	806.762	1155.33	916.842	1095.29	757.02	993.818	876.326	862.141	1173.75	723.838	687.315	693.073	789.939	661.351	739.84	834.932	1022.48
ENSG00000072756	91.474	56.01	56.164	56.18	79.197	80.227	67.701	26	69.436	67.064	48.075	59.066	110.867	78.078	49.849	141.033	69.058	74.444	91.501	76.61	69.272	124.846	80.107	88.169	86.042	57.076	44.248	161.385	97.378	59	78.384	89.333	78.067	83.069	112	57.048	79.229	74	57	58.524	75.322	65.677	76.291
ENSG00000072778	7245	4977	6026	5737	6837	4916	4128	6488	5205	6597	4273	6781	4811	4790	5469	4017	5591	6365	8807	8152	7204	10703	4709	7028	5785	3290	3671	6579	5474	5273	5281	6601	7125	6957	7782	5588	4968	5901	4543	2557	4386	3780	6162
ENSG00000072786	70.19	43	55.226	44	59.531	203.079	63	89.522	118.23	61.053	71.149	59.06	79	163.306	56	290.257	73	88.211	86.44	166.3	69	158.724	139.986	83.249	177.688	117.059	66.003	156.683	69	62.775	103.206	160.904	143.188	115.999	272.059	76.406	83.159	113	118.275	145.039	83.575	125	135
ENSG00000072803	822.987	740	756.999	715	913.999	592.972	785.001	217	711	658	604	716.999	744	777	526	653.98	660	682	923	742	741.001	912.999	837	697	646	616.999	634	978	841.999	704.001	540	759	726	701	680.001	678.999	773	573	567.992	466.001	722.999	482	634.999
ENSG00000072818	19.011	14.069	13.585	8.002	15.337	49.159	10.452	30	21.038	13.004	11	11.22	14.599	32.003	13.404	316.52	15	28	33.465	29.058	26	24.205	44.035	21.011	52.363	13.764	13	37.523	16.742	21.031	23.001	16.986	14.012	19.073	30.057	21.003	14	33.22	38.047	16.082	23.018	19.593	23.006
ENSG00000072832	4	0	4	0	2	9	2	0	5	5	7	2	1	10	2	6	8	6	7	4	2	7	13	3	21	4	5	4	7	1	11	13	20	14	18	6	1	11	6	5	5	6	13
ENSG00000072840	100	50	56	86	61	203	79	31	90	39	36	50	73	156	40	175.014	62	97	89	108	59	114	63	58	77	59	36	84	44	76	126.147	77	122	94	104	50	50	94	80	87	96	76	58
ENSG00000072849	137.102	122	132.037	125	133.456	205.297	138.151	93.999	185.385	123.277	106.132	128.001	139	170.999	97	251.239	107.731	138	170.432	185	110.857	230.001	111.877	129.56	130	136.014	106	212	138.108	112.689	127.362	154	162.873	184.219	234.001	118.999	134.963	153.318	127	125.786	177.215	107.322	143
ENSG00000072858	6.028	1	7	4.002	5.001	20.099	9.004	5.116	9.081	6	7.016	8	19.186	10.029	9.013	57.921	10	18.044	10.013	10.024	16.078	12.068	6.009	9.051	13.07	9.003	3	17.054	16.089	6	15.096	8.022	12.008	10.022	17.083	6.074	4.001	9.027	14	12.007	10.103	9.017	14.003
ENSG00000072952	247	101	85	77	88	147	75.999	66	131	123.999	69	74	86	152	84	145.127	100	146.013	207	186	244.001	188	73	119	136	97.001	64	163.999	107	97	132.001	140.172	172	107	150.999	83	61	140.001	234	106	103	48	70
ENSG00000072954	2998.8	4310	5113.99	4418.98	5782	3493.91	5646	3493.36	4692	5119.99	3786	3228.97	3127.72	3699.76	2975	2112	5852.88	4220.93	4567.76	4906.85	3910	5642.9	2617.85	3613.98	2540.58	2265.65	2889.95	2610.97	4254.94	2358	3028.89	4220.92	4796.97	5400.79	3294.14	4216	4046.93	3617.83	3504.93	2174.73	2729.59	1752.99	2877.99
ENSG00000072958	306.728	195.862	220.94	178.967	286.284	435.28	272.853	343.757	336.863	249.552	215.568	276.202	271.823	330.724	200.41	516.81	258.698	339.132	323.181	339.133	294.508	372.289	214.047	262.183	289.129	232.472	204.432	502.016	265.968	259.661	286.527	295.141	295.492	263.286	424.335	225.157	217.735	332.64	211.539	167.333	295.728	186.552	258.985
ENSG00000073008	149	139	136.695	138	166	245	159.001	120.999	206	154	140	195.6	174	329	86.001	148.942	109	119.999	270	171	202.708	215	274.001	168.001	201.715	201.001	180	425.999	168.001	161	266.001	382.001	175	200.001	338	171	136	245.801	208	112.594	221	183.843	182
ENSG00000073050	129.001	91	106	76.001	124	137.001	109.011	126	151.999	118	116	104	81	136	99	124.024	140.998	123	128.01	146.996	92.012	136.001	100.02	105	132	114	110.999	166	131	87	132	112	137	102	170	125.011	79	122	94	98	109	82	126.001
ENSG00000073060	157.004	108.659	106.006	121.016	151.014	494.001	116.003	261.924	200.999	102.017	104.999	139.014	118.007	188.025	110.015	333.777	114.347	278.016	177.016	254	173.891	198.958	118.595	131.829	196.371	111.891	110.049	320.463	154	155.027	192.511	178.174	186.001	201.01	320.181	137.255	84.942	225.021	145	92.999	160.038	110.06	177.879
ENSG00000073067	0	0	0	0	0	0	0	0	0	0	0	0	0	0	0	0	0	0	0	0	0	0	0	0	0	0	0	0	0	0	0	0	0	0	0	0	0	0	0	0	0	0	0
ENSG00000073111	72	105	89	73	111	99	117	55.986	128	99	106	100	86	144	68	113.999	128	90	135	111	122	87	104	47	114	123	111	186	87	103	104	139	144	151	130	122	83	119	64	74	112	62	75
ENSG00000073146	3	0	1	0	1	1	0	1	1	2	0	0	3	1	0	3	0	5	0	1	2	0	1	0	3	0	0	0	0	2	4	0	1	0	0	1	1	4.258	0	0	0	1	1
ENSG00000073150	7	1	1	3	0	2	0	0	1	1	0	0	1	8	1	4	0	2	1	4	2	2	7	5	0	3	1	1	3	1	5	1	1	0	1	0	1	2	2	3	1	2	4
ENSG00000073169	174	85	99	89	127	207	94	181	145	163	84	114	121	99	90	117	148	153	173	167	134	157	120	82	131	104	85	219	155	114	114	151	142	151	211	105	107	133	110	79	135	79	113
ENSG00000073282	398	451	263	440	549.001	447	483.999	144	416	320	592.999	728	219	716	393	508.13	583	408.999	523.001	434.001	313.001	546	617.999	225	451	493	452.001	1389	512.001	563.999	707.001	550	494	754.001	685	512	389.001	704.999	491	622	745.999	557.704	672
ENSG00000073331	59.998	32.067	28.315	43.013	66.626	131.875	54.067	65.772	67.116	38.479	54.45	52.002	47.45	126.293	43.956	258.032	59.719	119.317	66.345	98.284	78.079	82.506	99.883	55.178	97.705	113.842	38.311	138.129	87	81.017	91.913	107.849	80.805	62.709	174.476	61.232	38.931	86.339	87.366	79.183	108.672	95.485	88.713
ENSG00000073350	20	11	5	6	9	29	7	19	23.12	13	7	6	11	18.013	14	59.3	9	20	29.002	26.001	12	20.005	12.018	4.014	22	10	5	51.067	9	8	19	21	21	16	34.05	17.001	6	32	10	23.003	20	7.164	9
ENSG00000073417	202.269	107.001	108.999	150.001	193.655	316.03	111.001	112.279	175	153.001	111	160.053	199	243	120.646	288.193	156.258	218	212	259	181.001	298.999	225.999	165	236.877	231.185	164.283	450.692	178	210.001	210.397	264.69	213.233	194	324.537	181	138.005	186.035	192.002	192.036	243.166	200.382	222.836
ENSG00000073464	1031	943	1251	1248	1091	633	1154	334	972	1069	1269	1188	1079	810	894	704	923	1051	1446	1217	1183	1676	959	1074	709	651	946	1730	1126	1088	763	1266	1242	1393	1213	1203	847	682	827	594	869	822	1052
ENSG00000073536	59.81	52.627	20.308	34.879	60.39	68.718	46.582	35.621	60.822	38.723	35.186	32.344	38.233	59.573	34.219	60.377	31.726	66.927	45.59	76.237	33.012	71.123	48.585	39.584	53.305	44.605	38.065	119.677	53.625	35.673	46.537	46.325	47.541	48.145	72.472	43.659	28.132	44.551	40.881	33.089	49.414	36.193	51.909
ENSG00000073578	3052.26	3009.32	2984.83	2348.38	3776.05	2254.3	2399.72	2235.18	2995.74	2701.88	2277.7	2696.18	3193.41	2165.99	2275.76	1448.88	2546.66	2531.28	3713.55	3013.97	3554.59	3277.43	2042.8	2526.33	2342.63	2201.34	2134.73	3675.88	2825.03	2123.93	2102.87	2822.57	2793	2971.73	2601.6	3102.37	2850.69	2379.74	1995.54	1382.2	1868.45	1577.31	2324.76
ENSG00000073584	623.354	476.437	500.644	487.311	633.956	675.193	552.692	428.53	636.637	491.486	488.945	555.742	574.852	690.738	444.576	878.598	471.719	660.206	707.888	653.67	556.495	764.783	560.516	485.006	659.244	592.259	421.002	911.02	560.013	413.98	551.113	723.028	614.461	640.804	827.144	528.553	478.582	572.719	511.15	527.374	745.588	404.658	544.208
ENSG00000073598	0	0	0	0	0	0	0	0	0	0	0	0	0	0	0	0	0	0	0	0	0	1	0	0	0	0	0	0	0	0	0	0	0	0	0	0	0	0	0	0	0	0	0
ENSG00000073605	105.254	34.713	31.215	44.233	45.067	101.428	32.155	113.451	85.217	20.094	22.039	41.335	69.332	89.949	36.244	198.241	57.045	82.838	106.092	70.555	64.092	136.48	45.967	71.923	123.123	62.207	41.009	175.015	69.349	55.457	101.437	74.032	67.883	60.144	149.246	46.22	35.13	105.596	45.825	56.801	103.281	42.062	65.072
ENSG00000073614	358	309.006	304	256.004	412	433.006	437	434	345.001	361	338.999	285.001	377	439	257	641.222	333	519.004	438	477	327	423	486.002	360	528	374	287	634	385	326.004	366.999	438	443.999	418.002	518.999	330	317.001	373	357	405.999	467.032	495.001	436
ENSG00000073670	3	1	1	0	2	6	0	2	1	4	0	1	0	1	1	7	3	4	2	8	1	2	2	2	7	4	1	1	2	1	5	3	3	0	2	0	1	6	2	2	2	1	2
ENSG00000073711	3289.59	3259.56	4035	3213	4712.03	1873.71	4196	773.36	3403.3	3198.94	2850.24	3656.24	4036.57	3734	2349	2185.91	3564.41	2452.24	4282.69	3119.39	3403.25	4124	3427	2658.03	2470.67	3352.47	2840.13	2306.06	4293.17	2512	2458.05	2904.53	3649.02	3456.21	2675.08	3423	3692.83	2147.47	2492.05	2042.29	4076.93	1632.65	1967.54
ENSG00000073712	824.763	513.023	685.02	653.307	620.867	1273.42	685.999	426.635	957.524	651.074	636.433	685.92	809.432	854.951	461.983	1276.73	577.833	970.216	862.278	983.78	773.335	1080.61	876.941	513.773	883.265	660.031	611.096	1167.57	785.471	669.531	690.264	889.301	987.324	777.347	986.773	630.16	657	681.64	850.858	639.197	723.36	539.337	717.527
ENSG00000073734	4.217	0	0	3.044	4.001	6.383	1.008	2.498	1.943	2.001	0	1.928	3	0	0	42.105	0	5.713	0	0	1	4.413	2.14	1.003	1	2.943	1.013	28.003	1.001	2.602	5.144	2.032	1	1.012	5.23	2.336	4.001	2.083	0	1.122	2.005	4.09	6.294
ENSG00000073737	1	4.003	2	0	2.001	22	7	27.005	8	1	2	6	4	12	7.13	43	5	14.005	7.001	17	7	30	7	8.001	30.109	6.002	2.003	28.999	14	10	2.001	6	2	11.003	21.014	2	0	7	11.001	7.001	7.074	2	7.018
ENSG00000073754	0	0	0	0	0	0	0	0	0	0	0	0	0	1	0	2	0	1	0	0	0	0	0	0	0	0	0	0	0	0	0	0	0	0	0	0	0	0	2	0	0	0	0
ENSG00000073756	6	4	0	2	1	16	2	4	8	8	2	10	11	93	4	95	4	3	4	52	3	2	434.999	16	24	7	4	6	8	11	9	2	10	8	5	3	34	2	56	5	10	35	52.999
ENSG00000073792	113.271	15.166	32.253	24	33	52.142	22	48.132	72.375	64.37	51.689	55.646	65.069	68.553	25.424	68.195	36.292	71.759	59.361	58.444	49.138	92.001	29.349	48.075	58.159	49.482	18.358	67.714	69.32	22.044	63.874	38.161	27.56	59.145	60.127	23.094	37.681	49.302	46.223	48.714	48.566	28.025	33.661
ENSG00000073803	48.176	27.103	28.014	42.043	69.684	98.245	35.076	104.546	74.125	35.036	43.023	37.11	57.066	82.334	34.847	202.094	42.15	92.468	66.152	70.057	61.095	62.807	40.114	51.303	73.606	95.402	31.054	75.625	54.811	55.342	65.035	77.564	106.608	50.004	110.978	48.146	38.11	50.364	53.382	58.263	70.507	68.2	70.563
ENSG00000073849	261.999	144.001	218	288.001	205	261	132.001	95	273	199	141	225.001	252	222	191.999	476	138	274.999	218.999	409	232	361.998	148	318.999	266.001	177	191.001	252.001	206	159.999	216	263	286.999	253	425	158.999	145.999	195.999	231.999	266	273.001	179	197.001
ENSG00000073861	1	3	0	2	0	10	6	0	1	1	4	1	1	1	3	30	1	1	1	9	1	4	2	3	5	2	1	5	3	0	5	1	3	3	4	2	0	6	6	3	1	2	8
ENSG00000073905	0	1.013	0	0	0	0	0	0	0	0	0	0	0	0	0	1.012	0	1.011	0	0	0	0	0	0	0	0	0	0	0	0	0	0	0	0	0	0	0	0	0	0	0	0	0
ENSG00000073910	490.999	584.999	651	669.998	635	635.001	683.999	190.999	692	508	538.999	607.999	691.999	833.999	466.999	498.001	684.999	545	623.999	747.998	601.999	692.998	861	592.999	436.998	381.999	467.999	686.133	598	408.999	453.999	601.999	928	787	780.999	642.999	570	448	669.999	602	668.999	506.999	503
ENSG00000073921	995	677.999	757.001	824	831.999	1416	866.999	480	1082	820	902	917	944.999	1131	675.999	1414	868.001	1196	1139	1125	977.001	1137	1292	725.002	927.001	860.999	719.998	1496	909	753.001	951	1079	1186	1031	1354	1056	807.999	957	1066	1013	1003	681	1010
ENSG00000073969	157.977	243.543	96.526	140.081	159.926	119.26	245.52	2.161	316.743	236	238.95	530.561	357.22	369.749	190	6.158	261.547	429.162	312	377.706	220.1	274.379	236.001	216	235.176	210	389.69	462.661	156.668	369.97	222.522	3.936	410	413	894.996	106.117	288.468	179.753	280.797	315.847	283.999	380.988	533.775
ENSG00000074047	25	27	28	31	22	74	29	32	34	27	27	50	26	56	20	53.001	29	49	37	54	44	38	32	20	41	32	15	60	32	37	49	58	59	48	33	23	19	55	33	38	28	30	26
ENSG00000074054	1386	1068.11	1231	1104	1211	1083	1231	445.001	1115	1011	968.001	1259	1119	1276	825.002	1089.32	1217	1032	1566	1316	1268	1427	1557	1138	971.001	1290	1132	1387	1277	1092	1018	1357	1296	1577	1299	1133.13	993	782	1087	859	1577	886.999	973.001
ENSG00000074071	340	287	340	278	415	254	270	357	379	350	260	303	281	252	236	263	248	359	435	318	315.001	418	258	238	362	266	304	377	321	269	210	296	317	320	379	243	268	237	214	193	265.999	178	277
ENSG00000074181	729.214	422	288	451	519.64	1112.04	339	502.032	580	394.999	361	501.048	659.999	831.144	413	526.14	453	736.015	690.612	1053.49	843.178	1311.83	475	561.002	788.145	802	425.514	942.213	544.059	544	878	921.28	884.999	802.055	1467.21	595	479.03	757.193	833	787.483	454.098	370.179	417.157
ENSG00000074201	412.025	390.001	324.001	350.099	428.001	323.039	356.001	279.205	433.401	370.012	352.034	416	381.001	452.094	293.999	484.541	318.008	356.045	472.063	437	394	461.016	402	361.01	360.02	343.303	324.208	475.001	377	326.011	311	375.024	393.999	386.093	434.173	367.027	315.999	318	322.999	271	353.999	245.001	374.001
ENSG00000074211	51.492	24	28	10	2	3.113	4	14	6	9	1	66	3	11	2	32.307	8.077	6.024	24	17.013	18	15.022	2	3	8.06	4	5.02	1	1	3	9.039	28	11	9	4	6	5	11	28.044	6.188	3	14.821	5.017
ENSG00000074219	164.999	161	142	111.001	120.001	159.001	96	138.999	140	125	129	133	127	183.999	77	157	98.001	172.001	159	136	157	159	129	90	152.999	69	86	195	145.001	121	101.001	144.001	216	86	231.001	138.001	65	118.001	123	132	103	108.001	115
ENSG00000074266	92	91.001	94.999	87.001	118.999	112.999	85	46	116.999	84.999	103	84.001	100.999	122	73	151.998	108	104.001	131.999	101.001	107	145	119.999	76.001	120.999	80.001	87	182.001	122	94	94	117	127.001	117	173	74	75.001	98	83.999	71	104.999	90.999	111.001
ENSG00000074276	4	0	1	1	0	0	0	0	0	1	1	0	0	0	0	6	1	0	0	2	1	1	0	1	1	0	1	1	0	0	0	1	0	0	0	0	1	0	0	0	0	0	0
ENSG00000074317	2	16	19	12	7	3	4	6	10	30	1	11	23	4	5	2	5	5	6	14	7	5	4	9	14	1	23	3	3	1	5	9	8	2	8	3	18	3	5	3	2	3	4
ENSG00000074319	463.084	432	475.01	389.999	590.34	481.249	493.041	409.878	615.876	459.077	445	515.999	576.999	465.876	308.011	492.856	429.001	429.231	583.357	594.95	626.183	672.594	457.126	449.067	491.352	463.006	436.134	638.607	499	414.027	453.585	528.063	584.026	502.078	680.798	394.001	419.401	489.438	397.289	299.14	405.029	287.999	428.16
ENSG00000074356	397.049	206.481	240.442	219.102	342.966	380.06	263.05	154.695	336.943	342.011	267.244	260.962	306.317	354.346	206.802	450.776	284.372	280.235	428.832	411.231	276.311	463.116	329.968	324.531	348.201	304.003	229.261	547.099	339.35	239.034	296.508	379.643	360.454	331.675	427.075	281.13	256.006	259.649	298.123	258.107	307.498	268.29	338.403
ENSG00000074370	76	37.001	49.001	36	40	109.03	28.999	65	70.01	27	24	48	58	90.032	59.999	578.093	42	87	69.056	96	70.013	66	55	61.999	78	44	28.014	77.001	38	40	59	67	83.095	63	89.001	40	34	67	68	77	36	37	41
ENSG00000074410	8.228	6.017	3	3	6	180.216	7.031	77.086	8.011	1.007	2.025	2.231	12	15.004	1.008	45	6	30.117	4.002	17	11	6.024	2.006	6.001	7.064	8.576	1.004	2	1	8	13.093	15.621	10.084	4.001	10.493	2	4	9.045	7	4.001	4.021	4.02	1
ENSG00000074416	1389.16	652.999	774.011	936.106	977.08	2858.12	806.516	1405.18	1587	906.436	613.023	934.004	999.154	1207.21	816.055	1607.16	911.061	1624.01	956.84	1336.11	1053	1697.3	671.043	1089.04	1194.12	988.084	996.063	1668.17	953.188	737.043	1336.09	1329	1431.04	1425.14	2269.07	928.12	699.125	1524.03	1177.02	963.36	1101.02	643.144	900.007
ENSG00000074527	243	152	198	274	216	411	169	116.001	238	169	117	321	238	382	139	361	136	260	330	384	251	279	152	137	300	216	169	167	151	258	267	354	438	341	382	179	172	253	252	388.999	244	177	206.001
ENSG00000074582	179	111	110	123	149	178.002	82.001	148.999	190.001	115.999	80	109.001	149	138.999	130	137.999	123	130	212	168	172.999	192.999	88.001	106.001	169.999	130	112	273.001	147	123.999	162	173.998	141.001	160.999	216.999	117.001	97	175.001	119	83	143.999	106.001	165
ENSG00000074590	514	360	370	411	447	490	377	184	334	500	287	411	311	536	333	465	329	435	559	651	415	632	407	514	541	413	324	672	469	415	508	424	443	431	440	446	340	411	443	338	470	266	369
ENSG00000074603	1013.99	1288.07	1438.88	1169.54	1433.86	907.718	1340.8	372.999	1041.73	1125.79	971.953	1123.1	1286.47	1030.04	778.293	1009.88	1092.08	900.896	1607.96	1306	1055.81	1470.82	1205.96	1150.64	839.277	788.001	966.242	1009.91	1265.26	962.003	772.621	1126.12	1268.42	1208.19	1164.86	1082.84	1290.14	633.864	977.157	812.486	1143.53	889.991	1172.96
ENSG00000074621	27.057	14.309	8	13	28.272	39.77	19.107	20	18	21.999	7.006	13.074	31	38.109	19.001	125.33	22.142	68.062	24.012	41.179	42	32.001	24	20.063	55.001	36.349	17.053	57.242	23.001	20.026	44.309	30	28.192	33.129	69.001	17	13.001	41.009	30.066	39.007	34.557	25.057	26.286
ENSG00000074657	1308.59	1112.02	1432	1201.35	1289.04	1041.23	1007.8	375.808	1306.69	1096.35	914.001	1084.02	1109	1550.95	756.163	1047.53	1082.98	1148.53	1613.01	1303	1174	1767.19	1263.05	1064.52	1183.52	1237.04	878.225	1888.35	1350.43	899.038	1049.64	1368.68	1462.22	1324.6	1753.1	1101.81	964.999	928.058	1073.03	962.075	1453.17	958.387	1207.06
ENSG00000074660	149.041	62.305	56	70.001	126	181.049	39	88	117.001	41	45	88.274	68.037	102.999	103	184.059	90.999	119	112.653	184.3	121.001	164.243	108.999	114.598	186.885	134.286	115.268	250.38	115.298	93.001	124.294	162	131	122.385	282.238	65.756	100	160.458	85.001	119.109	108.511	85	147.49
ENSG00000074695	968.001	995	1082	857	1222	812	897	338	826	774	787	737	1004	843	579	1110	769	773	1269	1130	951.999	1228	928.999	1017	793	651.999	798.001	1347	871	717.999	704	1089	1076	1004	1038	1030	788	615	824	729	878.001	693.999	1030
ENSG00000074696	152.105	85.015	94.202	110	116.287	263.017	89.134	105	137.009	72.917	71	140.031	160.015	229.774	104.027	324.508	120.109	136.453	195.022	191.93	129.509	232.029	110.328	143.258	231.134	152.043	94.315	221.577	178.614	121.638	160.435	192.554	198.667	172.854	315.756	138.499	129.207	177.811	146.774	136.239	164	138.629	191.582
ENSG00000074706	3	2	3	6	3	15	6.023	0	9.037	2.008	2	4.003	1	14	4.302	65.12	4.016	6	10	13.013	3.007	9.001	10.005	7	11	8	5.001	7	6.001	2.001	3.011	3	7.007	5	6	5	5.016	4.002	13	3.001	11	9.413	17.046
ENSG00000074755	906.36	621.195	706.889	571.769	915.348	768.226	738.192	337.548	709.533	740.654	577.253	734.996	801.041	752.244	426.075	686.69	669.887	716.651	818.677	873.71	673.311	936.045	998.39	599.974	609.676	578.411	571.396	1176.52	791.191	703.792	638.118	693.483	707.618	820.263	779.635	688.622	657.687	484.175	691.362	510.086	650.859	620.665	620.033
ENSG00000074771	0	0	0	0	0	0	0	0	0	0	0	1	0	0	0	1	0	0	0	0	0	0	0	0	1	0	0	0	0	0	0	0	0	0	0	0	0	0	0	0	0	0	0
ENSG00000074800	690	375	432	523	610.998	1972	735.998	1109	996	622	523.996	543	789	944	487.001	1382.02	673.997	1031	716	877.002	790.997	1019	711.999	519	828	900.998	517.001	1206	688.001	571.001	784.999	989.997	862	767	1377.04	605	551	987.927	654	523.001	639.015	405.001	680.999
ENSG00000074803	0	1	0	0	0	0	1	1.014	0	0	0	0	0	0	1	2	1	1	0	0	2	1	0	0	0	1	0	2	0	0	0	1	2	0	3	0	0	0	0	0	0	1	0
ENSG00000074842	78	49	61	71	63	171	67	176	131	55	66	85	76	111	77	155	67	117	89	115	96	103	80	54	143	106	58	137	89	71	75	125	107	98	226.001	63	69	118	88	111	114	71	136
ENSG00000074855	168	108	160	131	166.999	209	92	95	179	161	93	147	115	121	105	139	173.001	196	182	169	120	228.999	132	111	126	130	102	161	202	165.001	125	174	175	185	206	138	144	126	146	76	160	104	139
ENSG00000074935	169.093	120.06	104.577	104.588	201.754	120.836	77.999	62.709	137.074	112.596	108.639	112.467	137.414	167.086	120.571	199.259	148.19	111.176	236.179	172.39	108.506	194.035	108.078	139.196	188.479	128.491	115.711	282.083	194.495	136.627	167.336	120.672	168.897	184.645	302.709	149.433	105.818	133.649	120.689	129.9	206.36	116.035	163.31
ENSG00000074964	813	635	754.999	636.999	740.999	730	710	493	757	974.999	485.001	531.001	504.001	523	582.002	426	698.999	882.001	1042	767.001	719	1046	590.999	750.001	659	500.001	533.001	842.001	939.001	736.999	646	764	698.999	814.999	909	683	692	674	653	378.001	588	449.999	647
ENSG00000074966	1	4	8	8	9.056	18.153	6.297	7.77	6.712	3	4.018	2	3.021	7.175	11	28.41	5.005	15.574	8	6	10.71	13.428	7	9.636	8.668	9	1	13.284	12.175	4	9.834	10.45	4	10.004	25.494	6	6	6.325	6.024	14.206	12.037	8.005	14.085
ENSG00000075035	14	8	4.051	21	11	33	18	30	12	9	6	9	17	19	6	48	28	22.233	7.057	72	16	6	5	17	12	1	2	5.035	13	20	17	14.126	29.999	15	5.079	27	4	20	11	7	14	6	6
ENSG00000075043	3	0	0	0	0	1	0	0	0	0	2	0	0	1	0	3	0	0	0	0	1	10	3	2	0	0	1	0	1	1	1	0	1	1	0	0	1	1	1	0	0	0	3
ENSG00000075073	5	4.416	1	2	10	8	5	3	6	4	4	4.725	2	0	6	4	8	5	1	1	2	7	5	10	7	2	6	8	1	3	4	5	4	3	3	3	0	2	7	4	7	4	3
ENSG00000075089	139.007	135.006	133	147	150	127	126	70	147	150	123.021	113	119	153.854	114.001	210.391	130.044	147	200	141.019	142	226	113	154	160	106.551	128	207.071	145.001	116	119.001	170	178.036	154	165	147.999	128	118	112.647	104	141	92.048	159
ENSG00000075131	30.003	23	31.07	20.006	46.18	29.007	20.031	25.002	35.168	31.524	12	30.285	31.385	58.014	21.002	77.934	39.002	28.001	47.346	40.9	38	39.848	43.682	29.451	26.003	32.115	35.269	62.249	35.694	30.002	36.227	39	39.001	28.182	41.375	29.099	15	31.129	21.157	19.099	43.118	18.366	37.004
ENSG00000075142	191.015	117.001	149	169	188.999	287	190	165.76	199.999	162.001	122.902	119	164.007	204	141	337.809	138.823	228.031	253	210.057	180.001	258.001	157	146.003	206.001	150	108.734	275.799	217	161	153.999	229.617	222.999	202.001	309.943	154.495	134.999	187.965	188.001	153.001	203.038	106.001	180.889
ENSG00000075151	1052	1743	1994	1623	1297	996	2087	697.001	1385	1122	1291	1766	1416	1811	688.19	1209	1558	1249	1744	1391	2125.27	1948.34	1255	1168	851.001	1112	1195	1561	1331	1619.3	1461	1676	1967	1259.42	1084	1040	1285	1339	1054	861.222	891	902.273	1078
ENSG00000075188	94.182	76.999	86.999	119.001	117	89	84.001	88.304	101	87.999	91.999	99	88	95	86.269	125.612	76.979	82	126	120	105.999	113	80	90.001	106	69	69.132	111.999	96.999	74.999	63	119	111	114	134	97.001	87	66	70	77	103	70	98.042
ENSG00000075213	10	11	4	14	9	43	11	10	23	3	8	12	15	13	8	53	10	15	31	13	22	42	18	5	28	4	3	29	3	30	28	16	17	1	20	20	4	18	70	10	13	15	17
ENSG00000075218	5.011	1	2.073	3.225	5.02	4.948	0	11.318	3.064	6.087	2.011	5.047	5.019	6.097	3.044	14.339	4.04	7.338	3.121	9.125	10.136	8.121	6.234	5.066	34.361	18.219	2	3.118	5.071	1	9.447	27.044	9.382	8.833	25.142	3.002	5.114	6.042	4.003	13.015	9.529	16.575	27.18
ENSG00000075223	1203	817.003	1338	990.001	927	1309.01	1240	139.165	625	714	363	602	846	739	427	1028.17	824.027	1038.05	880.134	1336	590.001	1068	458	910	481	661	595	452	811.001	849	675	1022	1290	1007	898	1035	811	621.04	777	645	1080.43	490	721
ENSG00000075234	151	97.999	121.756	121.048	146.037	168.011	118	112.001	171.247	137	101	125.951	162	130.001	97.714	194.889	150	168.001	140	165	114	168.999	106.001	121.017	111.999	198.032	86	225.007	122.005	91	115.999	151.088	167	183.001	188.001	115	129.999	124.23	84	105.946	142.999	94.081	155
ENSG00000075239	4165.11	3356.89	3044.95	3302.04	4074.57	2013.6	2954.03	1988.75	2823.17	2602.03	2817.96	2417.74	2906.45	2052.53	1936.12	1865.29	2726.12	2854.53	2969.44	3580.65	3338.75	5752.59	2396.97	3002.57	1846.96	1342.93	2108.06	3388.81	2596.28	1675.93	1643.12	2059.97	3587.34	3212.91	2232.84	3389.17	2881.98	1939.79	1729.39	1594.07	1644.71	1668.56	2633.72
ENSG00000075240	132	95.999	88	121	149	232	132	103	134.001	154.641	129	129	144	174	172.998	310.771	181.999	160	207.001	188.001	147.999	205.495	236	114	175	158.993	91.999	455	183	332	227	215	194	184	332	188	136	223	221.999	112	249	129	185.992
ENSG00000075275	3	9	1	8	6	31	7	6	6	2	0	9	16.001	16	6	113	4	37	15	29	14	11	2	5	32	12	2	20	5	10	34	7	10	5.999	11	10	3	26	26	2	11	2	7
ENSG00000075290	0	0	0	1	1	0	0	0	0	0	0	0	0	0	0	1	0	0	0	0	0	0	0	0	0	0	0	0	0	0	0	0	0	0	0	0	0	0	0	0	0	0	0
ENSG00000075292	1212	934.001	1080	981	1276	810	815	654.001	1035	750.999	959.001	1055	952	985.001	852	1086	954	846	1384	1334	917.001	1417	1185	964	1106	773.999	822.001	1658	1006	813.999	939.999	975	1088	1102	1371	979	916.999	894	928	802.999	1170	878.002	1075
ENSG00000075303	141.511	122.518	113	96.877	183.816	127.688	119.819	23.414	116.417	96	103.54	91.9	130.544	104	93	177.64	96.647	100.661	142	118.721	114	159.368	105.949	107.85	88.023	91.494	109.671	141.113	105	98	92.057	142.147	148.889	122.562	152.498	149	136	95.551	84.867	90.001	120.855	101.226	115
ENSG00000075336	444	366.001	494	392	580.067	251.012	394	257.52	441.198	429	323	383	523.724	279.001	260.147	270.454	375.001	467.273	500.048	382.001	475.044	602.714	318.023	388.065	327.946	327.139	353.249	492.016	375.294	309.994	269.126	455.039	443.095	349.688	340.59	383	442.258	298.097	271.027	182	273.999	272.095	380.012
ENSG00000075340	24.532	14.007	19.271	14.166	11.056	38.01	6.108	16.125	26	35.001	20.806	26.285	28.528	32.999	29.391	71.895	15.479	23	42.473	42.626	23.106	29.12	36.489	19.221	24.127	21.181	21	42.514	15.075	16.494	30.62	23.107	34.244	35.125	63.789	11.177	19.224	29.017	17.06	37	42.341	18.111	28.005
ENSG00000075388	0	0	0	0	0	0	0	0	0	0	0	0	0	0	0	1	0	0	0	0	0	0	0	0	0	0	0	0	0	0	0	0	0	0	0	0	0	0	0	0	0	0	0
ENSG00000075391	353	252	194.087	229.678	348.014	248.843	206	108.349	269.039	247.016	257.001	229.241	241	353.284	202.955	401.282	146	241.714	339.053	324.641	229.004	346.648	328	246.047	299.257	284.277	139	266.196	354.004	205.144	214	310.337	328.021	323.242	465.631	226.151	218.8	209.09	277.023	380.118	752.475	239.152	312.653
ENSG00000075399	64	40.059	52	39	60	85.098	51	55	83	73	45	43	73	47.001	45	68.136	63	66.011	63	68	68.001	89.024	58	60	75	78.999	45.112	77	63	50	62.128	64	57	58.001	97.001	57.001	54	63	56.094	40	63	47.015	52.001
ENSG00000075407	290.207	185.304	220.299	190.622	325.3	318.399	235.453	260.129	276.222	172.124	149.555	255.437	241.653	326.794	160.428	464.535	192.599	248.501	387.242	322.312	253.702	336.92	230.256	216.288	361.576	314.798	201.408	427.916	261.882	192.006	240.576	288.423	331.056	232.519	365.961	158.659	193.511	315.054	225.045	256.303	311.092	295.658	253.162
ENSG00000075413	654.084	610.318	614.126	651.065	728.252	722.439	632.999	424.949	720.211	614.437	576.059	742.142	666.959	825.446	505.169	701.609	754.93	707.262	975.234	717.649	791.277	941.417	768.105	541.129	744.648	707.889	663.543	1020.32	727.464	673.213	722.474	813.16	793.535	763	960.565	688.949	649.048	755.29	661.863	491.669	760.562	504.866	726.471
ENSG00000075415	4813.5	4128.61	4764.78	3883.97	6632.79	3489.17	4727.79	2593.49	5213.02	5534.46	3640.81	3916.48	5115.47	3628.53	3236.11	3437.09	3770.58	4478.88	5618.1	4854.53	4786.52	6037.69	3711.84	4404.77	4002.26	3309.41	3454.53	5539.39	4268.45	3270.51	3216.51	4817.79	5089.39	4447.02	4111.92	4374	5377.08	3800.71	3539.53	2567.05	3452.9	2501.22	4124.75
ENSG00000075420	393.302	344.513	385.098	366.753	510.895	704.004	489.02	224.102	355.532	362.065	461.01	355.53	378.397	674.002	272.931	864.45	427.482	511.329	534.106	581	370.2	912.999	556.105	494.87	441.734	332.525	185.156	918	433	432.014	497.063	695.468	525.683	515.454	751.107	491.343	440.276	401.583	481.836	492.84	442.57	508.013	545.032
ENSG00000075426	294	363	526	379	441	472	1081	212.999	493	1736	422.001	325	260.999	844	438.999	592.001	610.001	2222	1493	1004	520	750	2287	390.999	504	545	303	1987	775.001	829.001	840	688	1343	610	977	340	501.001	604	1417	852	789	1359	1557
ENSG00000075429	0	0	0	0	0	0	0	0	0	0	0	0	0	0	0	0	0	0	0	0	0	0	0	0	0	0	0	0	0	0	0	0	0	0	0	0	0	0	0	0	0	0	0
ENSG00000075461	0	2	0	0	1	0	0	0	0	1	0	0	0	0	0	0	0	0	0	1	0	0	1	0	0	2	1	0	0	0	0	0	0	0	1	0	1	0	1	0	0	0	0
ENSG00000075539	266.008	210.001	235.999	215	365.103	306.086	321.324	148	211.191	211.085	210.03	250.039	269.274	323.067	218.119	484.035	228.666	262.006	351.136	400.188	239.999	377.001	345.001	281.069	336.523	270.212	193.379	509.146	283	220.557	272.577	317.474	352.444	394.022	622.55	268.124	242.002	262	221	406.032	387.322	338.741	365.008
ENSG00000075568	795	640.001	764	778.876	999	624.001	666.999	205	748.999	499	773	773	670	840	592.001	841.53	704	492	806	850	793	982	956.001	728	707.999	618	686	1114	806.001	520	559.999	840	917.999	1009	925.999	634	561.999	503	590.999	713	992.001	674	732.001
ENSG00000075618	67	28	51	77.999	53	296.253	63	134	131	30	40	98	123	126	65	276	87	112	79	289	68	118	169	50	416	386	54	156	106	83	90	308	259	160	805	102	90	150.252	108	241	122	172	299
ENSG00000075624	3819.07	2674.07	3338.74	3384.05	2850.66	13785.3	4112.09	6446.02	7133.05	4175.04	3208.66	5239.05	4732.04	5940.03	3467.07	11507.1	4316.12	7002.84	5983.78	7350.19	4791.06	5852.18	5587.13	3128.03	7342.22	4504.05	2344.7	5823.09	4786.08	4948.09	5412.16	6600.87	7059.13	6124.15	10138.2	3491.07	4314.7	6032.14	6067.15	6033.1	5202.68	4749.2	6669.17
ENSG00000075643	14.013	17.161	27.33	14.037	37.343	24.453	30.189	21.491	18.96	101.658	16.902	5.059	10.355	25.196	6.05	39.924	15.131	49.58	13.107	16.153	22.243	20.229	29.147	10.102	17.442	13.218	29.928	35.415	21.268	24.063	14.121	23.352	21.404	19.163	24.172	16.195	37.339	19.202	9.018	21.97	21.308	47.35	52.731
ENSG00000075651	61	44.001	48	51	86	140.091	64.001	37	67	53.001	24	60.659	89.999	120	62	199.557	36	77.663	87.999	96	54	72	86	39	104	113.329	33	119.001	95.001	57	108	91.999	114.014	76	154.098	65	78	115	78	117.999	101.47	53.026	69.565
ENSG00000075673	0	0	0	0	0	0	0	0	0	0	0	0	0	0	0	0	0	0	0	0	0	0	0	0	0	0	0	0	0	0	0	0	0	0	0	0	0	0	0	0	0	0	0
ENSG00000075702	418.006	502.219	362.015	266	644.025	293.033	581.025	699.074	802.978	557.176	361.001	573.084	450.053	664.013	307.028	36.229	641.004	631.665	754.064	477.022	685.34	492.088	183.007	121.006	371.097	580.089	308.031	156.456	630.028	448	428	733.005	426.03	823.158	540.08	413.027	775	503.129	291	262.009	398.516	223.02	312.023
ENSG00000075711	566.161	446.67	566.159	496.002	593.032	534.981	508.031	247.402	506.12	527.984	495.187	540.058	583.193	684.194	309.131	709.843	491.904	529.052	704.087	713.07	548.018	804.448	623.124	540.267	563.39	472.129	484.75	1042.12	477.981	545.007	596.999	577.943	608	503.914	628.329	534.058	492	506.936	585.199	408.001	579	480.503	602.835
ENSG00000075785	2119	2004	2420	1878.96	2539	2292	2425	1371	2554	2331.99	2006	2462	2754	2275	1570	2209	2249.98	2558	2967	2386	2591	3000	2045	2010	2048	2051	1932	2576	2311	1955	1981	2538	2517	2362	2778	2077	2188	2160	1884	1518	2024	1300.92	1943
ENSG00000075790	630.867	623.03	709.003	567	738.998	662.008	756	292.002	598	702.472	468.003	393.999	651.999	674.691	379.007	840.038	482.002	610.745	828.141	743.177	611.011	968.129	617.317	620.025	640.54	436.998	423.658	891.011	656.999	536.001	517.999	607.007	787.12	547.01	739.012	601.386	663.999	484.001	643.004	435	665.006	427.572	612.93
ENSG00000075826	241	158.531	160.354	158.334	297.095	322.11	145.999	104.818	224.121	108.001	129.118	203.112	155.054	266.05	167.002	216.169	240.147	189.608	254.587	354.331	180.461	260.815	122.161	229.712	233.72	166.688	177.937	483.716	144.283	174	214.335	322.761	340.729	225.579	355.387	264.104	192.313	219.312	199.385	137.707	342.637	236.456	280.099
ENSG00000075856	313	269	345.999	249	328.002	325.001	268	234	348.001	284	231.001	304	289	390	232.999	326	322	348	499.001	358	338	434.999	316	262.999	325.999	318.001	238.001	508	336.001	257.001	323.999	319	353.999	344	453.999	266	218	298.999	240	242	340.002	237	256.999
ENSG00000075884	10	10.048	10.11	6.032	13.015	28.077	9.042	18.036	27.999	9	13.008	18	18.052	25.024	10	142.979	11.042	36.02	21	34.21	23.092	31.097	33	30.019	19.012	20	10	29.005	17.048	13.037	19	23.039	25	7.036	43.001	16.052	12.999	20.002	26.999	23.017	21.49	24.309	30.282
ENSG00000075886	0	0	0	0	0	0	0	0	0	1	1	0	0	0	0	0	0	1	0	0	0	0	0	0	0	0	0	0	0	0	0	0	0	0	0	0	0	0	0	1	0	0	0
ENSG00000075891	0	0	0	0	0	0	0	0	0	0	0	0	0	0	0	2	0	0	1	0	0	0	0	0	0	0	0	0	0	0	0	0	0	0	0	0	0	0	0	1	1	0	0
ENSG00000075914	465.33	160	175.259	201.876	171.051	121.942	194.633	147	165.029	187.083	104.033	145.999	108.048	160.375	141	172.707	170.271	223	215.24	237.92	139.001	404.364	127.248	287.57	161.859	94	116.105	201.017	147.044	141.999	91.012	186.366	220.283	141.022	197.001	179.001	122	118.147	129.047	98.001	130.067	105.027	142.058
ENSG00000075945	293	227	268	289	290	272	276	168	301	216	306	352	311	363	234	347.001	322	273	378	333	361.001	325	306	255	313	311	288	483	378	266	351	377	364	356	403	269.001	248	314	335	248	310	194	287
ENSG00000075975	282	308	296	245	309	258	241	188	316	205	271	282	290	324	228	362	312	290	440	279	260	439	236.999	289	280	283	392	516	281	258	321	279	298	341	402	466	384	299	247	196	329	199	253
ENSG00000076003	149	133	137	121	146	174	117	75	141	114	102	139	135	175	87	191	150	129	182	177	141	178	139	76	180	148	95	213	200	118	139	177	177	171	276	144	122	141	105	108	164	102	181
ENSG00000076043	257	196.999	150	275.999	238	308.98	176	312	317.002	199.001	170	222.999	288.999	250.999	156	364	170	348.998	286	284.001	266.999	347.999	163.999	201.96	303	211	167	373	255.999	168.999	184.001	279	295	242.003	360.002	183.999	207.001	229.001	199	192	224	136.983	237.001
ENSG00000076053	186.069	136.009	167.065	131.418	244.319	146.859	185.893	87.197	198.275	186	154.263	160.999	140.331	179.019	145.641	267.259	135.286	192.602	278.549	225.19	130.101	245.529	248.114	192.491	191.559	135.124	136.006	335.275	188.042	135.433	163.286	169.17	208.67	160.159	240.388	160.007	168.026	138.085	164.071	138.067	176.021	120.198	194.001
ENSG00000076067	332.44	180.324	202.983	209.284	280.375	443.959	197.235	183.26	329.508	252.6	183.844	237.617	358.04	322.746	163.799	461.593	255.283	349.77	319.359	428.797	248.831	377.194	286.017	264.364	300.742	279.159	241.361	516.992	286.276	219.557	327.098	321.071	430.779	359.423	480.307	313.3	232.554	316.358	288.5	291.1	253.006	332.003	298.328
ENSG00000076108	665	455.951	496.689	459.001	538.451	783.522	465.011	440.515	715.04	496.998	481.096	641.333	646.196	802.541	474.042	958.134	493.004	643.018	742.464	752.001	648.214	829.694	699.85	517.073	704.949	522.874	453.857	1133.76	679	580.07	715.131	702.94	620.715	754.043	901.993	484.54	472.115	633.183	621.628	503.011	715.22	487.636	546.083
ENSG00000076201	372	282	269	261	422	495.001	352	317	430	336	308	364.999	356.001	325	228.999	356	340	358	401.999	422	339.001	503	335.999	308	312	255	242.999	668	438	320	364	356	347	462	519	324	277	371	280	218	324	233	318
ENSG00000076242	409	403.001	434	414	493	341.999	372	208	414	513	306.999	426.001	409.001	440.999	288	352.55	486	417	621	394	422.999	546	370.999	412.001	369.999	496.999	276	533.001	460	347	375.001	477.001	545.001	490.104	566	372	450.001	430.001	346.999	297	408	259	413.999
ENSG00000076248	414	240	324	296	375	241	240	127.999	339	230	188	264	311	231	239	221	251	346	388	285	313	533	280	314	282	253	285	306	315.001	259	185	310	329	292	402	237	262	197	327	200	234	191	281
ENSG00000076258	22	5	4	10	7	22	11	6	9	3	9	11	17	10	13	41	9	27	19	24	10	23	7	10	13	8	3	11	15	5	11	11	19	7	21	10	5	19	11	10	15	2	18
ENSG00000076321	206	181	193.001	181.999	231	168	183	123	202	202	149	180.999	191	194.999	133	242	157.999	193	284.999	230	222.001	229	210.001	166.999	216	168	187	293	209	190	190.999	251	215	205	266.001	166	159	163	199	159.999	228	155	195
ENSG00000076344	36	13	19.999	19.001	21	161.028	8	70.4	23.781	21.999	4.083	35.001	17.999	58.001	37	83.025	18.999	120.807	46.273	52.731	47	39	24.849	16	79.827	26.818	23.007	35.826	26	33.024	55	70.001	56.999	30	35	11.393	13	58.999	64.012	43	32	27.006	37.003
ENSG00000076351	73.284	46.025	47	65.872	81.024	133.256	52.027	47.492	103	55	40.074	60	92.009	107.089	61.104	140.396	74.019	77.797	130.092	145.328	88.026	130.155	61.015	64	92.212	72	70.025	126.369	92.51	86	81.398	93.351	103.561	85	206.501	78	45.008	91.025	99.021	44.031	85.717	71.057	92.005
ENSG00000076356	251.001	156	193	200	208	356.001	196.001	159	261.001	255	213	236	270	373	197	249	196.001	237.001	405	396	251	355	538	200	330	356.999	198	549.999	270.001	300	319	406	472.001	383	452	322	227.999	304.999	325	289	408	375	396
ENSG00000076382	9	5	2	6	3	9	5	5	6	1	2	3	7	8	7	39	3	9	5	10	7	15	23	10	35	13	4	9	6	9	6	21	15	7	42	4	3	11	9	13	8	24.999	24
ENSG00000076513	213.213	138.037	151.036	156	179.4	244.022	130.488	84.988	207.777	105.159	122.086	170.052	189.269	251.081	138.241	421.887	149.844	179.509	191.163	291.155	193.014	253.117	180.15	162.088	193.911	173.366	165.251	329.933	195.687	158.457	172.658	240.23	220.031	195.591	328.272	165.05	140.967	168.807	208.117	201.133	230.6	146.195	198.758
ENSG00000076554	121	60.673	116.999	140	116	84	166	41	120.967	82.35	138.919	129.999	138	171.189	97	207.688	127	80.999	176.905	130.763	159.257	149	133.091	100.873	92.057	86	123.083	89	152.813	186.001	141.856	143.999	139.999	154.16	210.03	156.001	99	135.795	231	111	123.861	83.936	104.747
ENSG00000076555	3346.87	1967.1	2112.21	1796.14	2472.8	2837.66	2371.68	1999.39	2661.71	2905.65	2079	2083	2345.63	2044.34	1292.92	2378.09	1568.81	4080.9	3583.41	2575.83	3218.08	3231.1	2820.67	2048.15	1592.49	1010.89	1572.37	6501.72	2161.71	2956.22	2624.82	2319.42	2213.08	2514.23	2144.34	1797.19	1500.2	2313.86	2601	1149.21	1402.41	2883.52	2632.4
ENSG00000076604	7	4	3	2	5	16	2	12	10	6	5	7	12	15	7	73.999	1	14	11.999	16	7	12	28	7	30	24.001	6	22.999	16	9	13	15	15	10	30	15.001	15	13.001	14	19.001	14	8	18
ENSG00000076641	57.354	40.111	50.161	35.392	62.122	99.012	56.043	37.809	37.316	85	36.035	41	53.145	86.507	33.087	205.658	53.295	93.088	62.035	110.075	36.216	78.855	154.778	58.017	117.118	117	34.89	67	79.875	56.412	56.46	92.481	125	94.812	199.55	65.448	76.089	60.356	61.122	158.241	121.152	160.039	123.03
ENSG00000076650	69.007	80.036	44	75.008	69.485	69.484	84	94.189	116.17	82.051	83.981	71.07	79.009	130.183	45.082	100.068	71.736	108.87	115.613	102.849	95.103	136.647	90.005	71	90.594	77.942	96.207	168.068	71.092	84.953	73.104	98.237	84.744	79	133.642	66.427	60.053	82.22	83.092	68.166	87.302	64.922	62.024
ENSG00000076662	40	36	51	32	48.001	103.981	40.001	86	90.001	46	39.001	44.947	57	148.857	36	204.968	29.999	64	53	106	36	56.001	87	54	76	27	30	60	41.001	41.999	29	56	54.001	44	72.001	46.001	81	38	61	37	34	56	97
ENSG00000076685	2298.99	1480	1540	1332	1716.67	1006.69	1399.97	800.012	1401	870.583	1993.99	1690.32	1161.4	1475.93	1564.45	1268.8	1794.25	1138.59	1916.86	2021.46	1713	2650.88	1402.93	1490.67	1759.95	1393.37	1737	1974.99	1658.95	1578.93	1272.71	1304.8	1631.23	2325	2633.23	2061.95	1503.98	1266.04	1080.9	1361.29	3014.72	1224.23	1851.52
ENSG00000076706	761.002	306.775	174.826	275.155	296.079	2464.63	286	1075.03	921.378	249	198.008	276.275	396.595	723.294	471.999	1591.4	237.999	1184.1	655	790.564	953.357	1058.74	540.883	306.315	1406.76	969.193	259.657	1721.58	320.789	399.673	1019.22	1108.65	828.431	485.418	1055.27	469	323.983	1012.12	870.205	650.129	600.143	742.457	1045.27
ENSG00000076716	557	556	540	452	572	604	796	167	861	486	639	946	770	933	369	377	553	667	948	484	681	847	748	302	760	927	809	458	759	596	515	704	651	659	1024	531	748	511	831	535	742	560	783
ENSG00000076770	55	34	32	65	61	169	127.999	25	60	38	53	44	59	63	36	276	61	54	79	89.999	43	63	53	65	83	46	8	108	45	44	67	68	77	52	128	60	30	64	55	96	69	88	95
ENSG00000076826	1	0	1	1	0	3	3	0	1	0	0	0	0	0	0	7	0	2	0	0	0	6	0	1	0	1	0	0	0	1	1	1	0	1	1	0	1	2	2	0	0	1	0
ENSG00000076864	2	0	1	0	0	19	0	0	0	1	0	0	2	5	2	9	1	1	2	0	2	5	0	5	18	0	1	3	0	0	6	0	0	0	0	2	1	5	3	1	0	0	2
ENSG00000076924	255	176	177	170	238	314	218	337.001	318	244	234	271	209	293	170	267	245	294	337	322	234	323	228.999	184	305.999	206	195	538	258.999	253	264	233	256.999	282	376	209	153	278	182	152	242.999	164	237
ENSG00000076928	193.853	100.999	113.446	115.302	130.202	548.278	128.001	278.964	224.777	152.789	122.249	161.066	166.969	260.272	147.846	753.739	190.584	268.778	235.158	336.791	177.38	282.455	188.278	161.481	314.989	196.129	98.359	346.622	222.022	163.883	294	275.787	262.658	230	473.887	184.163	114.061	322.341	211.843	201.001	195.019	189.078	251.023
ENSG00000076944	10	6	5	8	7	78.999	13	40.999	19.999	11	8	11	14	38.999	13	129.18	12	24	16	51.998	5.337	24	47.999	24.999	38	7.239	7	32.512	13	11	28	23	17	22	41	11	15	29.999	24	23	16	26.001	29
ENSG00000076984	701.985	630.473	532.026	473.426	681.461	543.863	598.243	576.609	689.183	573.305	507.001	718	520.076	481.687	513.003	412.629	604.212	659.198	665.089	692.259	662.65	644.098	560.298	446.804	581.415	335.266	524.08	876.837	662.179	477.579	399.043	533.602	568.311	576.365	663.364	487.514	504.068	472.178	472.197	396.135	370.677	344.179	457.146
ENSG00000077009	613.999	130	382.999	320	248	248	146.001	266	121	519	134	74	256	304.001	299	118	341	103	88	281	112	240	196	488.999	232	650.001	51	1284	321	207	170	124	408	67	195	265	678.999	173.999	73	71	130	56	130
ENSG00000077044	1214.04	697.999	573	913.001	721.766	889	744	582	904.023	609.288	830.027	750.015	1077	1054.03	931.782	901.966	1261	712.061	1055	1369	904	1737	1467.69	1107.01	1242	996.019	799.999	1563.01	1328.1	920	1194.02	993	966.743	1183.03	1564.01	1437.01	1002	1040	1093.17	702.06	1823.07	554.954	712.404
ENSG00000077063	33	15	12	13	7	70.001	28	11	37	27	8	16	12	36	8	68	17	75	40	40	26	35	23	12	20	8	5	26	24	19	34	19	33	8	32	10	8	27.999	24	20	13	23	25
ENSG00000077080	0	0	0	0	0	0	0	0	0	0	0	0	0	1	0	0	1	0	0	0	0	0	0	0	0	0	0	0	0	0	0	0	0	0	0	0	0	0	0	0	0	0	0
ENSG00000077092	33	21	26	28	59	14	16	7	22	46	23	26	29	21	15	34	14	42	29	31	39.001	36	83	31	37	50	25	49	38	36	28	37	29	33	51	19	35	35	25	36	36	30.001	44
ENSG00000077097	1357	1146	1226	1102	1555	988	1157	349	1246	1006	1003	1181	1213	1142	800.001	1285	1054	940	1326	1323	1142	1544	1453	1124	1258	1021	918.999	1345	1268	884	896.001	1260	1368	1185	1441	1119	1103	811	1052	887.999	1184	861.999	1164
ENSG00000077147	856	637	765	758	852.999	1207	855	338	740	702	616	736	775.001	907	577	1479	782	937	1120	1074	717	1092	853.999	742.999	878	662	573	1286	917.999	740	912	1132	1086	971	1111	877	851	872	802	843	1037	644	905
ENSG00000077150	121	75.001	67	76.999	111	252	95.999	192.211	131	90	107	102	137	194	106.001	377.635	127	136.998	122.001	222	100	174.383	320.463	116.142	217	205	121.364	365.487	143.999	215	191.254	176	138.408	149.001	274.999	119.001	104	233.173	177.278	85	180.446	127	165
ENSG00000077152	68	83	64	72	60	25	57	60	49	62	43	45	44	59	39	32	64.001	59	72	57	61	125.001	30	51	47	52	42	38	44	42	31	59	98	80	49.001	44	33	32	34	31	54	19	54
ENSG00000077157	7134.46	6615.36	7382	6641.39	6728.77	3518.57	6676.12	1679.73	4359.16	4955.03	4634.52	5171	6195.61	5976.16	3466.85	3462.29	4901	4291.77	7132.65	5289.43	6435.7	6852.73	5089.97	4536.39	3698.46	4864.77	4958.24	5444.88	4932.64	4754.26	3587.15	5150.58	7011.87	5747.88	3576.07	4863.45	3608.45	2651.91	5301.84	2567.39	4699.57	3379.4	3765.89
ENSG00000077232	519.172	360.037	432.141	367.773	501.044	490.284	348.732	174.29	440.031	374.492	314.532	342.787	441.609	566.767	315.53	1018.84	340.731	423.971	485.534	600.527	426.482	552.103	339.826	403.638	533.089	365.85	267.01	624.042	448.781	397.058	506.817	567.149	646.063	445.382	729.569	411.685	444.401	462.403	500.462	434.921	574.26	397.732	559.448
ENSG00000077235	610	532.999	672	546	630.001	698.999	537	459.999	748	641	556	682	708.999	727	465.999	497	606.001	649.001	974	736.999	733.001	951	747.999	548.001	672.002	617.002	480	956.999	681	893.999	809	773.999	752.001	799.001	955	652	623.001	802	642	459.001	669	664.001	762.998
ENSG00000077238	70.096	30	27	42	34.339	298.001	34.044	106.156	68.012	38.99	45	58	86.116	113.001	69.146	278.15	74	112.403	89.055	172	62	88.117	181	75	115.101	64.352	33	129.074	52.276	70.999	96.096	75.999	131.999	92.001	159.108	81.001	63.999	97	134.274	90.999	91.935	92.006	139
ENSG00000077254	462.464	350.467	382.436	359.427	439.693	632.841	386.817	153.113	415.809	339.783	334.379	374.932	408.452	452.11	255.644	742.036	364.974	521.346	531.202	472.718	383.431	506.303	406.046	338.513	388.295	316.492	319.148	679.613	358.295	348.135	424.795	468.355	481.219	490.683	536.12	402.815	320.197	403.916	371.735	355.529	489.039	340.212	426.927
ENSG00000077264	24.702	19	17.003	19.008	20.357	27.122	15.031	22.475	7.367	22.507	6.015	12.194	26.574	54.812	6.107	71.206	18.134	21.058	23.095	48.527	13.004	15.069	17.002	18.008	56.48	21.512	5.002	16.029	22.428	22.242	35.068	19.023	34.075	18.082	27.976	15	14.261	34.939	22.187	28.6	41.381	23.063	31
ENSG00000077274	61	15	42	47	61	52	26	18	85	35	39	99	114	324	17	75	21	39	73	105	31	152	193	59	247	572	70	48	180	115	92	276	178	140	408	69	131	83	110	326	178	157	235
ENSG00000077279	4	1.007	2	6	3	2	3	2.002	5	2	1	3	1	33.471	1	16.773	0	5	5.028	6	3.091	12	9	3	24	32.109	1.001	2.001	5.032	4	3	11	13.326	2.09	6	2	3	5	0	9.03	15	17	16
ENSG00000077312	152	100	135	110	162	206	104	198	189	129	111	114	142.001	153	120	161.04	129.001	157	169	165	147	163.999	101	156	154	125	97	265	135	145	151	174	153	126	187	123	104	161	99	87.999	140	72	103
ENSG00000077327	0	1	1	1	0	0	1	1	2	0	0	0	1	1	0	3	2	0	0	1	1	3	2	0	0	0	0	0	1	0	0	0	0	1	0	1	0	1	1	0	1	0	1
ENSG00000077348	116	70	69	78	121	64	62	84	76	64	49	66.001	74	72	51	55	67	83	97	103	78	125	69.001	91	72	60.001	67	143	87	77	45	74	69	66	113	82	63	56	59	49	55	49	77
ENSG00000077380	624	546.936	550	604	572.001	832	564.999	772	757.999	573	555.001	601	706	814	411.999	816.999	552.999	892.941	695.999	799	717.001	859	637	517	859.999	701	559	986	665	544	720.999	864.001	838	645.933	991	553.999	504	789.943	570.001	621	593	454	652
ENSG00000077420	58	16	7	33	25	382	69	136	95	14	15	28	44	99	30	310.999	36	152	43	106	40	69	49	59	85	23	11	118	35	37	89	57	81	30	73	22	22	102	68	38	52	66	68
ENSG00000077454	187.995	153.862	131.003	113.803	169.831	205.131	151.822	209.217	187.974	205.425	141.273	180.064	160.889	244.477	144.7	256.723	190.094	178.027	217.417	274.411	178.053	260.697	210.867	168.112	200.923	142.478	109.221	410.075	186.009	197.027	229.112	213.112	224.71	224.873	317.762	151.66	158.498	228.099	156.399	111.472	175.714	142.6	179.597
ENSG00000077458	103.001	72.001	58.001	50.999	90	116	61	21	94	87	57	51	45	97.999	72	193.001	76.999	93.001	120.001	137	64.001	118.001	83	107	88	70.999	63	161.999	118	66	86	111.999	102	90	158.001	75	80	86.001	81	108.999	139	69.001	86.998
ENSG00000077463	38	29.001	20	25	39.999	72	35	56.999	50	35.001	34.001	42	42	38	26	60	47.001	47	48	45	53.001	61	29	33.999	39	38.001	35	71	43.001	33	35	48	39	34	81	22.999	26	46.999	33	38	42	26	38
ENSG00000077498	1	0	0	0	2	0	0	0	1	0	0	0	0	0	0	2	0	1	0	1	0	0	0	1	0	0	0	0	0	0	0	0	0	0	0	1	0	0	0	1	0	0	0
ENSG00000077514	82	64.001	55	52	88	78	60.999	66	92	55	68	59	91	79	36	155.751	77	95.001	79.13	92	75.001	93	52.999	50	100.999	70.427	58	122	75	62	102	96.001	80	74.941	126	61.935	62	73	53.001	62	88.727	58	91
ENSG00000077522	64633	41992	41539	45178	66790	18672	37977	27728	43414	68023	39947	44494	48145	49554	35308	26918	39399	33531	43456	58423	39450	89350	39480	55641	31835	44417	38159	47236	53402	29108	38352	26965	54193	38557	28907	49876	41988	39215	19349	19195	41350	22226	31864
ENSG00000077549	1439	1147	1273	1231	1658	1570	1414	1325	1749	1434	1139	1445	1272	1407	1056	1548	1397	1462	1728	1428	1407	1781	1410	1139	1505	1281	1169	1844	1521	1249	1092	1428	1601	1418	1755	1342	1369	1468	1183	1044	1395	870	1477
ENSG00000077585	14	16	18	25	17	77	32	44	33	18	8	15	30	46	25	129	24	37.999	22	69	20	36	14	26	42	19	6	45	38	21	51	43	43.001	44	95	25	22	57	27	29	25	25	28
ENSG00000077616	36.025	17.024	12	20	27.124	57.104	15.038	26.207	49.167	17.077	6.222	22.273	27.139	44.181	9.158	60.145	19.076	54.223	32.259	34.282	37	31.296	27.134	21.177	53.304	26.041	20.409	39.876	20.183	23.084	41.2	37.309	35.071	27.176	73.204	21.999	21.223	47.553	18.147	46.155	44.097	15.348	29
ENSG00000077684	387.035	342.025	234.952	317.563	389.662	442.889	303.968	304.489	367.923	321.82	202.873	305.862	312.127	458	307.953	573.309	352.432	542.542	659.271	473.272	427.202	574.14	509.736	318.933	549.779	351.724	338.853	680.166	365.301	515.074	445.82	362.322	387.823	292.905	481.094	294.547	262.925	500.461	468.272	317.409	400.357	414.069	553.727
ENSG00000077713	48	17	30	33	29	132	39	63	51	25	25	31	50	64	30	125.394	23	60	50	60	29	59.331	30	43	45.072	41	22	48.031	42.164	36	63	52.025	61	49	80	30	23	71	52	49	33.853	25.071	42
ENSG00000077721	575.999	505.001	542.001	553	562.999	489.001	581.999	359	597	619	446	507	580.006	531	421	605.001	500.001	565	706.999	623.016	561	887.001	549.001	611	506.001	514	442.999	900.999	599	426	454	514.001	707.001	590	698	523	528.018	553	412	382.001	576.002	378	550
ENSG00000077782	596.735	286.001	234.289	398.009	373.999	1503.86	389.821	590.395	554.155	413.07	212.648	383.365	547.851	665.001	291.265	1013.71	446.324	752.484	521.196	780.257	355.436	747.228	429.294	419.642	583.252	447.498	218.054	840.775	532.17	433.05	740.019	624.876	715.443	576.67	846.977	437.158	339.001	702.182	457.891	509.468	483.642	387.999	510.804
ENSG00000077800	0	0	4.198	1.068	0	2.01	0	1	0	0	2	2.95	1	1	0	10.769	3	1.014	2.038	0	0	3	0	1.002	3.013	0	1.018	0	2	2	0	2	1.008	0	2.03	0	0	0	2.051	1	1.029	2.002	1
ENSG00000077935	0	1	0	0	0	1	0	0	0	0	0	0	0	0	1	3	0	0	0	0	0	2	1	0	3	1	0	0	0	0	0	1	1	0	0	0	0	0	0	1	0	0	0
ENSG00000077942	1015	502.001	288.001	808.999	534	3318	690	1700	679	297	248.999	581	952.001	1229	386.001	2567	552	2296	898	1148	497.001	505.999	328	671.001	999.001	507.999	163	516	475	617	1334	567.999	1292	949	1117	471	267	1495	884.001	638	841.999	323.999	471
ENSG00000077943	86.234	65	85.44	72.131	110.352	51.023	61.327	37.015	86.285	120.916	39	83	66	102.251	90	82.119	18	68.364	165.44	112.749	186	51.182	51.222	31	129	55	67	56.169	72.175	51	97	90	142	85	64.08	27.005	74.188	68.019	196	148	70.206	40.203	57.013
ENSG00000077984	3	1	2	3	5	14	4	8	8	1	8	4	3	7	3	57	0	3	7	10	5	6	15	10	6	2	1	12	0	4	3	3	1	3	13	3	4	9	11	2	5	7	5
ENSG00000078018	83.001	28.913	27	49	45	41	38	21	46	26	24	35.999	40	79	55	77	38	37	63	75	84	81.999	51	36	45	28	35	50	56	28	68	61.999	86.999	52	65	64	44.999	57.001	64.001	59	50	40	39.001
ENSG00000078043	522.276	437.286	483.237	395.215	563.367	357.547	380.001	241.173	436.465	401.388	312.366	475.567	471.439	475.955	304.151	347.378	439.58	434.767	568.023	508.218	427.031	634.505	522.459	417.306	486.521	401.174	363.525	681.429	560.618	432.094	394.945	454.695	528.738	367.086	634.199	395.671	407.277	369.3	381.403	410.567	599.81	402.727	484.936
ENSG00000078053	33	44	18	20	42.999	61	94	63	52.001	15	17.006	32.001	30	60	14	74.999	19	59.001	40	89.001	29	47	17	17	45.008	49	15	47	30.001	34	45.008	38	39	33	59	25	22	49.001	13.009	39	10	32	37
ENSG00000078061	988.001	715	853.999	727.999	1106	647.001	872.999	839	965	1030	772.001	868	906	727	596.999	601	829	869	961	964	894	1225	680	882.001	777	653	669	929	947.999	681.001	535	746	861.999	814	1035	827	769	685.999	687.001	444	626.001	479	773.001
ENSG00000078070	283.001	153	185	194	224.014	267	201.003	151	216.003	196	169	160	215.999	163	121.002	234.644	160.999	263	227.003	246.999	217.004	281	160	200.002	155	168	184	265.004	180.001	154	107	160.999	225.002	180.01	210	254.999	214.008	140.001	136.999	119	173.001	106.001	138
ENSG00000078081	4	1.553	0	3.379	7.261	6.643	6.701	0	4.869	3.682	0	6	3.236	4.558	1.003	30.178	1.775	6.728	8.013	2.494	3.829	6.227	3.237	0	9.551	5.007	4.946	13.458	8.675	2.427	4.173	4.336	0	0	7.229	3.251	4.661	3.06	3.457	2.863	7	4.393	7.082
ENSG00000078098	77.999	68.999	111.999	164	102	332.001	113	119	123	75	67	174	134	321.001	75.001	343	89	174	110.001	255	88.999	156	150	114	174	239.001	53.001	107.001	157	176	129.001	283.001	457.999	271	353	97	114	139	84	273.999	177	101.999	201
ENSG00000078114	41	19	20	35	33	40	27	17	33	30	29	27	37	53	36	59	13	34	48	55	36	35	30.001	43	52	30	33	59	44	25	51	45	39	56.001	67	37	44	56	32	40	56	30	39
ENSG00000078124	163.272	42.64	43.031	61.171	70.054	315.88	64.912	115.583	147.648	56.195	65.526	66.067	95.299	137.456	51.548	367.069	77.849	136.208	113.2	136.056	88.781	137.27	82.06	84.49	159.216	105.607	48.699	165.985	111.233	83.479	99.746	132.271	145.633	96.172	202.471	86.025	69.881	149.327	110.602	97.621	139.117	90.029	85.798
ENSG00000078140	773.001	682.001	872	645.999	913	753.001	818.999	302	732	671	573	707	718.999	641	538	826	714	655	1001	758	706	1017	711	654.001	658	542.999	564	1038	833	619	602	816.999	783	721.999	829	721	658.001	555	620.999	509.999	770	529	750
ENSG00000078142	312.702	281.638	335.999	275.023	365.018	323.948	387.986	176.822	306.068	358.856	233.53	310.946	316.889	309.201	245.645	430.613	280.004	317.514	502.375	377.4	308.455	398.82	355	323.149	315.201	289.503	245.034	449.911	333.63	282.546	255.168	352.258	348.001	363.085	408.415	256.001	296.192	252.578	270.824	293.46	407.785	252.358	312.609
ENSG00000078177	63	43	51	41	100	65.053	96	11.012	42	44.106	54	50	59.081	46.011	19	101.517	71.621	63.07	78	91.28	29.427	56.038	102.164	43.042	64.433	32.601	33.002	118.681	48.047	43.678	64	73	86.323	97	70	43.465	70.741	58.981	61.539	40.058	121.195	83	106.719
ENSG00000078237	72.812	48.478	90.207	129.021	96.517	65	132.504	34.822	141.278	87.596	110.281	94.246	151.899	88.985	41.712	86.159	70.648	83.13	84.757	53.643	94.114	200.582	75.618	119.622	51.255	50.439	56.553	73.242	69.758	64.769	71.889	139.165	129.554	110.174	136.117	56.697	172.303	69.802	55.567	52.301	44.31	52.814	112.046
ENSG00000078246	147	104	103	107	122	254.001	107.999	135.001	168	77	123	137.999	131	241.001	109	256	131	144.001	213	169	168.001	162	127.001	94.001	166.001	134.001	104	309	157	204	194	177	172	180	226	116	91	196.001	167	116	117	105	155.999
ENSG00000078269	127.517	63.044	113	133.042	90.005	154.814	32.091	49.825	94.234	432.011	130	97.008	88	87.999	77.189	168.283	82	181.068	116.936	207.31	91.028	170.122	124.213	151.132	88.192	77.004	63.031	213.41	94.999	75.434	139.013	156.038	140.51	124.273	130.313	191.329	141.796	120.134	118.9	103.236	88.03	153.745	115.467
ENSG00000078295	2103.68	1929.23	2268.2	1359.1	2491.43	1257.24	1692.14	694.362	1725.07	1793.31	2363.96	2035.08	2066.66	1628.55	1120.98	1041.03	2449.64	2036.27	2149.16	1529.93	2055.24	2065.42	1438.65	1483.24	1133.32	1148.24	1899.22	2275.39	2083.6	1182.64	1229.93	1416.31	1656.33	2086.97	1642.52	1583.68	1484.32	1161.91	1562.92	1044.73	1351.2	1001.94	1398.54
ENSG00000078304	950.102	782.093	925.61	955.077	953.124	922.149	1034.33	400.186	851.359	686.115	767.022	852.983	828.404	943.033	643.76	1212.48	1024.33	874.249	1172.07	995.984	903.637	1208.87	872.229	817.304	808.021	737.35	872.252	938.152	934.006	814.595	675.892	1007.26	1118.46	926.664	1004.79	780.27	781.482	747.055	856.099	629.152	887.711	619.047	943.393
ENSG00000078319	41	29	34.578	30	42	34.221	34	24.831	43	31	20	32.947	27	29.483	28.79	47.334	31	43	43	56.268	50.441	38	26.606	20.323	41	37	29	55	37	32	31.525	50.622	50.817	53.453	64.626	33.749	33.262	35	22	23	39.191	22.172	38
ENSG00000078328	1320.01	1185	1117.42	1114.08	1709	774.003	1242	635.021	1418	1351.12	1179	1796	1033	1346	1158.04	841.141	1338	1070.02	1670	1310.54	1379	1080	1859	1089.87	1374.01	1343	1289.6	2601	1360	1335.05	1011	1491	1114	1307	1553.12	1572	1273	1088	1027	964.071	1466	938.999	1340
ENSG00000078369	903.019	469	604.002	667	749.001	1582.02	745	673	1050	642	546	685	806	1082	646	1760.23	722.018	1189	932	1178	787	1188	818.001	645.001	1104.01	874.999	545	1273	795.999	600.999	1035.01	1100	1259	1005.02	1494	746.003	672	1139.03	747	929	976.036	600	879.022
ENSG00000078399	51	323	292.121	275	338	207.001	217	174	313.001	209.529	251.001	380	243.001	334.208	207	196.373	257.001	182.001	374	299	351.576	326.099	235.568	172.001	250	259.001	294	265	322.732	265	211.999	276.999	373.999	377.612	485	292	238.708	210.999	174	207	292	154	229
ENSG00000078401	47	20	26	69	39	197	53	77	26	24	13	32	10	134	20	59	65	140	88	54	103	107	112	35	126	24	28	43	30	91	85	70	83	35	46	33	30	108	36	136	39	32	60
ENSG00000078403	289.999	247.001	269	286	317	340	242.999	133	270.001	213.001	253.999	285	326	365	245	358.001	242.999	267	443	360	316	300	396	262	286	240.999	275.999	524	265.999	302	266	313	374.001	365.001	413	285.001	215.999	215.999	318	252	362.001	287.999	342
ENSG00000078487	35	28.001	29.001	25.999	34	40	33	57	48	25	28	48	23	49.999	34.001	54	36	57	38.001	52	37	53	30.998	43.999	59.001	31	36	76	33.999	39	33	42.001	52.001	45.001	37	31	19.999	37	33	46.001	39	22.999	32
ENSG00000078549	43.345	11	19	14	31	68.091	25	13	34	46.025	15	18.449	29.235	27	12.548	30.855	8	45	38.489	47	17.157	38	41.019	13	56	69.427	9	20.326	29.067	34	24.024	36	37	37	112.235	15.012	5	21	51	66.679	23.572	30.79	23
ENSG00000078579	0	0	0	0	0	0	0	0	0	0	0	0	0	0	0	1	0	0	0	0	0	0	0	0	0	0	0	0	0	0	0	0	0	0	0	0	0	1	0	0	0	0	0
ENSG00000078589	1	0	0	0	1	2	1	1	0	0	0	0	2	5	2	47	2	2	0	5	0	3	2	2	1	2	2	4	2	2	1	1	5	0	2	1	1	0	4	4	0	0	3
ENSG00000078596	320	186	197	313	251	558.999	318	174	331.001	193.001	152	212	287	474	252	850	260	499	419	735	231.001	443	323	265	444.001	276	118	370	363	320.999	449	668	996	481	711.999	248	241	453	356	688	309.999	288	539
ENSG00000078618	3954	4141	4213	3965	5049	2771	4767	2040.73	4359	4137	4665	5035	4308	3407	2631.57	3027.62	3996.99	3757	5299.28	4108.72	4893.65	5119	4307.03	3193	3684.71	2927	3720	4542.68	4312	3906	3176	4018.62	4016	3863	3930.27	3847	3984	3229	3351	2581	3167.11	2590.38	3802
ENSG00000078668	3599	3124	3266	2840	4477	1997	2958	1852	3619	3411	3003	3378	3480	2570	2638	1877	3248	2698	4192	3587	3688	4099	2878	2870	3052	2738	3306	3689	3744	2223	2116	3069	3201	3497	3447	3416	3570	2508	2245	1831	3044	1976	3358
ENSG00000078674	3090.05	3614	3229.99	2926.78	4016.99	2064.89	3452	910.945	2500.5	2465	2722	2854.17	2912.44	2891.46	2234.62	3001.02	2844	2145.89	3748.79	3118.56	2970.31	3542.11	3649.29	2949	2690.02	2523	2089.11	3577.68	3522	2278.38	2239.19	2869.38	2692.12	2779	2843.53	3003.82	2782.08	2048.1	2914.64	2021.93	2974.24	2324.39	2738.28
ENSG00000078687	457	295	315	326	466.001	431.002	414.999	345.001	454	313.999	337.999	391.999	408	490.001	285.001	377	414.999	426.999	471	507	427	566.999	540.001	345	460	386	378	540	499	486	369.999	418	502.999	424	595	370.999	350.001	383.001	364	363	547.999	419.001	450.999
ENSG00000078699	258.776	191.449	213.375	225	266.651	319.261	220.555	120.978	270.993	172.139	186.057	253.856	286.439	275.377	196.675	317.229	233.269	223.615	268.478	286.645	245.106	323.54	290.814	196.236	258.68	224.708	229	329.027	253.033	208.546	208.485	298.075	278.118	325.807	348.165	224.708	235.05	193.259	296.353	212.197	278.704	202.235	266.988
ENSG00000078725	15	0	2	1	3	0	0	3	0	3	0	3	2	0	2	8	2	0	6	2	3	1	1	2	1	3	1	1	1	2	0	0	2	1	2	3	3	0	0	6	3	1	4
ENSG00000078747	464.999	441	469	410	548.977	435.807	503	132	433.021	428	396	433	539	534.999	301	645.633	457.855	372	613	568	420	550	593.925	391	378.066	399	379	848.02	475.824	410	440.999	452	543	569	594	499	437	354.863	376	370	555.999	353.66	467
ENSG00000078795	29.032	16	15.302	16.746	23.564	27.378	16.381	6	10.012	18	11.367	13	11.005	13	15	15.067	18.325	5.001	24.003	12.366	15.089	71.092	25.999	40.221	20.098	6.316	33.614	21.665	28.193	23.533	23.01	11.128	20.269	11.009	10.088	19.292	16	14.322	28.272	8.219	14	60	30.023
ENSG00000078804	619	540	1174	698	861	638	777	500	864	818	806	500	1484	609.001	278	423	550	600	603.999	642	750	934	676	658	260	537	694	1882	504	459	552	760	829	780	452	862	1257	533	666	463	314	636	813
ENSG00000078808	594	343	325.999	414.001	524.001	706	391	578	523	544	327	412	451	480	332	630	412.999	611	610	671	447	771	345	400.999	596	409	307	669.001	514	406.999	482	589	587.999	561	849.999	450.999	414	557	446	352	402	333.001	492
ENSG00000078814	2576.71	1665.23	1633	2323	2436.32	1100.64	1079	2069.17	1507.23	1468.27	1576.91	1208.87	1235	1276.96	1798.03	784.051	1834.66	1322.79	1954.1	2965.9	1422.54	3975.39	1296.52	2454.07	1560.36	1861.73	1662.73	2996	1965.61	842.282	445.043	1936.28	2719.02	2171	1981.14	1710.64	1612.92	465.587	1317	1072.69	3109.68	1012.34	1345.53
ENSG00000078898	0	0	0	0	0	1	0	0	0	0	0	0	0	0	0	0	0	0	0	0	0	0	0	0	0	0	0	0	0	0	0	0	0	0	0	0	0	0	0	0	0	0	0
ENSG00000078900	0	1	1	1	0	0	1	1	0	0	0	0	1	1	1	11	0	0	0	1	4	1	1	1	3	3	2	2	1	0	0	1	2	0	8	1	0	2	1	1	1	5	4
ENSG00000078902	396.001	335.999	363	294	451	415	358	262	362	374	265	328	319	351.001	286	319	350	350	417	451	344	481.999	348	328	373	271	289	651	432.999	358.999	293.001	327	364	367	476.001	328	328	302.999	256	206	294	253.999	308
ENSG00000078967	776.137	976.263	1049.83	905.094	1156.34	739.001	993	654.939	1020.76	994.988	905	956.945	887.983	725.627	591.366	549.247	737.001	893.107	1096.46	762.746	1019.99	1192.81	796.194	684.549	778.421	707.786	874.867	847.812	1065.29	862.863	549.704	777.976	1016.64	910.851	718.554	680.999	917.827	656.826	705.475	467	647.097	525.868	770.809
ENSG00000079101	0	0	0	0	1.117	0	0	0	0	0	0	0	0	0	1	2.253	0	1	0	0	0	0	0	0	0	0	0	0	0	0	0	0	0	0	0	0	1	0	0	0	0	0	0
ENSG00000079102	184.999	101.001	119	169	170.199	247.418	145	139.097	182	60.001	89.219	147.415	190.999	305.873	109.001	315.989	169	138.999	235	250.999	152.166	261.001	161.999	142.029	227.133	197.999	126.136	192	176	160.027	204.237	226.164	307.001	198.293	276.043	120.136	122.999	195	146.227	179.071	211.223	176.178	183.319
ENSG00000079112	1	0	0	2	0	1	0	0	1	2	0	1.218	0	0	0	15.971	1	1	1	1	1	5.105	2	1	4	6	1	0	0	0	0	1.013	1	0	1	1	1	1	1	0	3.075	0	0
ENSG00000079134	145.227	102	114.001	116.999	166.001	214.001	123.002	98.999	193.999	121.26	148	125.999	135.999	195.999	127	241.206	119.34	142.274	239.999	170.999	153	194.001	158.001	121.999	172.999	169.001	124	285.001	169.999	113.001	176	199	163.999	210.002	279	118.001	95.001	161.002	130	146.999	207	129.002	191.777
ENSG00000079150	61	51.999	37	47	61	63	51	29	60.999	31	24	46	57.999	57.983	30	91	42	67	66	60.001	29.999	74.001	42	41	44	67.999	44	72.999	52	31	58	43.999	83	49.983	78.917	49.999	26	53	31	53.001	57	35	63.999
ENSG00000079156	485.178	740.971	803.746	443	784.88	617.86	887.001	386.243	560.761	660	631.999	531	446.834	821.284	497.441	564.08	477.859	627.731	1200.95	533.194	586.499	852.878	699	463.502	999.355	1218.92	610.89	1132.73	928.901	1261.07	708.653	888.799	700.828	737.999	1165.33	743.127	718.086	731.896	891	510.143	878.708	746.999	885.693
ENSG00000079215	323.001	237	338	235.999	325.999	314.999	224	141	228.001	237	182	126	236	146.001	169	469.999	140.999	253	273	276.002	233	481.999	209	194.001	189.999	170	148	324	228	114	155.999	260.999	278.999	221	375	145	140	136	226	128	272.999	232.998	357
ENSG00000079246	1344	1123	1222	1090	1461	1321	1295	665	1452	1184	1080	1336	1335	1466	861	1601	1323	1195	1833	1526	1322	1640	1606	1093	1308	1171	1039	2124	1226	1033	1149	1453	1568	1465	1773	1248	1028	1204	1098	995	1256	880.001	1215
ENSG00000079257	30	14	13	7	15	38	16	19	28	14	9	22	30	42	10	74	17	35	24	43	14	33	43	19	76.449	66	34	29	15	10	24	56	36	35	136	5	20	28	18	57	34	60	72
ENSG00000079263	1	3.057	0	1	0	5.163	3	10.139	4.021	4.094	3.058	3	4.23	5	0	233.087	1	7	3.086	8.096	4.045	3.059	8	3	7.227	4	2	6.195	7.348	0	5.038	5.103	4.106	4.206	8.056	2.01	7.192	5.218	4.081	5.211	4.187	2.03	4.059
ENSG00000079277	217.345	162.427	167.51	171.243	203.049	354.818	194.474	174.662	286.816	225.083	148.011	188.027	223.445	243.1	154.281	345.672	194.017	254.341	306.564	339.013	243.999	332.459	250.494	250.122	257.523	187.175	140.155	321.496	252.092	211.319	223.901	267.842	260.214	238.476	435.375	180.305	185	219.017	211.224	154	243.737	176.213	261.142
ENSG00000079308	5516	3790	5187	3686.93	4321	8830	4974	2923	5807	6231	3315	3581.76	4621	4083.88	2800	5219.89	3303	8020	6537.97	5100	5616	6656	4965.99	4047.41	3739	2575.94	2612	7830	4170	4544.97	4992	5278	4777	4561	4822.58	3467	2901	3955	5573	2878.96	3240	3941.96	4039
ENSG00000079313	236	177	153	131.999	199	259	166	166.001	235	267	147	224	169	167	150	205.001	198.999	214	217	237.999	171	260	155	153.999	159	152.999	136.999	343	224	179	190	176.001	177	236	287	185	159	193.999	162	125	173	145	179
ENSG00000079332	929.829	644.37	747.012	694.575	890.084	1141.12	809.457	540.951	898.571	646	675.7	816.024	861.999	715.714	483.292	1047.1	650.369	937.202	1077.15	865.459	821.145	1070.11	751.525	694.566	852.899	730.902	735.11	1180.97	825.601	645.576	679.725	840.938	949.353	824.516	950.534	690.902	719.412	647.153	763.24	586.917	729.308	542.157	739.251
ENSG00000079335	36	30	17	13	49	55	33	8	21	34	24	33	39.999	60	24	93	27	28	63	72	35	50.999	49	39.001	46	23	20	84.999	27	38	44	44	42	35	64	41	29	50	39.999	36	46	41	47
ENSG00000079337	337	86	163.001	96	167	447.999	84.001	264	322	254.999	86.001	162.999	148	295.001	196.001	329.999	165	442.001	459.002	230.999	215.001	403	223	154.998	322.999	147.999	125.999	488.001	249.001	187	391	275.002	245.001	221	310.001	148.001	98.001	468	233.001	341.999	196	216	237.001
ENSG00000079385	16.059	13	12	6.115	21	13.034	10.999	27.444	27.516	18.043	17.163	23.001	41.064	25.96	22.321	40.152	8.523	15.794	20.478	53.298	31.217	29.168	8.056	14.084	34.859	22.245	25.342	28.238	11.457	14.116	23.126	31.405	30.044	35.426	50.484	20	26.136	25.001	21	17.276	32.042	13.701	17
ENSG00000079387	87	55	77	62	64	81	78	30	85	70	61.999	69	73	97.001	49	126	87.001	85	119	95.001	84.001	93	120.001	67	64	89	70	143	81	60	65	79	90	122	115.999	65	87.999	83	66	62	129.001	84	94.001
ENSG00000079393	1589	1259	1536	1206	1732	853	1700	916.001	1579	1530	1103	1557	1469	1168	904	584.999	1159	1089	1511	1403	1342	1397	991.001	1022	1171	915.999	1279	883.999	1528	1318	836	1368	1541	1608	1746	1002	1525	953	1188	583.999	887.001	685	1184
ENSG00000079432	455.999	252	303.999	219.001	341.001	511	313	262.001	468.999	361.001	312.001	380.001	365	470	347.001	424.999	395	373.001	496	466.001	342.999	476	476	366.001	377.001	371	271.001	696	477.001	363	459	377.001	432.999	451.001	686.999	357	463.001	469.001	389	353.001	447	273	349
ENSG00000079435	867.001	43	43	122.001	129	2489	221.001	1523.06	773.999	46.999	31	27.562	252	142	125	980	53.999	990	153	104.001	337	558.001	23	85	389.356	71	64	783.001	58	88	496.001	233.001	212.001	76.001	83.008	78.999	21.001	617.001	287	71.001	97.999	82	108
ENSG00000079459	760.699	740.861	587.785	619.529	958.404	619.009	629.934	422.123	622.684	658.233	626.006	659.1	556.711	544.823	544.718	554.95	613.106	552.764	1043.76	779.052	639.561	651.854	719.445	488.993	679.996	381.65	500.265	661.782	909.432	525.197	478.073	672.713	684.499	721.107	855.751	511.916	726.786	567.988	741.861	411.345	471.049	304.308	554.112
ENSG00000079462	30.001	23.001	20	13	20	31	20	18.001	34	27	10	18.001	16	24	26	22.001	17	20.001	25	26	23	19	34.001	7	28	34	31	36	49	21	18	22.999	10.999	14	41	24.001	27	17	10	18	17	13	17.999
ENSG00000079482	181.055	141.443	160.943	173.854	237.285	218.225	167.958	78.145	228.704	152.096	113.964	176.712	137.067	230.519	170.914	686.885	163.297	195.475	240.39	256.412	125.453	213.469	204.147	171.268	178.803	147.887	115.926	214.033	285.807	202.902	179.203	167.859	232.082	225.903	289.172	153.671	145.757	148.32	146.243	219.423	199.194	168.334	189.465
ENSG00000079557	0	0	0	0	0	0	0	0	0	0	0	0	0	0	1	4	0	0	0	0	0	0	0	0	1	0	0	0	0	0	0	0	0	0	0	0	0	0	0	0	0	0	0
ENSG00000079616	109.999	120.001	131	129.001	162	159	82	192	121	93	88	118.999	107	110	72.999	132.978	91	163	195	121	167	146	71	78	186.001	109.999	147	87.999	102	124	93	173.999	169	165.001	188.999	93.999	129.999	115	93	95.001	106	82	143.999
ENSG00000079689	0	0	0	0	0	0	0	0	0	0	0	0	0	0	0	0	0	0	0	0	0	0	0	0	0	0	0	0	0	0	0	0	0	0	0	0	0	0	0	0	0	0	0
ENSG00000079691	31	22	11	35	20	98	26	24	35	20	4	18	27	52	13	143.873	14	54	25	67.999	22.999	29	28	17	34	24	13	32	25	30	44	30	58	32	32	23	18	48	26	25	29	31.055	25
ENSG00000079739	9651	8550	9365	6958	11031	7567	11451	5345.05	11249	7561.03	11422	12827	9879	7117.08	7594	4805.76	8888.03	7702	12576	6550	11151	7118	13108.9	4173	7943	5298	9759	10929	12249	9824	5465	7867.11	7169	8807	8830	9124	10005	6351	10097	5823	4996.07	5678	9210
ENSG00000079785	1478	1586	1768	1630	1923	1249	1520	768	1808	1591	1474	1691	1631	1559	1052	1227	1522	1441	1998	1641	1679	2027	1437	1330	1455	1328	1530	1917	1570	1417	1249	1635	1835	1575	1462	1448	1420	1400	1247	898	1344	878.001	1537
ENSG00000079805	972.385	804.031	836.048	681.016	1026.84	974.608	810.433	616.594	954.325	931.126	738.958	898.219	818.003	736.418	582	842.041	895.151	951.007	1020.39	946.758	971.742	1200.01	776.814	799.216	824.433	693.999	632.634	1208.85	863.562	718.698	757.151	917.163	882.969	958.728	1205.52	791.038	730.744	819.759	793.307	567.688	723.564	530.834	681.353
ENSG00000079819	723.356	393.18	500.499	676.182	669.622	1464.21	609.109	559.691	842.312	627.506	363.457	601.85	813.709	986.141	395.24	1695.84	486.916	1309.29	877.428	1084	683.001	1081.64	600.099	494.819	806.481	614.303	463.317	861.043	617.108	445.606	902.634	869.401	1132.92	776.476	1127.77	532.606	443.713	850.236	764.946	1010.81	865.95	514.675	613.128
ENSG00000079841	10	1	0	0	9	9	9.158	4.013	2	0	4.999	9	4	2	2.081	6	3	7	10	9	8	7	5	3	3	4	7	1.294	3	7	3	8	5	22	9.083	4	6	1	4	4	8	2	3
ENSG00000079931	18	1	2	5	0	4	4	1	0	0	0	2	1	2	0	49	7	1	8	4	4	5	3	2	2	5	5	3	2	0	15	5	4	3	14	3	1	8	0	4	23	3	4
ENSG00000079950	627.776	421.441	416.846	442.149	637.544	725.327	557.543	247.458	598.001	447.717	374.718	501.959	523.926	531.541	347.533	1016.53	429.128	579.261	646.516	736.425	546.345	671.477	508.048	464.577	490.159	293.707	460.727	831.862	615.535	441.252	440.216	449.181	517.017	547.1	591.171	504.184	385.063	366.124	457.561	397.254	608.785	325.437	433.746
ENSG00000079974	94.727	40.455	40.165	42.215	50.672	141.304	52.297	83.453	93.256	72.902	41.597	47.037	71.835	86.307	66.612	161.388	97.346	99.877	106.115	97.92	96.161	94.229	77.159	56.308	125.209	84.671	29.468	142.372	106.151	66.932	109.551	110.855	109.946	62.925	159.273	53.825	49.817	114.852	83.135	70.182	77.603	58.663	74.248
ENSG00000079999	1194	1182	1202	1100	1534	1082	1292	1009.81	1294.23	1334	1092.68	1127	1032.6	877.999	792.001	716.139	1151	1293.6	1507.52	1288.89	1295.47	1458.83	961.845	1044	1053.94	713.994	950	1295	1286	1009	763	1289.34	1276.83	1367	1368	1050	1166	904.001	868.952	747.999	889	626	1044
ENSG00000080007	0	1	3	3	9	8	0	4	10	5	4	1	0	1	2	3	0	9	5	8	5	6	8	3	10	3	2	3	6	4	5	3	4	5	5	3	3	5	6	5	6	6	5
ENSG00000080031	4	1	1.062	5	3	7	1	12	4.184	1	2	1	2	3	0	11.264	2.114	2.045	2	6	2.007	1	0	3	5.129	1.04	0	3.022	5	1.024	8.004	4	2	4.443	8.372	1.03	3	7.048	3	2.063	3	2.054	6.267
ENSG00000080166	7	9	11	9	12	3	2	3	4	12	1	4	1	12	11	17.001	6	8	19	7	8	8	8	13	8	6	3	16	9	6	6	8	20	12	8	6	4	6	10	7	7	5	7
ENSG00000080189	138.009	80.016	96	89	156.211	220.011	118.147	152.018	152	130	88.999	137.007	126.005	153	103.019	248.532	109.001	183.015	203.009	158.014	114	171.5	124.019	118.008	163.001	143.009	85.002	231.012	159.008	126.999	148.999	187.279	171.039	144.999	268.009	119	123.031	156.128	122.001	131.999	169.275	83.001	160.001
ENSG00000080200	464	393	484	331	660.294	377.598	518	112	336	400	369	443	591	561.639	261	626.612	358	312	574	570	352	590.764	854.681	442	479	481	282	711	593	346	363	480	376	486	726	463.578	541	309	412.597	547.714	719.411	553	512.274
ENSG00000080224	3	0	1	0	3	1	0	3	0	0	0	1	0	1	1	6	1	1	4	0	5	1	0	1	1	0	0	0	3	0	1	1	4	1	0	0	1	0	0	0	0	1	0
ENSG00000080293	2	1	0	0	0	1	0	1	1.079	1	1	0	2	1	0	2	0	1	1	1	1	2	1	1	1	1	2	0	1	0	2	2	0	0	1	0	1	2	4	0	0	0	2.054
ENSG00000080298	55	121	88	96	150	83	123.999	29	92	60	120	89	117	171	76	203	164	93	144	138	81	77	140.999	79	148	94	68	187	192	125	101	204	139	191	199	132	106	94	123	124.999	180	130	171
ENSG00000080345	435.383	514.067	481.505	428	775.616	410.64	631.235	183	423	349.628	391	419	362	497	409.979	676.914	471.999	359.196	607.089	587	399.064	490.999	707.63	354	487.895	360.41	347	1101.67	584	425	386	517.72	480.578	547	765.999	607	540.698	345.559	442	540.001	749.998	523.001	590
ENSG00000080371	1415.89	1448.68	1343.07	1257.96	1922.74	1055.47	1412.7	598.426	1169.43	1288.03	1397.03	1332.78	1513.69	1242.4	1075.64	1396.35	1328.31	1254.24	1852.39	1642.58	1430.84	2074.79	1563.08	1612.71	1170.82	950.011	1009.72	2343.42	1473.95	1062.34	1072.31	1283.38	1512.9	1410.66	1532.01	1419.34	1309.03	1097.88	1071.02	966.498	1461.99	903.782	1148.35
ENSG00000080493	70.999	49	86.001	73	73.001	130	95.001	26	89	53	28	62	82	42	44.999	48	72	77.999	112	91.001	45	64	46	66.999	41	69.999	44	44	43	50	34	63	60	70	48.999	44	51	45	81	30	66.999	65	100
ENSG00000080503	2059.05	2246	2079	1919	2737	2012	2008	876.001	1997	1575	1878	2080	1833	1984	1477	1908.51	1868	2102.01	2901	2140	2209	2411	2300	1423	1952	1357	2135	2632	1831	2133	1663	2207	2513	2217	2096	2080	1878	1714	2036.03	1557.04	1703	1645.82	1995
ENSG00000080511	2	0	0	0	1	2	0	1	0	0	0	0	0	1	0	1.021	0	1	0	1	0	1	1	0	2	0	0	1	0	0	2	0	0	0	1.303	0	0	0	0	0	1	0	1
ENSG00000080546	3651	1715	2753	1729	2726	1404	2528	513.999	3075	2346	2753	2254	2907	1978	1718	1264	2486.99	2176	2638	1837	1475	2365	3616	1573	1556	993	1275	4389	2945	1522	1704	1789	1946.99	2444	1915	2198	2113	1672	2173	1773	1353	1816	2702
ENSG00000080561	161	164	165.999	132	194	113	172	41	121	149	159	171	234.001	147	80	153	133	115	192	169.001	180	222	178	160	104	113	100	196	147	177.001	134.999	151	195	173.001	169	149	183	89	143	118	117.001	124	158
ENSG00000080572	0	0	1.039	0	1.029	0	0	1.033	0	0	0	1.043	0	0	0	2	0	0	0	0	0	1.086	1	2.124	0	0	0	1.002	0	1.025	0	1	0	0	0	0	0	0	0	1.026	1	0	0
ENSG00000080573	368	148	113	199	167	998	110	450	319	189	94	269	222	380	194	417	151	483	325	636	341	692	404	212	651	508	172	682	298	297	488	653	484	367	782	168	181	480	433	535	336	372	466
ENSG00000080603	814.789	409.881	575.034	433.146	756.198	715.97	520.4	117.985	710.289	509.923	464.963	716.08	676.828	705.898	502.449	466.233	505.723	609.996	783.511	654.553	610.731	746.34	697.282	453.174	519.031	679.672	445.246	920.593	753.647	687.091	580.42	548.125	720.461	837.611	853.076	638.667	592.251	437.323	561.09	376.813	683.708	620.989	510.291
ENSG00000080608	72	61	56	51	82	125	60	136	126	76.001	76	68	118	148	71	165	68	139	91	112	93	115	109	56	148	80	74	227	56	61	93	103	105	79	168	72	71	110	83	88	95	97	127
ENSG00000080618	0	0	0	0	0	0	0	0	0	0	0	0	0	0	0	0	0	0	0	0	0	0	0	0	0	0	0	0	0	0	0	0	0	0	0	0	1	0	0	0	0	0	0
ENSG00000080644	1	1	0	0	0	0	2	0	0	0	0	0	1	0	1	1	0	1	1	5	2	1	1	0	5.016	0	0	0	1	0	0	0	1	0	1	1	0	0	0	0	0	0	2
ENSG00000080709	85.002	59	82.915	74.89	52.999	92	67	35	132	83	67.643	112	107	78.419	40	36.755	149.999	49.6	103.82	35	43	54.237	58	23.388	44.999	34	60.001	40	58.322	53	107.811	77.323	88.152	83.854	82.695	43.01	126.004	121.052	84.999	39	33.755	32.999	34.445
ENSG00000080802	440.67	559.586	505.108	396.053	645.365	372.764	533.091	218.564	416.533	387.259	421	500.021	454.497	451.119	325.349	390.822	449.001	338.869	579.065	487.623	447.064	535.705	588.198	341	400.142	367.961	371.692	668.273	447.171	432.864	359.806	416.095	468.94	489	457.726	497.492	369.057	291.081	383.092	287.158	463.437	367.165	452.402
ENSG00000080815	300.999	249	197	264	284.999	413	309	222.546	317.033	277.353	239	277.001	328.031	389	220.008	474.883	258.033	332.596	376.043	434.593	262.472	393.999	373.805	245.489	271.727	263.299	223.034	458.039	285.116	256.153	330.096	314	353.128	357.216	463.07	285.999	214	314.001	290.004	259.999	321.226	245.403	295.157
ENSG00000080819	150	141	111.72	132	170	141	132	49	113	120	92	110	139	123.999	87	180	135.999	129.999	213	154.85	123	202	98	141.001	130	81	82.001	205	138	116	116	146	140	146	186.84	93	118	111	107	89	128.884	80.889	128
ENSG00000080822	394	377.001	392.72	393.999	458.998	422.001	379.001	218	459	447	349.001	397.002	413.999	446.001	265	519.999	367	407.001	528	491.915	465.998	533.001	439	346.001	427.001	298	354	627.998	496.998	358.002	418	463	510	437.997	536.42	392	358.002	431	382.001	304	372.838	301.219	495.003
ENSG00000080823	41.066	27.177	25.187	34.009	30	72.797	23.49	46.294	41	29.005	23.157	32.089	49.001	49.054	23.999	86.699	39.535	36.808	49.015	38.973	34.448	59.813	36.355	34.013	45.05	45.232	25.235	70.257	46.012	32.257	42.001	54.648	65.221	45	49.03	21	20.005	58.022	69.03	36.488	37.163	39.592	40.307
ENSG00000080824	5845.42	6864.73	6101.48	5929.78	7820.15	5704.4	6536.37	11334.6	7333.59	9388.28	6760.4	6628.62	9450.11	9424.44	5480.29	8587.55	7124.86	8741.22	8815.91	7383.73	7442.38	10638.7	9446.9	11199.3	9017.4	7591.51	6150.59	10682.9	6381.08	5551.11	6466.63	7612.24	8372.33	6379.04	6780.27	6144.93	7112.73	7589.1	6227.06	4922.15	6578.88	4529.89	6979.27
ENSG00000080839	278.706	170.426	243.436	219	265.174	142.671	216.49	50.374	151.502	166	145.141	177.712	175.915	151.758	114.35	164.702	182.255	123.062	240.016	252.387	185.893	244.484	177.405	228.084	133.05	141.104	160.317	218.421	207	126.836	111.964	192.008	233.3	216.649	172.335	187.548	171.508	89.898	119.881	86.891	227.543	116.305	168.144
ENSG00000080845	927.999	727.001	893.999	792	1119	1232	1163	868.999	1078	858	1021	1171	1222	1004	660.001	754.999	772.001	766.999	1101	1062	953	1225	991	977.999	1013	754.999	795	1372	905.001	1011	1113	1205	1047	1017	1517	848	969.999	1127	1070	720	768.001	765.999	927.001
ENSG00000080854	42	20	19	29	25.001	44	20	11	44	18	15	37	28	73	11	15	33	31	34	28.001	25	29	35	16	22	24	17	39	36	51	23	37	35.001	37	27	22	27	19	50	27	54	44	19
ENSG00000080910	1.046	0	0	0	0	0	0	1.004	3.474	0	0	2.001	3.46	0	0	3.538	0	0	0	2	0	0	0	0	1.032	0	0	0	0	0	2.006	0	1	0	0	0	0	2	0	0	0	0	0
ENSG00000080947	58.889	33.021	27.165	28.039	42.877	58.359	25	17.082	29.059	28.009	22	27.014	40.328	55.293	35.347	69.157	53.388	42.413	53.054	47.079	49.529	57.269	31.005	45.359	67.122	49.11	36.021	65.381	44.196	47.488	47.613	52.266	54.011	57.042	93.853	32.032	31.695	44.961	23.383	36.057	56.094	51.481	38.795
ENSG00000080986	8.215	3	2	3.003	4.85	8	5	3	4	4.017	3.001	2	5	18.881	0	28.435	3.409	6.049	6.103	5	4	8	9.002	1	33	17.811	5	9.46	4	4.478	7	14	7.001	2	34.321	3	9.97	8.003	7.286	15.136	8	22	31.019
ENSG00000081014	245.051	247	281	218.404	345.774	190.05	261.012	56.151	204.136	275.084	158	264.011	234.03	283.092	185.63	229.114	191.459	227.038	334.362	270	185.757	319.45	330.876	286.586	193.065	201.552	178.012	322.011	265	224.398	179.038	278.496	297.031	275.476	304.713	214.048	298	167.024	220.402	206.029	272.384	188.117	264.493
ENSG00000081019	210	181	207	143	269	190	260	128	228	219	182	187	206	255	167	336	207	239	295	269	198	263	278	193	192	158	181	381	213	175	209	224	243	296	330	196	189	158	179	220	281.999	218	268
ENSG00000081026	91	61	76	88	103	112	71	36	83	64	48	58	67.999	127	69	154.827	68	84	117.006	102.999	78	145	77	92	80	93	43	93	81.002	79.001	78.001	74	113	94	102	59	51	73	81	102.001	99.999	59.009	60
ENSG00000081041	5	13	2	14	16	58	3	30	15	103	17	58	79	94	60	113	53.001	12.999	20	314.976	34	45	1374.83	48	73	9	23	60	93	34	31	45	116	227.986	61.999	13	216.001	37	201.999	15	41	238.001	358.943
ENSG00000081051	1	0	1	0	1	0	1	0	1	1	0	1	1	1	2	0	1	1	0	2	1	0	1	0	0	0	1	1	3	0	0	0	0	0	2	0	2	1	1	1	1	0	0
ENSG00000081052	266	302	351	237	368	386	313	137	487	236	389	457	214	422	298	315	348	288	542	365	329	168	533	136	501	411	466	420	426	509	312	400	347	513	766	438	372	290	366	485	563	427	470
ENSG00000081059	23	15	2	10	6	60.616	5	18.409	18.63	8.503	11	9	17	14	5.055	180.113	12	23	6	20	9.011	15.217	7	8.005	22.332	8	10	19.008	6	10	10.03	19.268	10	18	21.188	6	5	17.497	14	18	19.41	11	15.161
ENSG00000081087	230.948	170.029	138	136.999	215.003	289.998	187.569	66.859	176.868	221.999	127.728	118.587	178.473	168.338	119.533	364.569	170	197.567	200.878	270.999	165.127	291.976	148.92	197.032	199.19	126.909	107.001	307.93	198.527	173.024	190.33	235.535	238.9	178	288.174	163	165	196	160	147.901	200.864	133.943	193.578
ENSG00000081138	4.29	0	1	6.008	0	3.125	1	2	0	0	0	0	1.03	13.168	2.009	37.597	1.009	1	2.303	2.011	3.248	1.088	1.041	2.295	3.172	2.112	0	1	2.057	2.254	5.006	0	2.057	0	1.019	2.005	1	2.193	2.011	3.122	5.139	4.271	2.001
ENSG00000081148	14	4	1.001	5	6.005	3	4	3	0	1.001	2	0	4.001	13.011	3.18	9.19	7	2	8.005	6.005	3.003	14.013	9.213	4.007	5	5	4.243	7.004	6.004	3.005	2.001	6.003	6	2.001	5	3.002	2	2.1	3.003	1	7.003	5.009	4.004
ENSG00000081154	1094	926.001	1005	968.001	1253	995	1020	333	990	1001	726	877	912	892	757	1294	915	974	1395	1213	1069	1283	933.999	827.001	830	652.998	836.001	1336	1076	844.999	923	958	1210	800.987	990	998.001	989	862	816.001	769.999	1029	626.001	965.999
ENSG00000081177	193	187	186	203.999	271.001	204	154	89.001	211.023	164	163	199	200.999	186	115.999	187.29	183	209	275	246.005	221	279	147	162	173.015	154	170.001	224	187.999	204.033	179.999	223	236.999	241.999	299.999	154	203	176	176	160	174	132.999	242
ENSG00000081181	96.256	5	9	22.034	42	48.169	54	32	130.354	8	11	8	27	20	171.536	50.151	39	19	9	13	4	8	237	85	8	71	4	23	18	2	18	13	30	53	14	92	26	21	72	52.999	100	8	14
ENSG00000081189	9962.88	4764	8364.79	5792.76	6568.77	3424	6109.21	3752	6803.79	5908.78	6059.61	8309	6081	6320.37	5559.7	4663.73	5375.49	6287.77	6996.79	5861.7	5138	6824.78	7502.73	5360	9368.17	9577.78	7197.56	1954	9530.18	5228	4342	5938	7010	5812	7049.63	7565.48	7737.66	4457.7	6048.73	5864.81	8697.74	4144.41	5364
ENSG00000081237	75	55.999	43	56	70.204	302	43	43	156	61	122.999	95	100	395	92.017	1257	97	137.001	157.176	387.001	39.038	186	390	261	194.012	56	34	257	94.663	108.646	137	157.151	157	86.6	262.001	95	130.174	102	213	164	139.021	214.093	242.999
ENSG00000081248	6747	5673	6534	5542	9146	4379	6949	4167	6774	7828	6764	8437	5938	5506	6135	3007	7118	6267	8537	6676	6223	7301	7692	5169	5783	6644	6799	5707	7364	7128	5641	5791	5805	7250	8649	7875	6309	5750	6199	3478	6695	4112	5469
ENSG00000081277	20	14	25	14	25	20	21	6	59	59	18	31	18	42	29	19	16	43	6	83	30	48	53	18	33	116	31	109	33	10	27	56	74	81	201	35	23	24	51	93	59	127.999	168
ENSG00000081307	426.001	353	386	341.999	541	323.001	342.999	132	359.999	363	275.999	295	367.001	313	275	393.799	340.331	306.001	515	398.999	399	509	343	322	327.397	329	311.001	454.999	378.999	310.001	289.001	383.999	396	357.46	414.001	381.001	387.374	320	311.957	255	416.001	209.001	373.999
ENSG00000081320	70	23	60	61	60.906	251	62	40	73	136	63	57	82.008	194	59.212	719.885	91	230.843	137.951	156	72	151	320.077	91	107.816	59	51	182.814	142	91	107	102.904	144.964	77	173.441	60	75.26	116	187.929	165	143	187.947	241
ENSG00000081377	120.153	46.987	33	53.013	42.942	230.05	69.174	95.999	99.015	44.03	31	78.06	74.011	127.014	53	291.04	44.005	135	87.024	114.001	74.089	117.998	75	55.002	102.48	95	28.019	129.965	75.983	63.021	86.079	87.043	97.001	86.11	95.006	58.012	46.913	114.992	100.066	76.999	123.98	110.123	174.977
ENSG00000081386	170	149	163	151	199	151	184	41	145	123	129	136	197	208	100	184	166	96	216	211.001	149	202	164	123.999	133	149.999	144	243.999	151	123	132	152	175.001	217.001	207	157	150	103	115	123	199	149	179
ENSG00000081479	1	1	0	0	0	7	0	0	1	2	0	1	3	0	3	19.009	0	3	0	4	1	1	4	0	3.001	2	3	1	0	0	1	1	1	2	2	3	0	2	1	0	1	1	0
ENSG00000081665	82.763	68.092	76.037	61.407	102.782	101.521	65.895	47.685	111.147	69.124	76.001	93.212	119.81	125.091	59.005	214.37	79.929	105.384	125.481	110.013	100.07	149.672	99.993	89.178	100.186	100.763	82.701	155.994	91.165	69.048	94.073	111.301	97.416	100.172	152.546	85.054	98.347	92.848	91.029	89.304	125.619	99.96	87.678
ENSG00000081692	67	44	44	54	65	71.006	46	59	77.037	59	46	46.006	61	59	53	67.199	55	66	63	62	51.118	78	58	50	76	86	23	110	58	50	54	72	56	86.75	108	40	52.011	76.007	53	38	84.001	35	66.913
ENSG00000081721	47	22	31	38	44	77	31.001	42	61	31.999	29	45	48.999	52	33	69.999	50	68.999	56	54.999	41	63	31.999	33	52	57	28	78.001	56.339	29	40	52	54	72.999	74	26	37	44	29	49	41	34	44
ENSG00000081760	159.74	33.089	48.07	43.02	86.071	218.148	62.031	79.35	93.843	76.245	49.142	53.47	102.699	64.714	34.098	155.6	54.491	215.505	60.5	72.247	84.745	102.707	89.577	80.328	89.171	91.728	72.441	126.67	61.111	47.088	82.509	63.351	63.322	58.168	84.894	84.183	52.015	86.251	68.208	61.241	106.569	74.724	82.061
ENSG00000081791	457.001	365.999	373.001	333.999	433	495	265.001	240	390	420.999	240	314.001	365	371	281	441	304.999	449.001	518	471.001	397	493	323.001	412	340.999	357	297.999	613	414.999	302.001	332.999	453	582	450	584	339	317.999	321	343.001	302.999	402.999	234.001	381
ENSG00000081800	0	0	0	0	0	0	0	0	0	0	0	0	0	0	0	7.25	0	0	0	0	0	1.001	1.002	0	0	0	0	1.001	1	0	1.001	0	0	0	1	0	0	0	0	0	0	0	0
ENSG00000081803	32	18	29	21	54	72	46.001	14	41	34	28	29	37.001	50	38	132	34	42	57	76.001	43.999	55	57	43.001	58	57	41	66	51	38	72	60	69	61	111.001	37	34	60.001	73	78	42	49	70.999
ENSG00000081818	21.576	16	24	26	26	46	23	14	35	37.776	25	28	24	35.203	14	43	32	38	33	51	23.948	42	23	17	11	21	13.343	38.241	26	26.588	43	40.484	30	49	55	32	25	41.26	27	35	44	6	23
ENSG00000081842	1	4	0	0	0	0	0	0	0	0	0	0	1.145	5.11	0	0	4.499	5.958	0	4.368	0	3	0	0	0	0	1	0	0	0	2.187	0	0	1.97	0	0	0	0	0	1.141	2.13	1	0
ENSG00000081853	37.144	16.329	22.637	20.678	28.032	49.767	12.791	15.618	22	17.893	10.306	11	22.193	23.221	12	28	33.904	23.329	23.657	23	22.47	20	28.594	16.814	24.358	26.687	19.247	37	19	28.229	21	33.107	32.492	27.22	40.976	11	4	17	20	23.663	18	22	38.1
ENSG00000081870	36.045	29.244	23.001	34.001	38.024	77.17	35	47.658	46.026	22	27.855	45.001	32.627	46	26.06	119.208	31	49	45.987	63.571	42	49.999	24	29.001	56	47	40	36	39	32.017	30	54.211	43	52.001	66.277	29.074	26.013	40	40.999	33.022	60.078	33	41.227
ENSG00000081913	98.078	79.005	83	68	111	129.092	96	53.196	110.156	100	95.922	78	109	99	77.01	93.451	94	89.683	130	125.285	92	90.003	119.27	55.028	90.013	56.033	71	200.831	83.083	131	107.341	108.306	128.17	110.808	119.329	94.009	87.724	90.75	86	77.065	76.008	67.116	83.055
ENSG00000081923	105.008	69	52	76	115.965	103.091	64	33.974	92.668	33.003	87	60.033	83	84	63.048	125.194	92.443	57.116	88.321	134.21	102.999	114	175.036	86	137.695	92.328	53	121.02	65.064	66.074	94	131.544	167.019	82.021	112.387	136	68	74.109	80	136.96	88.324	81.881	84.247
ENSG00000081985	20.15	47	37	76	67.001	53.068	46.976	50.213	41.001	60.146	36	41.042	181	80	36.02	82.966	23	103.999	29	104.335	46.158	111.999	71.189	129	37.036	79.05	18.813	114.094	51.001	39	30	44.087	71	33.43	76.108	85	25	33	43	30	99.182	24.813	48.789
ENSG00000082014	1006	663	793.999	574	934.999	556.999	705	767	901.001	860	593	966.001	733.999	856	695	524	779.963	716	1152	814.001	831.999	993	808.001	736	1080	1237	761	1204.89	1145	898.001	749	847.001	768.999	878	1170	718	861.999	886.999	649	561.999	1083	484.998	733
ENSG00000082068	159	192.001	179	162.001	208.617	209.001	179.408	233.23	214	179	175	178	159	197	151	257.999	196.001	272	245	220	214.999	217.001	199	128	245	204.001	171	362	198	174	194	241	222	214.001	286.001	185	142	222.838	188	197	222	145	214.076
ENSG00000082074	35	31	16	23	24	210.001	62	140	82	35	55	31	34	218.999	48	777.001	40	117	80.999	149	30	85	166.001	86	130	30.999	20	101	32	27	48	61.001	67	32	139.999	31	62	56	110	73	69.001	128	152
ENSG00000082126	2.023	1	1	3	0	1	2	1	2	0	2.015	2	1	4.036	1.01	5.172	4	1	3.027	1	1	9.081	5.002	1	10.054	1.001	1	1.006	1	1	3	6	0	2	6.12	2	3	3.017	0	1.003	1.013	8.031	10
ENSG00000082146	682.349	836.371	939.711	803.277	969.725	554.12	920.001	361	935.862	806.577	818.453	962.093	997.879	575	507	428	499.681	742.262	848.912	703.559	945.419	845.919	567.959	694	674	530.001	787.193	460.631	835.678	562.765	444.452	718.999	731.359	646.703	634.565	597.503	781.543	423.839	625.001	410	397.84	478.897	703.83
ENSG00000082153	647.182	443.111	553.11	577.252	640.575	924.198	628.107	359.997	715.077	699.729	496.073	494.862	734.88	801.135	459.251	1256.05	567.166	780.218	847.731	805.306	595.432	941.564	861.07	568.052	795.425	708.34	421.35	1255.2	674.575	452.748	749.937	785.804	742.637	707.146	955.66	577.292	507.143	795.203	663.349	540.965	775.802	499.378	774.583
ENSG00000082175	31	29	21	30	24	30	26	10	34	18	15	31	21	26	18	85	24	11	76	28	23	32	24	13	38	10	13	18	38	26	46	25	27	32	47	20	22	23	38	30	33	17	19
ENSG00000082196	66	44	58.222	74	82.999	240	108.001	134	81.999	40	43.064	79	117.517	153.851	62.703	317	84	166	53	253.472	63.331	84	50.917	37	66	135	66	42	109.033	89.001	56.001	129.269	258.999	172.171	278	78	62	49.001	72.024	126.999	101.001	51.716	83.001
ENSG00000082212	497.857	583.433	452.823	514.525	518.623	405.252	351.85	228.19	529.825	435.065	361.889	376.287	444.987	481.964	473.659	674.648	467.417	397.558	641.823	430.065	672.187	752.94	304.925	521.558	353.703	623.776	332.164	587.226	540.752	356.353	395.662	631.751	517.433	469.308	569.486	525.319	531.046	423.072	378.743	375.284	514.32	394.238	505.384
ENSG00000082213	268.001	247.689	235	215	404.661	184	309	85	274	307	220	230	272.001	251.656	194	259	241.468	233.999	321	263.172	303	338	256.155	225	176	237	217	366.563	256	187.999	219	261.598	280	281.001	274	241	256.001	184	178.999	169.001	269.437	176.001	207
ENSG00000082258	379	238	344	277	403	379.999	279	79	328	339	218.001	293.999	307	376	280	465	296.001	296	548.999	433	268	490	369	327.001	370	290	227.001	556	392.001	274	322.999	394	403	380	580.999	346.001	321	266	309.001	325.001	551	356.999	440
ENSG00000082269	103	101.165	100.001	99.094	158.002	95.102	112	20.053	64.031	101.003	78.012	71.006	79.001	73.143	82	132.354	101.061	76.122	125.001	149.07	93.821	110.142	93.999	98.999	93.72	67	74.218	165.016	113.957	82.047	87.014	121.002	111	89.014	139.008	98.009	106	74.076	82	85.004	112.095	114.84	118.003
ENSG00000082293	4	2.285	2	3	5	8	3	4	6	2	3	2	0	74	19	84	5	3	8	7	6	9.808	21	7	21	257	1	19	33	11	45	20	9	6	12	12	2	28.106	8	12	342	13	5
ENSG00000082397	178	100.001	98.001	193.999	109	654.001	187	126	230.999	95.999	82.001	184.999	201.001	310.001	111	532	185	274.001	254.001	352.002	165	310.999	171	127.999	234.999	316.001	92	387	254	213.999	395.999	277.001	360	252	346.001	222.001	101	434	243	163	339	159.134	210.999
ENSG00000082438	178.758	78.001	70	143.999	114.008	462.941	105.174	89.485	153.002	79.061	55	84	142.009	222.011	118.016	468.019	113.004	286.222	198.022	204.032	155.007	211.013	97.004	106.008	194.006	114.296	70.722	561.131	91.085	92.36	310.139	174.128	218	123.001	143.345	140.007	78.001	278.511	215.005	148.081	200.389	127.356	140.33
ENSG00000082458	40	28	13	23.999	28	54	23	29	28.001	14	20	21	33	57.999	24	71.999	27	19	41	42	45	45	36.999	22	39	19	26	53	32	27	45	34	46	31	55	22	16	40	32	33	35	25	26
ENSG00000082482	23	5	21	16	6	19.02	9	6	12.132	6.676	43	11.001	15.945	25	14	21.039	23.001	20	18	15.014	12.999	48	8.999	14	22.188	8	0	8	7	6	12.016	6	6	35	27	15	43.984	5	12	10	22	24.019	34
ENSG00000082497	54	16	8	27	26	111	11	59	24	5	19	34	39	54	30	165	16	15	30	78	17	35	9	28	36	48	12	39	20	30	32	39	42	61	36	25	18	35	21	23	59	16	11
ENSG00000082512	71.037	30.001	25.002	32.399	38	166.426	29.802	57.685	77	44.072	37	48.999	91.013	111.31	38.639	388.788	58	83.001	85.226	119.002	81.017	97.911	80.002	58.018	109.999	86.829	36.001	60.481	80.001	46	105.285	113.34	105.052	52.949	150	63.721	52.001	75.076	106.848	84.587	87.686	72.404	82.233
ENSG00000082515	148	109.999	128.133	111.999	166	121.126	150.094	118.926	165.999	130.999	97.778	126.09	132.999	133.106	112	143.047	115.661	171.184	185.159	162.373	159	187	128.752	103.999	149	125.112	109.159	192.001	135.999	96.999	93	145	139.001	142.41	172.884	117	129	113.98	106.999	96	141.44	106.066	142.001
ENSG00000082516	261	267	315	274	328	252	272	131	341	292	286	300	328	340	192	242	261	258	369	305	296	378	326	260	232	259	303	572	287	290	259	285	325	336	321	286	223	233	249	217	253	203	262
ENSG00000082556	10	0	2	1	0	5	0	1	2	0	0	0	2	2.001	0	8.202	0	1.003	3	0	1	1	0	1	2	1.343	1	0	3.477	0	2	0	2	0	1.002	0	0	0	0	0	3.009	0	0
ENSG00000082641	15825	19527	16165	17779	16827	11136	18787	10485	15236	14932	15897	17053	13420	14785	10477	9580	14905	14909	17889	19864	17514	17746	13242	12419	12339	9513	10436	20016	14808	12668	11529	17633	18316	18422	15462	12927	11266	12199	14189	8349	10122	8269	11955
ENSG00000082684	8.008	7	4.001	12.003	11	22.001	9	8	9	3	5	8.004	8	29.001	6.006	26.352	3	16.999	7.001	48	19	14.001	16	14.001	27.001	71	7	9	8	18	24	62.004	32.999	10	37	7	8.001	21	12	25	12.002	11.002	15
ENSG00000082701	578	464	565	533	606.364	551	565	180	474.001	563.05	521.001	747	667	746	428	666	598	469	752	679.075	516	979.005	574	516	467.007	706	519	669.02	504	551	519.999	645	715.008	654	547	612	515	392	517	376	716	484	617
ENSG00000082781	405	279.999	257	422	322.001	1314	429.326	734	410.999	248	232	299.075	375	500.097	264	847.609	337	828.999	441.999	648.999	380	594.598	229	350	406	263	224.002	646.001	385	351	528	514	592	518	732.001	320	267	613	376.117	290	385	221	367
ENSG00000082805	340.832	241.001	315.12	259.999	310.431	446.291	286	168.571	311.303	298.517	212.027	290.382	352.408	338.246	198	471.644	235.93	362.406	382.101	410	317.083	450.426	344.848	264.504	281.29	396.586	252.465	497.017	301	346.999	304.753	377.704	427	363.5	402.225	294.426	243.001	251.562	365.376	320.451	353.489	339.25	352.001
ENSG00000082898	1642.38	1078	1274.02	1132.62	1406.06	1132.02	1133	441.225	1309.29	999.027	1247.11	1316	1367.87	1694.1	1212	1774.09	1361.57	984.279	2226.57	1475.96	1194.04	1691.31	1855.78	1189.27	1346.11	1410.19	1110.42	3144.85	1416.54	1280.64	1202.1	1238.33	1464.01	1659.1	1613.19	1552	1203.63	1132.33	1193	1027.19	1731.49	1152.71	1581.02
ENSG00000082929	0	0	0	0	0	0	0	0	0	0	0	0	0	0	0	0	0	0	0	0	0	1	0	0	0	0	0	0	1	0	0	0	0	0	0	0	0	0	0	0	0	0	0
ENSG00000082996	456	389.999	406.999	392	484	513	469	213	578	386	394	478.001	515	534.001	334.001	606	423	460	505	492	446	563	535	362	373.999	303.002	369	516.999	521	377	387.999	447	587.999	495	555	400.001	437.001	399	434	381.999	450.001	275	431
ENSG00000083067	9.08	8.001	6	9.774	13.014	10.002	2	14	5	16	6.304	8.021	5	9	5	24.001	11	19.002	11.327	12	8.02	47.045	5	8	24	5	10.029	27.002	5	8	7.001	13	15	14	14.011	4	6	14	11.023	18	18	25	26
ENSG00000083093	70	62	65	64	87	73	64	32	77	68	53	60	76	103	65	113	60	78	93	85	62	90	88	77	70.999	81	56	152	74	57	82	92.001	73	97	106	64	46	69	66	54.001	74.001	65	96
ENSG00000083097	253.199	202	227.635	249.671	294	230	245.001	76.196	203.12	222.055	160	206	191	267.103	161.999	311.557	185.144	166.789	338.156	316	191.999	315.064	320	235.872	231.218	213.046	159.328	332.044	217.001	204.08	136	207.032	301.093	335	407.067	230.001	212.895	153.723	170	233.944	424.921	181.056	243.046
ENSG00000083099	401.001	446.968	495.991	500.396	603.011	372.556	439.174	316.082	546.243	470.232	385.27	429	434.559	455.823	285.185	503.286	426.509	563.47	595.415	534.551	507.791	544.429	415.002	498.823	476.917	440.551	357.706	469.883	500.27	386.032	349.951	509.452	573.043	405.745	496.57	427.672	426.233	438.278	421.959	286.905	495.394	299.991	409.563
ENSG00000083123	188.108	83.056	76.273	91	114.865	127.927	93	36.299	109.001	118.145	56.209	60.115	102	85.151	63.273	151.884	60.301	110.313	89.215	141.522	76.013	136.732	58.807	100.101	67.095	88.162	51.11	212.659	75.093	72.079	68.796	93.837	112.09	93.211	119.952	154.001	113.292	49.381	60.965	57.201	83.084	84.604	89.082
ENSG00000083168	735.716	513.53	732.029	486.034	765.103	649.08	691.813	284.642	671.675	555.176	629.858	715.819	691.064	780.15	431.457	692.415	719.776	499.435	821.93	746.503	569.078	813.044	1028.03	582.865	509.306	504.32	578.034	1003.78	697.479	599.889	547.448	539.743	707.052	774.402	752.879	650.031	572.06	457.204	623.249	531.5	750.313	675.23	623.414
ENSG00000083223	207	231.001	229	233	285	208	236	96	222	194	258	198	282.999	338	142	356	228	189	311	284	183	280	318	244.999	221	214.001	157	343	225.999	194	182.001	241	250.001	265	257.999	288	168	147.999	187	179	227.001	231	236
ENSG00000083290	348.068	338.004	477.139	333.005	473.166	414.488	302.017	125.419	266	356.213	351.116	424.008	300.121	378.001	253.005	471.438	312.143	279.385	418.014	418.479	387.999	537.023	198.014	358	317.072	252.083	328	357.674	396.02	338	316.544	450.218	397.084	467.14	386.151	385.003	322.008	296.094	333.159	212.298	363.578	238.198	297.343
ENSG00000083307	0	0	2	0	0	1	0	2	1	1	1	1.281	0	1	0	4	0	3	2.004	0	2	2.002	2.01	0	4	1	0	1.095	2	2	2	0	0	1	0	1	0	2	1.11	0	0	3.016	1.003
ENSG00000083312	775.706	777.973	789.999	742	1125	817.512	1009.98	325	521	588	703.111	642	732.961	832.93	588.999	1203.98	729	652	1215.74	956.999	663	1072.83	1079.41	927.001	968.77	687.19	546.914	1464.96	953.44	774	708	838.803	1012.54	946.189	1292.81	981.999	810.721	592.999	879.681	787.693	1134.98	867.556	1025.44
ENSG00000083444	311.317	261.737	362.201	247.002	331.045	445.258	266.144	446.112	495.035	542.013	315.576	298.081	423.001	429.131	215.083	327.024	247.341	434.694	498.077	374.013	395.041	548.09	369	323.02	485.012	364.126	259.02	497.687	377.999	337.188	312.486	495.662	463.435	484.542	818.301	281.003	335.015	393.754	351.796	443.073	330.531	283.975	412.165
ENSG00000083454	107.497	65.647	67.264	128.634	85.535	36.048	59.423	47.115	60.692	101.466	39.768	50.999	184.305	108.853	56.9	165.444	75.77	85.544	81.394	116	55.909	183.805	122.734	267.802	106.364	113.773	47	99.067	110.554	74.421	64.028	76.751	85.327	55.874	220.63	91.578	67.028	54.829	88.454	49.761	92.545	58.296	89.708
ENSG00000083457	124.334	99	129.959	124	137	100.184	91	135.423	116.953	124.069	91.004	100.06	99	128.064	78.028	129.833	80.1	111.718	114.176	128.303	110.116	167.079	57.92	139.099	113.257	116.999	94	75.95	93.045	92	91	118.913	146.036	116	138.232	78	117.703	121.072	95.004	88.212	121.789	63.55	112.016
ENSG00000083520	315.781	240.775	266.206	254.938	354.184	260.585	251.309	172.839	342.362	231.22	242.084	223.022	327.083	289.877	231.665	402.848	262.712	284.681	354.994	356.262	257.383	405.123	419.344	304.538	287.097	229.496	211.754	513.674	264.288	208.87	254.671	332.265	344.785	323.913	357.914	287.297	266.909	255.923	245.472	266.699	347.285	197.117	258.589
ENSG00000083535	99	89	64	89	122	92	89	45.001	100	66.999	78	95	102	144	69	150	99	77	114	123.001	102	126.001	143	82	99	92	67	179	105	87	97	146	122	112	144	97	91	66	92	77.999	125	95	106
ENSG00000083544	260	281.706	311.001	271	374.271	274.607	284.002	157.745	290	287.013	267	350.999	272	296.068	193.377	318.392	226.065	254.578	298	260.715	285	331.143	324.025	232.001	301.036	252.899	214	343.033	282.045	230.998	238.608	311.999	314.001	294.004	350	318.113	324	239.999	259.109	212	368.493	238.834	323.014
ENSG00000083622	0	0	0	0	0	0	0	0	0	0	0	0	0	0	0	0	0	0	0	0	0	0	0	0	0	0	0	0	0	0	0	0	0	0	0	0	0	0	0	0	0	0	0
ENSG00000083635	43	80	70	58	93	68	75	39	86	74	84	92	81	92	68	82	90	84	96	80	72	97	93	68	78	78	61	183	81	81	77	78	80	80	109	86	58	65	85	81	105	73	91
ENSG00000083642	253.999	221.938	251.885	237.999	318.901	285.99	255.906	220.741	259.001	246.001	178	268.872	259	308.999	192.704	441.982	313	303	425	336.999	213	337.999	322	246	314	248.999	193.001	467	296	278.99	297.239	326.001	320.91	316.001	370	315	258	271	244.001	286	372	327.998	367.98
ENSG00000083720	599	319	217	420	201	370	305	209	252	138	146	171	395	189	173	460.61	357	491	199	408	197	447.001	317	395	224	201	163	249	247	143	116	232	476.001	221	199	346	418	120	148	159	192	154	248.003
ENSG00000083750	113	90	87	95.999	111	118.001	86	70.001	130.999	80.001	78	87.001	99.999	145.999	86	143	112	122.001	147	143	107	109.999	114	90	109	121	86.001	239	108	71	95.001	109	126.001	119.999	135.001	108	104	111	106	80	165	73.999	100
ENSG00000083782	0	0	0	0	0	1	0	0	0	0	0	0	0	0	0	5	0	0	0	0	0	0	2	0	0	0	0	0	1	0	0	0	1	0	0	0	0	1	0	0	0	0	1
ENSG00000083799	537.918	472.999	434.18	610	571.147	422.273	403	200.076	382.038	429.009	426.999	363.464	551.009	528.001	388.034	882.998	384.001	407.028	527	620	346.007	629.999	563.57	560.395	435.077	549.178	354.73	746	496	371.374	339.231	525.162	565.285	487.813	527.174	525.001	440.001	334.008	408.024	383.14	666.262	329.178	429
ENSG00000083807	11.01	12.297	9.354	20.809	18.509	29.661	10.132	14.217	19.507	14.127	16.744	17.213	12.577	22.271	21.398	54.319	13.194	18.552	21.025	18.246	21.599	23.305	18.424	14.328	21.722	23.166	8.221	25.996	17.409	17.329	17.228	20.477	14.007	19.422	39.124	14.139	18.076	23.473	11.205	10.213	24.906	34.05	23.269
ENSG00000083812	37.073	24.104	18.366	26.093	31.862	55.037	28.67	30.31	50.488	33.38	40.977	32.484	40.132	38.055	39.99	51.548	40.42	60.65	38.654	44.196	38.467	41.398	45.672	31.644	58.229	37.103	39.557	79.963	41.849	45.728	32.996	42.76	48.375	48.117	71.469	25.551	28.978	43.75	33.585	34.865	45.267	35.771	48.159
ENSG00000083814	82	66	71	72	110.001	79.001	62	53	121	60	78	68	94	81.999	70	82	111	85.001	116.001	114.001	97.999	95	88	58.001	103	70	112	148	89	97	96	128	87	110	165	87	70	102	72	64	111	68	123
ENSG00000083817	32	21	17	36	31	23	31	19	32	22	32	21	23	44	19	31	29	29	33	27	29	55	32	33	33	29	39	72	37	26	30	37	35	29	41	29	27	32	17	17	47	30	33
ENSG00000083828	53	49.001	56	56	57	53.388	36	20	100	70	81	82	58	52	71.001	82.999	51	80	117.001	74	64.068	61	68	42	68.999	46.999	55	107.394	101.231	69.199	46	55	64	70.829	84	69	64	53.036	63.135	43.662	70.091	65.21	66.001
ENSG00000083838	54.927	24.318	22.552	19.544	47.563	48.915	41.801	31.691	48.449	28.142	28.661	38.517	39.318	42.325	16.624	59.971	34.565	42.351	56.345	37.805	24.534	56.679	39.327	23.364	29.739	37.066	16.794	54.052	35.623	29.734	38.091	35.624	45.625	52.462	67.755	35.449	34.021	46.823	28.578	28.135	48.733	35.349	33.842
ENSG00000083844	278.106	140.723	145.132	138.83	189.777	236.936	168.212	80.233	184.269	154.938	116.356	122.471	209.58	200.772	141.582	355.398	206.435	176.761	262.899	219.767	186.964	271.975	156.205	187.999	205.849	191.639	145.436	314.079	220.532	175.999	176.736	120.798	220.105	221.561	317.291	197.873	152.018	181.416	192.88	146.266	322.382	212.35	268.944
ENSG00000083845	2096.01	1807	1557	1629	2064	2080.32	2109	1748.01	1836	2103.12	1302	1338.02	1532	1672.56	1453	2368.28	1932	1839	2149.24	1952	1429	2246.8	1945.01	1716	2201.18	1464.63	1573	3542.18	2226.03	1384	1143	1353	1751.31	1470.04	1952	1602.24	1653.04	1531	1380	1014.39	1290.43	779.097	1484.03
ENSG00000083857	184	69.001	92.001	124	91.931	713.001	112	106.83	139	60	55.001	74.001	159	371.001	80	471.004	93.001	171.851	134	212	151.001	310.001	189.925	106	249.906	193.001	84	208	108	107.001	204.958	320.001	260.001	131.001	184.845	142.001	82.928	180.911	230.001	228.967	275.001	184	143.913
ENSG00000083937	347.999	382	450.999	365.999	537	355	364	131	392	394	365	377	453	388	284	457.001	347.999	379.001	522	478.999	391	546.999	421.999	331	309	265	270	466	367	344	365	426	472	368.001	456	377.001	403	373	345	275	343	285	401
ENSG00000084070	96	62	52	64	87	274	113	119	155.999	134	79	62	106	259	83	435	114	363	159	202	102	210	447	164	136	109	58	209	120	96	118	126.999	187.001	104	202	108	85	131	199.999	159	127	195.999	257.999
ENSG00000084072	246.134	195.134	213	186.022	217.065	200.51	185.999	231.077	220.999	196.223	141.999	186.825	189.618	253.082	150.052	236.456	227.037	226.059	218.05	225.096	199	270.639	197.025	183.648	252.181	189.43	192.204	340.342	219.064	206.196	191.489	237.145	238.592	260.176	329.092	170.998	153.315	235.002	150.999	152	300.995	140.981	244.03
ENSG00000084073	306	248	309	332	373	414	321	143	302	285.963	246	284.002	382	337.037	194	484	253	329	363.927	380	283	478	295.897	305	261	178	198.036	460	295	272.042	291	422	448	349	435	310	275.942	309	259	232.748	291	230.43	324
ENSG00000084090	2512	2599.86	2737.49	2202	3491.14	1796.52	2439.39	1000.93	2316.51	2109.2	1803.49	2652	1894.49	1950.12	1722.56	1543.14	2216.03	2198.34	3329.31	2428.06	2745.44	2680.18	1911.83	1953.4	2485	2089.62	2182.33	4005.17	2404.44	2096.91	2016	2741.11	2222.65	2808.53	2911.66	2248	2183.02	2064.52	2145.29	1511.17	2059.75	1586.45	2234.8
ENSG00000084092	152.132	169	130.441	155	234	183.121	189	120	169.452	210.926	180.314	212.777	162.038	190.923	120.592	207.302	216.42	190	226	189.476	184	216.698	169.628	184.424	174.819	117.849	123.397	271.638	173.879	173.829	129.38	132.504	213.936	169.509	209.587	169.724	165.916	162.726	159.273	105.264	153.394	87.052	143.254
ENSG00000084093	359.001	278	344	391	298.001	386.001	339	399	369	243	338.999	500	410	396	246	584	306	354	407	392	330	352	346	288	426	335	307	416	346	295	291	451	357.999	369.001	444.001	319	317	303	384	416	367	336.999	334
ENSG00000084110	2	2	1	0	1	4	1	2	12	2	5	2	4	35.001	0	8	0	11	5	12	1	2	63	2	1	1	0	8	2	2	1	1	1	3	3	3	6	5	15	4	5	21	25
ENSG00000084112	408.921	332.493	514.09	360.088	366.084	496.949	534	155.159	377.404	332.977	327.903	488.198	426.017	488.566	247.831	554.343	344.513	348.41	540.769	583.545	569.827	616.76	794.672	407.115	454.355	430.914	293.589	789.004	418.554	380.172	490.985	564.016	524.863	510.516	623.881	357.96	479.487	445.565	470.716	260.324	513.101	571.914	573.267
ENSG00000084207	696	583.001	493	473.001	887	830	750	1091	795.999	590	520.999	728	579.001	573.001	423.999	839.001	618.001	819.999	920.999	836	782	899	603	611.999	838	410	600	793.001	639.999	454	597	676	782.001	703	842.001	500	601.999	718.001	477.999	418.999	501	336	614
ENSG00000084234	1150.06	675.731	713.218	835.324	1054.92	2384.24	857.002	992.797	1205.07	804.173	772.035	846.959	1068.01	1345.34	699.006	1981.34	965.258	1519.89	1396.4	1545.87	1012	1633.91	1073.59	871.478	1445.41	1062.82	694.411	1747.79	1092	1142.21	1440.91	1504.19	1533.03	1430.85	2311.54	956.953	752.019	1409.1	1045.86	1318.16	970.619	896.969	1285.53
ENSG00000084444	31.9	21	16	11.576	40.318	39.032	23.141	17.13	35	34.935	23	24.707	25	32.361	15.152	50.387	35.099	43	63.913	41.076	36	50.716	35.044	29	42.008	35.751	29.927	95.303	32.812	46.58	47.63	38.866	55.826	41.183	82.859	25.006	28	37	35.728	17.093	38.699	35.406	42
ENSG00000084453	2.051	1.013	1	0	1.044	0	1	0	1.219	1.133	1.196	1.024	0	0	3.061	52.075	0	2.116	1.006	1.28	1	0	2.09	0	3	3.09	0	1.018	0	1.126	4.06	0	1.001	2.045	1.018	1.075	3.124	1.01	0	0	2	2.392	2.053
ENSG00000084463	660.991	593	680	604	751.001	625.988	786	300	816	649	643	793	735	753	406.998	696.994	637	674	804	695	660	960	672.999	554.001	512.994	518	604	984	634.999	509	520	690.999	688	683.001	645.998	622	550	552	458	472.996	609	390	584.999
ENSG00000084623	919	806	759	729	1038	836.001	795.996	861.474	1123	1038.97	750	827.461	840.001	895.732	685	848.947	847	864.792	1057.71	889.389	947.787	1079.99	968	738.425	877.23	777	695	1329.53	898.994	655	707.985	785.899	886.584	826	936.683	748	768.833	825.513	658	550.848	727.558	431.345	752.44
ENSG00000084628	168	157	176	129	201	156	222	131	243.001	165	189.999	279	196	142	120	112	305	232	308	94	256	212	249	105	200.001	185	228	144	271.999	321	105	133	159	159	258	164	243	144	187	91	86	97	148
ENSG00000084636	288	179	111	222	189.001	948.999	138	430.999	194	106	65	190.999	194	433	102.001	778	242	558	277.001	396.002	164	275	198	188.999	356.001	255	65.999	351	188.002	258	465.999	312.999	371.999	293.001	464	156.001	145	466.776	248.001	209	286	173.999	190.001
ENSG00000084652	333	215	226	232	260	489	265	247	375	227	215	282	286	376	254	485	329	283	348	416	258	405	322	235	360	299	224	603	338	311	369	396	369	371	574	273	244	387	265	230	301	224	273
ENSG00000084674	67	13	13	7	13	21	25	5	21	3	3	1	23	13	3	39.028	6	28	39	16	5	18	6	21	10	7	5	21	0	1	2	16	36	15	2	15	2	4	6	3	23	5	2
ENSG00000084676	939.999	972.001	785	891	1277	1056	1060	565.999	876	864	849.999	769.999	1320	1334	556	1055	845.999	824	1117	1079	865.999	1278	1036	1012	731.001	1141	719.001	1852	955	924.999	739.999	1028	1151	1118	1145	866	797	629.998	844.001	704	971.999	854	954.001
ENSG00000084693	84.001	62.018	72	70	55	90.011	56	44.001	72	40	43	54.004	63	71	41.276	83.451	43	75.12	68	75.01	58	69.999	41	52	76.021	70	50	80.002	52	41.007	50.002	86.001	68	77.001	75.999	61.001	45	69.006	44	48.003	68.001	40	63
ENSG00000084710	216.132	105	119.115	110.027	131.007	115.618	99.981	51.549	153.043	131.755	93.095	151.192	220.978	141.647	77.011	127.614	145.026	136.561	142	133.038	127.743	210.946	102.037	191.14	115.902	212.315	155.01	99.118	142.516	78.127	141.375	102	128.454	99.299	139.212	147.027	134.025	106	94.08	57.381	182.146	105.958	105.347
ENSG00000084731	49	37	28	45	41	85	29	40	43	30	38	45	34	84	24	82	31	43	48	53	59	65	31	48	52	49	42	52	61.999	42	66	41	50	48	63	33	48	65	46	36	45	24.001	42
ENSG00000084733	2134	2343	2746	2290	3366	1880	2789	676	2238	2671	1990	2425	2307	1964	1666	1835	2627	2166	3628	2151	2155	2795	2191	2101	1948	1622	1969	2419	3007	2148	1653	2272	2717	2292	2261	2094	2211	1617	1829	1369	2290	1291	1939
ENSG00000084734	0	0	0	4	2	2	0	4	1	1	0	0	3	2	2	5	1	2	3	1	2	0	4	3	0	3	2	2	1	1	3	1	1	2	3	1	1	3	1	0	3	2	0
[truncated: 58,400 more rows]
