# Supplementary material for: Skeletal muscle reprogramming by breast cancer regardless of treatment history or tumor molecular subtype
Source: NPJ Breast Cancer. 2020 Jun 4;6:18. doi: 10.1038/s41523-020-0162-2 (PMC7272425; doi:10.1038/s41523-020-0162-2)
Supplement: Supplementary file 3 — Supplementary Data 2 [file 41523_2020_162_MOESM3_ESM.xlsx]

## Sheet: Proteins TMT10plx 5494-503
Supplementary Table 2: Un-normalized protein abundance estimates from proteomic analysis.
Protein FDR Confidence: Combined	Accession	Description	Exp. q-value: Combined	Contaminant	Sum PEP Score	Coverage [%]	# Peptides	# PSMs	# Unique Peptides	# AAs	MW [kDa]	calc. pI	Score Sequest HT: Sequest HT	# Peptides (by Search Engine): Sequest HT	# Razor Peptides	Control-1	Control-2	Control-3	Control-4	Control-5	HER2-1	HER2-2	HER2-3	HER2-7	HER2-8	Found in Sample: [S1] F1: Control-1, Control	Found in Sample: [S2] F1: Control-2, Sample	Found in Sample: [S3] F1: Control-3, Sample	Found in Sample: [S4] F1: Control-4, Sample	Found in Sample: [S5] F1: Control-5, Sample	Found in Sample: [S6] F1: HER2-1, Sample	Found in Sample: [S7] F1: HER2-2, Sample	Found in Sample: [S10] F1: HER2-3, Sample	Found in Sample: [S8] F1: HER2-7, Sample	Found in Sample: [S9] F1: HER2-8, Sample	# Protein Groups	Modifications
High	Q8WZ42	Titin OS=Homo sapiens GN=TTN PE=1 SV=4	0	FALSE	10235.7	58	1795	12051	1795	34350	3813.7	6.35	35994.8	1795	0	4.68061e+08	3.62379e+08	3.53439e+08	5.21195e+08	3.83195e+08	3.6579e+08	4.15409e+08	4.03529e+08	4.70434e+08	3.92405e+08	High	High	High	High	High	High	High	High	High	High	1	Phospho [S263; S265; S813; S2074; S9183; T10313; T10316; S10321; S12009; S12022; S13042; T32998; S33000; Y33003; S33071; S33624]
High	P12883	Myosin-7 OS=Homo sapiens GN=MYH7 PE=1 SV=5	0	FALSE	2708.84	73	232	5513	77	1935	223	5.8	17908.2	232	267	6.45345e+08	4.7111e+08	4.48693e+08	5.58379e+08	6.14297e+08	4.59034e+08	4.8078e+08	7.75272e+08	5.35948e+08	4.48252e+08	High	High	High	High	High	High	High	High	High	High	1	Phospho [S948; S1199]
High	P20929	Nebulin OS=Homo sapiens GN=NEB PE=1 SV=5	0	FALSE	2557.47	72	450	2832	448	6669	772.4	9.07	8359.77	450	2	1.11576e+08	9.7895e+07	9.16146e+07	1.20394e+08	1.15314e+08	1.00767e+08	1.01468e+08	1.03106e+08	1.16132e+08	1.02556e+08	High	High	High	High	High	High	High	High	High	High	1
High	P12882	Myosin-1 OS=Homo sapiens GN=MYH1 PE=1 SV=3	0	FALSE	2524.45	75	229	5329	51	1939	223	5.74	17184.4	229	205	2.12309e+08	2.65037e+08	2.02677e+08	2.3672e+08	1.77361e+08	3.19948e+08	3.33292e+08	3.06331e+08	4.21945e+08	3.26982e+08	High	High	High	High	High	High	High	High	High	High	1	Phospho [T1195; S1203; S1306; T1501; S1714; T1725; S1726]
High	Q9UKX2	Myosin-2 OS=Homo sapiens GN=MYH2 PE=1 SV=1	0	FALSE	2515.66	73	225	5438	51	1941	222.9	5.82	17703.9	225	36	1.01767e+08	6.43884e+07	9.32681e+07	8.8308e+07	1.00677e+08	6.3427e+07	8.6596e+07	1.04834e+08	6.32079e+07	8.52418e+07	High	High	High	High	High	High	High	High	High	High	1	Phospho [T1197; S1205; T1503; S1716; T1727; S1728]
High	P13533	Myosin-6 OS=Homo sapiens GN=MYH6 PE=1 SV=5	0	FALSE	1804.4	48	154	3844	4	1939	223.6	5.73	12553.8	154	0	681728	375883	386387	752284	449639	353650	352110	245113	428728	272296	High	High	High	High	High	High	High	High	High	High	1	Phospho [S1201]
High	Q9Y623	Myosin-4 OS=Homo sapiens GN=MYH4 PE=1 SV=2	0	FALSE	1471.24	47	138	2991	5	1939	222.9	5.85	9490.5	138	0	2.23699e+06	3.80334e+06	2.29518e+06	3.80574e+06	1.40472e+06	4.63774e+06	4.49861e+06	2.62804e+06	7.4854e+06	4.15675e+06	High	High	High	High	High	High	High	High	High	High	1	Phospho [T1725; S1726]
High	P13535	Myosin-8 OS=Homo sapiens GN=MYH8 PE=1 SV=3	0	FALSE	1313.06	44	131	2658	2	1937	222.6	5.74	8385.28	131	1	23205.8	9284.5	13796.9	23623.3	15482.9	21858.3	19994.1	25690.2	18707	19320.7	High	High	High	High	High	High	High	High	High	High	1	Phospho [S1713; T1724; S1725]
High	P11055	Myosin-3 OS=Homo sapiens GN=MYH3 PE=1 SV=3	0	FALSE	906.274	31	92	2044	6	1940	223.8	5.81	6363.55	92	0	4.82035e+06	8.02662e+06	4.10166e+06	7.57722e+06	2.18128e+06	8.19875e+06	1.04318e+07	3.68689e+06	1.82441e+07	1.28504e+07	High	High	High	High	High	High	High	High	High	High	1	Phospho [S1200]
High	Q15149	*CON* Plectin-1 OS=Homo sapiens GN=PLEC1 PE=1 SV=3	0	TRUE	859.417	47	201	777	195	4684	531.5	5.96	2458.74	201	5	1.83213e+07	1.69589e+07	1.39162e+07	1.81782e+07	1.62109e+07	1.61837e+07	1.96754e+07	1.66151e+07	1.6568e+07	1.60576e+07	High	High	High	High	High	High	High	High	High	High	1
High	Q14315	Filamin-C OS=Homo sapiens GN=FLNC PE=1 SV=3	0	FALSE	848.145	59	136	1088	121	2725	290.8	5.97	3314.78	136	16	4.65515e+07	3.1836e+07	2.95047e+07	4.29346e+07	3.27753e+07	2.88776e+07	3.13633e+07	3.36235e+07	2.89306e+07	2.85512e+07	High	High	High	High	High	High	High	High	High	High	1
High	Q9UKX3	Myosin-13 OS=Homo sapiens GN=MYH13 PE=2 SV=2	0	FALSE	710.529	24	70	1581	3	1938	223.5	5.68	4898.17	70	0	26357.3	26766.7	20783.5	35893.5	26540.1	22308.4	23098.4	33176.7	21974.6	20181.1	High	High	High	High	High	High	High	High	High	High	1	Phospho [T1195]
High	Q00872	Myosin-binding protein C, slow-type OS=Homo sapiens GN=MYBPC1 PE=1 SV=2	0	FALSE	601.603	67	80	952	79	1141	128.2	6.04	2841.58	80	1	4.03448e+07	3.14295e+07	2.94475e+07	4.73182e+07	3.46981e+07	2.69575e+07	3.50395e+07	4.52007e+07	3.6054e+07	3.55059e+07	High	High	High	High	High	High	High	High	High	High	1	Phospho [T165; T166]
High	P52179	Myomesin-1 OS=Homo sapiens GN=MYOM1 PE=1 SV=2	0	FALSE	571.335	60	98	615	98	1685	187.5	6.93	1900.44	98	0	2.48055e+07	1.78196e+07	1.75758e+07	2.52066e+07	1.68834e+07	1.57959e+07	2.01645e+07	1.70729e+07	1.94959e+07	1.94865e+07	High	High	High	High	High	High	High	High	High	High	1	Phospho [S65]
High	P35609	Alpha-actinin-2 OS=Homo sapiens GN=ACTN2 PE=1 SV=1	0	FALSE	566.118	66	62	1005	45	894	103.8	5.45	3124.32	62	27	5.01685e+07	2.92022e+07	3.23074e+07	5.34505e+07	3.20394e+07	2.66078e+07	3.32995e+07	3.6826e+07	2.94382e+07	2.98534e+07	High	High	High	High	High	High	High	High	High	High	1	Phospho [T237]
High	P02768	*CON* serum albumin precursor [Homo sapiens].	0	TRUE	522.47	78	57	1124	57	609	69.3	6.28	3444.36	57	0	9.26488e+07	7.81365e+07	1.37042e+08	5.53124e+07	8.05643e+07	6.79743e+07	1.8543e+08	6.34189e+07	1.06155e+08	9.66758e+07	High	High	High	High	High	High	High	High	High	High	1
High	P54296	Myomesin-2 OS=Homo sapiens GN=MYOM2 PE=1 SV=2	0	FALSE	519.935	64	87	713	87	1465	164.8	6.19	2155.24	87	0	2.56667e+07	1.87288e+07	1.85481e+07	2.89424e+07	1.89385e+07	1.79858e+07	2.31863e+07	2.00937e+07	2.51076e+07	2.1906e+07	High	High	High	High	High	High	High	High	High	High	1
High	P68133	Actin, alpha skeletal muscle OS=Homo sapiens GN=ACTA1 PE=1 SV=1	0	FALSE	476.442	74	29	1536	2	377	42	5.39	4917.72	29	0	1.71194e+06	1.0846e+06	1.16254e+06	1.93289e+06	1.31215e+06	1.34326e+06	1.39346e+06	1.51672e+06	1.65729e+06	1.40877e+06	High	High	High	High	High	High	High	High	High	High	1	Phospho [Y55; S62; T205; T320; S325; T326; S370]
High	P06753	Tropomyosin alpha-3 chain OS=Homo sapiens GN=TPM3 PE=1 SV=2	0	FALSE	471.556	84	52	935	25	285	32.9	4.72	2734.05	52	25	7.76742e+07	7.92734e+07	7.53078e+07	4.35144e+07	1.221e+08	9.53003e+07	4.68662e+07	7.81e+07	5.33055e+07	8.42787e+07	High	High	High	High	High	High	High	High	High	High	1	Phospho [T283; S284]
High	P09493	Tropomyosin alpha-1 chain OS=Homo sapiens GN=TPM1 PE=1 SV=2	0	FALSE	461.394	86	51	920	22	284	32.7	4.74	2742.43	51	0	3.18336e+07	5.08399e+07	4.72023e+07	2.71423e+07	4.59346e+07	8.74664e+07	3.71166e+07	6.02417e+07	4.90942e+07	7.62185e+07	High	High	High	High	High	High	High	High	High	High	1	Phospho [T79; S174; S252; T282; S283]
High	P11217	Glycogen phosphorylase, muscle form OS=Homo sapiens GN=PYGM PE=1 SV=6	0	FALSE	459.545	66	59	780	48	842	97	7.03	2382.06	59	19	3.07449e+07	2.53735e+07	2.36828e+07	3.74301e+07	2.23317e+07	2.10127e+07	4.38892e+07	2.25671e+07	3.22409e+07	2.92923e+07	High	High	High	High	High	High	High	High	High	High	1	Phospho [Y473]
High	P07951	Tropomyosin beta chain OS=Homo sapiens GN=TPM2 PE=1 SV=1	0	FALSE	445.015	86	53	945	28	284	32.8	4.7	2860.84	53	39	1.59981e+08	2.12158e+08	1.87315e+08	1.01775e+08	2.4022e+08	2.99435e+08	1.35668e+08	1.65842e+08	1.67068e+08	2.55937e+08	High	High	High	High	High	High	High	High	High	High	1	Phospho [T79; S188]
High	Q08043	Alpha-actinin-3 OS=Homo sapiens GN=ACTN3 PE=1 SV=2	0	FALSE	432.785	58	51	577	38	901	103.2	5.52	1886.12	51	1	2.64402e+06	1.29761e+07	7.2746e+06	3.33908e+06	1.05388e+07	1.60571e+07	1.91502e+07	8.91627e+06	2.9727e+07	1.6836e+07	High	High	High	High	High	High	High	High	High	High	1
High	P21817	Ryanodine receptor 1 OS=Homo sapiens GN=RYR1 PE=1 SV=3	0	FALSE	408.326	23	89	269	89	5038	564.8	5.3	798.06	89	0	3.10889e+06	2.51678e+06	2.46004e+06	3.3421e+06	2.46146e+06	2.46155e+06	3.65333e+06	2.54617e+06	3.30236e+06	3.14449e+06	High	High	High	High	High	High	High	High	High	High	1
High	P68032	Actin, alpha cardiac muscle 1 OS=Homo sapiens GN=ACTC1 PE=1 SV=1	0	FALSE	382.777	74	29	1335	2	377	42	5.39	4183.15	29	56	3.06943e+08	2.24728e+08	2.09851e+08	3.49417e+08	2.30269e+08	2.12046e+08	2.68292e+08	2.8076e+08	3.07413e+08	2.53742e+08	High	High	High	High	High	High	High	High	High	High	1	Phospho [Y55; S62; T205; T320; S325; T326; S370]
High	P12111	Collagen alpha-3(VI) chain OS=Homo sapiens GN=COL6A3 PE=1 SV=5	0	FALSE	377.15	26	77	375	77	3177	343.5	6.68	1112.93	77	0	1.11594e+07	7.40305e+06	6.61332e+06	1.20801e+07	7.15137e+06	8.03562e+06	1.33233e+07	8.38873e+06	8.41695e+06	8.01183e+06	High	High	High	High	High	High	High	High	High	High	1
High	Q5VST9	Obscurin OS=Homo sapiens GN=OBSCN PE=1 SV=3	0	FALSE	375.289	16	99	274	99	7968	867.9	5.99	802.79	99	0	3.86986e+06	3.18689e+06	2.90549e+06	4.50123e+06	2.98668e+06	3.08512e+06	3.93211e+06	3.88219e+06	3.72306e+06	3.27163e+06	High	High	High	High	High	High	High	High	High	High	1	Phospho [S4076]
High	P16615	Sarcoplasmic/endoplasmic reticulum calcium ATPase 2 OS=Homo sapiens GN=ATP2A2 PE=1 SV=1	0	FALSE	371.493	41	46	559	29	1042	114.7	5.34	1689.2	46	28	1.77674e+07	1.33934e+07	1.36509e+07	1.88696e+07	1.38812e+07	1.22717e+07	1.69672e+07	1.26315e+07	1.78158e+07	1.581e+07	High	High	High	High	High	High	High	High	High	High	1	Phospho [S663]
High	P06732	Creatine kinase M-type OS=Homo sapiens GN=CKM PE=1 SV=2	0	FALSE	368.03	73	36	1048	35	381	43.1	7.25	3256.93	36	2	6.17017e+07	6.0562e+07	6.03631e+07	6.62463e+07	6.89114e+07	6.12916e+07	6.15996e+07	7.03151e+07	7.5335e+07	6.40658e+07	High	High	High	High	High	High	High	High	High	High	1	Phospho [S94; S164; T166; T322; S332]
High	O14983	Sarcoplasmic/endoplasmic reticulum calcium ATPase 1 OS=Homo sapiens GN=ATP2A1 PE=1 SV=1	0	FALSE	357.898	42	45	620	28	1001	110.2	5.16	1926.29	45	0	9.27605e+06	9.83631e+06	8.30742e+06	9.47099e+06	6.84036e+06	9.31302e+06	1.35261e+07	6.85637e+06	1.49381e+07	1.39826e+07	High	High	High	High	High	High	High	High	High	High	1
High	P04075	Fructose-bisphosphate aldolase A OS=Homo sapiens GN=ALDOA PE=1 SV=2	0	FALSE	325.59	86	35	822	29	364	39.4	8.09	2739.49	35	10	4.60612e+07	4.52887e+07	4.0138e+07	4.36299e+07	4.87389e+07	5.27918e+07	4.67581e+07	3.83617e+07	5.15042e+07	4.90491e+07	High	High	High	High	High	High	High	High	High	High	1	Phospho [S36; S39]
High	P35573	Glycogen debranching enzyme OS=Homo sapiens GN=AGL PE=1 SV=3	0	FALSE	321.596	50	68	313	68	1532	174.7	6.76	907.27	68	0	7.6785e+06	7.30643e+06	6.50639e+06	9.28798e+06	6.38897e+06	6.85185e+06	8.93183e+06	6.88605e+06	8.86238e+06	7.74393e+06	High	High	High	High	High	High	High	High	High	High	1
High	Q09666	Neuroblast differentiation-associated protein AHNAK OS=Homo sapiens GN=AHNAK PE=1 SV=2	0	FALSE	320.239	33	79	242	79	5890	628.7	6.15	708.21	79	0	3.17586e+06	3.09961e+06	3.51566e+06	2.68815e+06	3.47157e+06	5.83728e+06	3.68296e+06	3.12537e+06	2.54921e+06	3.43366e+06	High	High	High	High	High	High	High	High	High	High	1
High	Q14324	Myosin-binding protein C, fast-type OS=Homo sapiens GN=MYBPC2 PE=1 SV=2	0	FALSE	318.226	53	56	386	55	1141	128	7.52	1150.98	56	0	9.82139e+06	6.69973e+06	7.74777e+06	9.41893e+06	5.50667e+06	1.18427e+07	1.41535e+07	9.20277e+06	2.07808e+07	1.35418e+07	High	High	High	High	High	High	High	High	High	High	1	Phospho [S44; T46]
High	P14618	Pyruvate kinase PKM OS=Homo sapiens GN=PKM PE=1 SV=4	0	FALSE	311.72	71	39	507	39	531	57.9	7.84	1664.76	39	0	1.22968e+07	9.07212e+06	9.6465e+06	1.34662e+07	9.24045e+06	1.00678e+07	1.22678e+07	1.31675e+07	1.27905e+07	1.07922e+07	High	High	High	High	High	High	High	High	High	High	1
High	P04406	Glyceraldehyde-3-phosphate dehydrogenase OS=Homo sapiens GN=GAPDH PE=1 SV=3	0	FALSE	293.604	81	25	715	25	335	36	8.46	2075.58	25	0	3.96299e+07	3.47082e+07	3.22088e+07	5.5355e+07	2.84137e+07	3.85898e+07	4.22295e+07	3.87148e+07	4.85466e+07	4.24715e+07	High	High	High	High	High	High	High	High	High	High	1
High	P13929	Beta-enolase OS=Homo sapiens GN=ENO3 PE=1 SV=5	0	FALSE	283.005	57	28	610	25	434	47	7.71	1801.54	28	6	2.78748e+07	2.36033e+07	2.29643e+07	3.12502e+07	2.4835e+07	2.98964e+07	2.78308e+07	3.58355e+07	3.25461e+07	2.95296e+07	High	High	High	High	High	High	High	High	High	High	1	Phospho [S37]
High	P17661	Desmin OS=Homo sapiens GN=DES PE=1 SV=3	0	FALSE	265.475	74	40	430	35	470	53.5	5.27	1369.17	40	8	2.02238e+07	2.17181e+07	1.8978e+07	3.00997e+07	2.07978e+07	2.72472e+07	2.16878e+07	2.28137e+07	2.21062e+07	2.09425e+07	High	High	High	High	High	High	High	High	High	High	1
High	P60709	Actin, cytoplasmic 1 OS=Homo sapiens GN=ACTB PE=1 SV=1	0	FALSE	264.541	61	24	904	6	375	41.7	5.48	2620.86	24	0	1.09078e+06	894933	1.3305e+06	1.54184e+06	844148	1.21237e+06	1.24586e+06	1.08363e+06	1.28493e+06	960693	High	High	High	High	High	High	High	High	High	High	1	Phospho [Y53; S60; T318; S323; T324]
High	P02144	Myoglobin OS=Homo sapiens GN=MB PE=1 SV=2	0	FALSE	261.622	75	23	543	23	154	17.2	7.68	1525.75	23	0	8.39256e+07	1.25195e+08	1.37981e+08	1.07579e+08	1.68079e+08	1.42762e+08	7.30996e+07	1.23467e+08	8.35261e+07	1.09547e+08	High	High	High	High	High	High	High	High	High	High	1	Phospho [T68; T71]
High	P05976	Myosin light chain 1/3, skeletal muscle isoform OS=Homo sapiens GN=MYL1 PE=2 SV=3	0	FALSE	261.092	91	22	600	18	194	21.1	5.03	1849.35	22	9	7.40969e+07	7.84857e+07	6.94578e+07	7.03958e+07	7.30816e+07	7.97113e+07	8.50686e+07	6.72068e+07	8.72504e+07	9.20976e+07	High	High	High	High	High	High	High	High	High	High	1
High	P02787	Serotransferrin OS=Homo sapiens GN=TF PE=1 SV=3	0	FALSE	253.452	61	46	285	46	698	77	7.12	795.82	46	0	1.09965e+07	8.98812e+06	1.56447e+07	6.56773e+06	7.37863e+06	8.80968e+06	1.73897e+07	6.03514e+06	1.41948e+07	1.08452e+07	High	High	High	High	High	High	High	High	High	High	1
High	P69905	Hemoglobin subunit alpha OS=Homo sapiens GN=HBA1 PE=1 SV=2	0	FALSE	252.826	82	8	601	8	142	15.2	8.68	2139.7	8	0	1.88326e+07	1.73438e+08	1.88981e+08	2.74673e+07	9.10467e+07	7.10316e+07	7.36149e+07	8.41261e+06	1.5023e+07	4.1382e+07	High	High	High	High	High	High	High	High	High	High	1
High	P11532	Dystrophin OS=Homo sapiens GN=DMD PE=1 SV=3	0	FALSE	241.549	19	62	193	62	3685	426.5	5.88	595.78	62	0	2.70949e+06	2.10315e+06	2.13362e+06	2.82289e+06	2.2424e+06	2.1469e+06	2.80873e+06	2.63769e+06	2.42758e+06	2.35176e+06	High	High	High	High	High	High	High	High	High	High	1
High	P00558	Phosphoglycerate kinase 1 OS=Homo sapiens GN=PGK1 PE=1 SV=3	0	FALSE	235.824	76	33	301	33	417	44.6	8.1	911.39	33	0	1.11769e+07	1.19159e+07	1.06521e+07	1.14817e+07	1.07472e+07	1.18702e+07	1.45969e+07	9.99403e+06	1.80102e+07	1.35333e+07	High	High	High	High	High	High	High	High	High	High	1
High	P35555	Fibrillin-1 OS=Homo sapiens GN=FBN1 PE=1 SV=3	0	FALSE	231.832	24	57	197	57	2871	312	4.93	576.39	57	0	6.25422e+06	4.00483e+06	3.69834e+06	2.59833e+06	3.04417e+06	2.9332e+06	5.24643e+06	2.16526e+06	3.46382e+06	3.06659e+06	High	High	High	High	High	High	High	High	High	High	1
High	P08237	ATP-dependent 6-phosphofructokinase, muscle type OS=Homo sapiens GN=PFKM PE=1 SV=2	0	FALSE	228.479	49	33	224	33	780	85.1	7.99	704.04	33	0	5.39646e+06	4.9731e+06	4.34878e+06	6.94016e+06	4.29552e+06	4.98268e+06	6.3355e+06	4.29056e+06	7.81059e+06	6.09891e+06	High	High	High	High	High	High	High	High	High	High	1
High	P10916	Myosin regulatory light chain 2, ventricular/cardiac muscle isoform OS=Homo sapiens GN=MYL2 PE=1 SV=3	0	FALSE	225.308	84	17	498	17	166	18.8	5	1364.19	17	0	5.07291e+07	3.36469e+07	2.98646e+07	5.54463e+07	3.95135e+07	2.91652e+07	3.10317e+07	5.55472e+07	2.83348e+07	3.15928e+07	High	High	High	High	High	High	High	High	High	High	1	Phospho [S15; S19]
High	P68871	Hemoglobin subunit beta OS=Homo sapiens GN=HBB PE=1 SV=2	0	FALSE	224.364	90	14	713	8	147	16	7.28	2300.93	14	11	2.76192e+07	2.64106e+08	3.24392e+08	4.26107e+07	1.31538e+08	1.00772e+08	1.18457e+08	1.63417e+07	2.12032e+07	7.35094e+07	High	High	High	High	High	High	High	High	High	High	1
High	Q5VTT5	Myomesin-3 OS=Homo sapiens GN=MYOM3 PE=2 SV=1	0	FALSE	220.404	36	41	181	41	1437	162.1	6.23	577.51	41	0	6.07174e+06	3.94266e+06	3.84471e+06	6.76838e+06	4.33225e+06	3.47991e+06	3.90429e+06	4.86049e+06	3.62982e+06	3.16897e+06	High	High	High	High	High	High	High	High	High	High	1
High	P01024	Complement C3 OS=Homo sapiens GN=C3 PE=1 SV=2	0	FALSE	215.647	35	55	165	55	1663	187	6.4	502.14	55	0	2.49596e+06	3.58469e+06	6.08306e+06	2.40294e+06	2.46869e+06	3.05674e+06	6.314e+06	2.14029e+06	2.65151e+06	3.60271e+06	High	High	High	High	High	High	High	High	High	High	1
High	P45378	Troponin T, fast skeletal muscle OS=Homo sapiens GN=TNNT3 PE=1 SV=3	0	FALSE	208.951	50	25	331	22	269	31.8	5.9	912.67	25	3	2.67404e+07	3.94638e+07	4.39443e+07	2.903e+07	3.98492e+07	6.30831e+07	2.80566e+07	2.8465e+07	3.7691e+07	5.19436e+07	High	High	High	High	High	High	High	High	High	High	1
High	P11277	Spectrin beta chain, erythrocytic OS=Homo sapiens GN=SPTB PE=1 SV=5	0	FALSE	206.483	26	43	117	40	2137	246.3	5.27	383.16	43	3	941268	1.26563e+06	1.35384e+06	1.08943e+06	931418	877316	1.37952e+06	1.10945e+06	789602	910546	High	High	High	High	High	High	High	High	High	High	1
High	P15259	Phosphoglycerate mutase 2 OS=Homo sapiens GN=PGAM2 PE=1 SV=3	0	FALSE	197.45	72	20	279	14	253	28.7	8.88	766.9	20	12	1.213e+07	1.12576e+07	1.18681e+07	1.29114e+07	1.16656e+07	1.21121e+07	1.1692e+07	1.1591e+07	1.3518e+07	1.19745e+07	High	High	High	High	High	High	High	High	High	High	1
High	Q96A32	Myosin regulatory light chain 2, skeletal muscle isoform OS=Homo sapiens GN=MYLPF PE=2 SV=1	0	FALSE	197.279	83	21	575	21	169	19	5.01	1645.13	21	0	4.41531e+07	4.73685e+07	4.16906e+07	4.98064e+07	3.4366e+07	4.91128e+07	6.05284e+07	3.42702e+07	6.35295e+07	6.54575e+07	High	High	High	High	High	High	High	High	High	High	1	Phospho [S15; S16; S17]
High	O75112	LIM domain-binding protein 3 OS=Homo sapiens GN=LDB3 PE=1 SV=2	0	FALSE	197.033	37	21	216	21	727	77.1	8.13	601.86	21	0	6.66377e+06	6.77339e+06	6.83332e+06	5.69146e+06	7.9818e+06	8.32264e+06	5.82394e+06	4.48501e+06	5.83577e+06	8.06612e+06	High	High	High	High	High	High	High	High	High	High	1	Phospho [T98]
High	P08133	Annexin A6 OS=Homo sapiens GN=ANXA6 PE=1 SV=3	0	FALSE	196.436	61	37	203	37	673	75.8	5.6	633.89	37	0	5.83186e+06	4.50051e+06	4.65346e+06	7.34895e+06	4.68653e+06	5.07433e+06	6.37334e+06	4.72902e+06	7.05953e+06	6.05355e+06	High	High	High	High	High	High	High	High	High	High	1
High	P07451	Carbonic anhydrase 3 OS=Homo sapiens GN=CA3 PE=1 SV=3	0	FALSE	195.136	77	15	369	15	260	29.5	7.34	1145.86	15	0	4.02929e+07	2.43886e+07	2.19058e+07	3.32373e+07	2.95801e+07	2.75931e+07	2.19455e+07	3.74914e+07	2.31954e+07	2.7687e+07	High	High	High	High	High	High	High	High	High	High	1	Phospho [S48; S50; S99]
High	Q99798	Aconitate hydratase, mitochondrial OS=Homo sapiens GN=ACO2 PE=1 SV=2	0	FALSE	192.725	49	34	176	34	780	85.4	7.61	582.26	34	0	2.8147e+06	2.42306e+06	2.44317e+06	2.46844e+06	3.03443e+06	2.25896e+06	1.97413e+06	1.98548e+06	1.73325e+06	2.23768e+06	High	High	High	High	High	High	High	High	High	High	1
High	P02545	Prelamin-A/C OS=Homo sapiens GN=LMNA PE=1 SV=1	0	FALSE	191.893	58	38	170	37	664	74.1	7.02	555.76	38	1	4.72389e+06	4.32026e+06	3.9187e+06	4.44821e+06	4.27541e+06	5.09385e+06	5.1893e+06	4.6942e+06	4.07614e+06	4.84888e+06	High	High	High	High	High	High	High	High	High	High	1
High	P0DMV9	Heat shock 70 kDa protein 1B OS=Homo sapiens GN=HSPA1B PE=1 SV=1	0	FALSE	180.838	52	28	225	22	641	70	5.66	678.45	28	0	7.98085e+06	5.55255e+06	5.2997e+06	6.07233e+06	5.52138e+06	4.59532e+06	6.00728e+06	3.88578e+06	5.63502e+06	6.28118e+06	High	High	High	High	High	High	High	High	High	High	1
High	P13805	Troponin T, slow skeletal muscle OS=Homo sapiens GN=TNNT1 PE=1 SV=4	0	FALSE	180.631	46	22	301	19	278	32.9	6.07	815.17	22	0	1.15841e+07	1.19301e+07	1.2281e+07	1.05078e+07	1.8588e+07	1.37911e+07	6.35441e+06	8.47778e+06	7.82255e+06	1.17012e+07	High	High	High	High	High	High	High	High	High	High	1
High	P08670	*CON* Vimentin OS=Homo sapiens GN=VIM PE=1 SV=4	0	TRUE	180.213	77	37	204	31	466	53.6	5.12	667.14	37	1	4.3219e+06	4.45585e+06	5.95488e+06	7.35036e+06	3.52288e+06	1.10049e+07	6.09294e+06	7.71546e+06	3.00008e+06	4.69059e+06	High	High	High	High	High	High	High	High	High	High	1
High	P98160	Basement membrane-specific heparan sulfate proteoglycan core protein OS=Homo sapiens GN=HSPG2 PE=1 SV=4	0	FALSE	178.789	14	45	136	45	4391	468.5	6.51	381.08	45	0	2.08148e+06	1.67785e+06	1.61848e+06	2.11825e+06	1.63222e+06	1.72351e+06	2.46969e+06	1.92429e+06	1.72914e+06	2.04179e+06	High	High	High	High	High	High	High	High	High	High	1
High	P12814	Alpha-actinin-1 OS=Homo sapiens GN=ACTN1 PE=1 SV=2	0	FALSE	175.923	20	20	359	3	892	103	5.41	1139.84	20	1	288692	197909	201964	485068	218821	230129	320180	383084	243474	217296	High	High	High	High	High	High	High	High	High	High	1
High	P36871	Phosphoglucomutase-1 OS=Homo sapiens GN=PGM1 PE=1 SV=3	0	FALSE	175.776	54	30	232	30	562	61.4	6.76	688.74	30	0	9.09045e+06	6.43511e+06	6.39541e+06	7.85929e+06	5.86785e+06	6.60993e+06	9.10259e+06	5.47336e+06	1.06518e+07	8.85328e+06	High	High	High	High	High	High	High	High	High	High	1	Phospho [T115; S117]
High	P02042	Hemoglobin subunit delta OS=Homo sapiens GN=HBD PE=1 SV=2	0	FALSE	174.414	87	13	369	7	147	16	8.05	1232.9	13	0	603138	4.03809e+06	4.16452e+06	924429	2.0364e+06	1.70254e+06	1.90781e+06	897747	509195	1.16917e+06	High	High	High	High	High	High	High	High	High	High	1
High	P08590	Myosin light chain 3 OS=Homo sapiens GN=MYL3 PE=1 SV=3	0	FALSE	172.985	82	18	458	15	195	21.9	5.1	1416.34	18	2	2.81297e+07	2.64279e+07	2.56741e+07	2.1592e+07	3.38632e+07	2.44445e+07	1.61475e+07	2.90715e+07	1.75896e+07	2.65894e+07	High	High	High	High	High	High	High	High	High	High	1
High	P11142	Heat shock cognate 71 kDa protein OS=Homo sapiens GN=HSPA8 PE=1 SV=1	0	FALSE	171.942	44	31	208	17	646	70.9	5.52	615.34	31	1	7.08925e+06	5.83149e+06	5.00529e+06	6.18015e+06	5.40016e+06	5.03352e+06	5.90347e+06	4.5072e+06	6.39007e+06	6.33752e+06	High	High	High	High	High	High	High	High	High	High	1
High	P40939	Trifunctional enzyme subunit alpha, mitochondrial OS=Homo sapiens GN=HADHA PE=1 SV=2	0	FALSE	169.935	43	31	160	31	763	82.9	9.04	484.5	31	0	6.07619e+06	5.8654e+06	4.84787e+06	7.87701e+06	5.92387e+06	4.59288e+06	4.89663e+06	4.63804e+06	4.05712e+06	5.10026e+06	High	High	High	High	High	High	High	High	High	High	1
High	P06576	ATP synthase subunit beta, mitochondrial OS=Homo sapiens GN=ATP5B PE=1 SV=3	0	FALSE	169.614	53	21	168	21	529	56.5	5.4	507.34	21	0	3.22517e+06	2.15815e+06	2.40741e+06	3.83651e+06	2.71101e+06	2.23183e+06	2.33466e+06	3.56867e+06	2.04792e+06	2.08861e+06	High	High	High	High	High	High	High	High	High	High	1
High	P54652	Heat shock-related 70 kDa protein 2 OS=Homo sapiens GN=HSPA2 PE=1 SV=1	0	FALSE	168.275	49	34	212	21	639	70	5.74	617.09	34	18	8.93372e+06	1.01791e+07	7.69853e+06	1.48248e+07	8.12584e+06	8.94232e+06	1.00485e+07	1.02119e+07	9.0957e+06	8.29594e+06	High	High	High	High	High	High	High	High	High	High	1
High	A7E2Y1	Myosin-7B OS=Homo sapiens GN=MYH7B PE=1 SV=3	0	FALSE	167.507	5	16	434	1	1941	221.3	6.01	1315.41	16	0	5029.26	21276.8	5707.16	37884.4	13174.5	14092	16339	10862.6	11138.7	8548.36	High	High	High	High	High	High	High	High	High	High	1
High	P67936	Tropomyosin alpha-4 chain OS=Homo sapiens GN=TPM4 PE=1 SV=3	0	FALSE	166.455	44	21	485	1	248	28.5	4.69	1490.76	21	0	102187	157487	195056	105309	132287	304185	155538	117806	77411.1	159238	High	High	High	High	High	High	High	High	High	High	1
High	P24043	Laminin subunit alpha-2 OS=Homo sapiens GN=LAMA2 PE=1 SV=4	0	FALSE	163.985	18	49	113	49	3122	343.7	6.4	315.91	49	0	2.7025e+06	1.77543e+06	1.70126e+06	2.36441e+06	1.88122e+06	1.82019e+06	2.59574e+06	2.3651e+06	2.72041e+06	2.30951e+06	High	High	High	High	High	High	High	High	High	High	1
High	P60174	Triosephosphate isomerase OS=Homo sapiens GN=TPI1 PE=1 SV=3	0	FALSE	159.372	62	16	186	16	286	30.8	5.92	577.73	16	0	6.32457e+06	6.21284e+06	6.10501e+06	5.86717e+06	5.30222e+06	5.2943e+06	5.15275e+06	5.6319e+06	5.68349e+06	5.92003e+06	High	High	High	High	High	High	High	High	High	High	1	Phospho [S58]
High	Q96Q06	Perilipin-4 OS=Homo sapiens GN=PLIN4 PE=1 SV=2	0	FALSE	153.192	52	37	126	37	1357	134.3	8.73	370.37	37	0	2.85861e+06	2.58251e+06	2.51441e+06	3.03248e+06	2.19322e+06	2.99441e+06	3.31242e+06	2.19556e+06	2.02613e+06	2.66564e+06	High	High	High	High	High	High	High	High	High	High	1
High	P01023	Alpha-2-macroglobulin OS=Homo sapiens GN=A2M PE=1 SV=3	0	FALSE	151.105	29	33	122	33	1474	163.2	6.46	352.73	33	0	1.53612e+06	1.92391e+06	2.90285e+06	1.94047e+06	2.06758e+06	1.71712e+06	5.07638e+06	1.37293e+06	1.82037e+06	2.028e+06	High	High	High	High	High	High	High	High	High	High	1
High	O60662	Kelch-like protein 41 OS=Homo sapiens GN=KLHL41 PE=1 SV=2	0	FALSE	146.748	42	27	182	27	606	68	5.29	532.72	27	0	1.09918e+07	6.41566e+06	6.10455e+06	8.5125e+06	6.48801e+06	5.62087e+06	6.35113e+06	5.48222e+06	6.33316e+06	5.44519e+06	High	High	High	High	High	High	High	High	High	High	1
High	P25705	ATP synthase subunit alpha, mitochondrial OS=Homo sapiens GN=ATP5A1 PE=1 SV=1	0	FALSE	146.047	52	26	222	26	553	59.7	9.13	635.33	26	0	9.48734e+06	6.49671e+06	6.96752e+06	9.93375e+06	7.82551e+06	5.79549e+06	6.77654e+06	5.70708e+06	5.78306e+06	6.43331e+06	High	High	High	High	High	High	High	High	High	High	1
High	P06733	Alpha-enolase OS=Homo sapiens GN=ENO1 PE=1 SV=2	0	FALSE	145.831	58	19	220	16	434	47.1	7.39	606.58	19	0	2.94023e+06	2.23278e+06	2.43295e+06	3.58573e+06	2.58871e+06	2.77871e+06	2.86177e+06	2.64064e+06	3.08701e+06	3.2274e+06	High	High	High	High	High	High	High	High	High	High	1	Phospho [S37]
High	O15061	Synemin OS=Homo sapiens GN=SYNM PE=1 SV=2	0	FALSE	144.102	25	37	126	37	1565	172.7	5.16	378.29	37	0	3.33121e+06	3.47158e+06	2.67225e+06	3.6297e+06	2.88958e+06	3.28311e+06	3.75106e+06	3.04537e+06	3.21116e+06	3.25478e+06	High	High	High	High	High	High	High	High	High	High	1
High	Q9UBF9	Myotilin OS=Homo sapiens GN=MYOT PE=1 SV=2	0	FALSE	142.802	54	26	175	26	498	55.4	9.07	490.16	26	0	6.53597e+06	4.86093e+06	4.39823e+06	6.43572e+06	4.95992e+06	4.26854e+06	3.85176e+06	4.72382e+06	3.62089e+06	4.67567e+06	High	High	High	High	High	High	High	High	High	High	1	Phospho [T145]
High	O75923	Dysferlin OS=Homo sapiens GN=DYSF PE=1 SV=1	0	FALSE	140.942	23	37	98	37	2080	237.1	5.64	270.33	37	0	885532	655408	656049	1.01604e+06	628340	657149	922468	823368	935921	742924	High	High	High	High	High	High	High	High	High	High	1
High	P18206	Vinculin OS=Homo sapiens GN=VCL PE=1 SV=4	0	FALSE	139.427	34	34	107	34	1134	123.7	5.66	336.09	34	0	1.90681e+06	1.69016e+06	1.63231e+06	2.20136e+06	1.55674e+06	1.94077e+06	2.26213e+06	1.95958e+06	1.91388e+06	1.94245e+06	High	High	High	High	High	High	High	High	High	High	1
High	Q9GZV1	Ankyrin repeat domain-containing protein 2 OS=Homo sapiens GN=ANKRD2 PE=1 SV=3	0	FALSE	138.75	64	20	108	20	360	39.8	6.09	304.47	20	0	2.87551e+06	1.4258e+06	1.40815e+06	2.29418e+06	1.57101e+06	1.42489e+06	1.15513e+06	1.71634e+06	1.0858e+06	1.27499e+06	High	High	High	High	High	High	High	High	High	High	1
High	P07900	Heat shock protein HSP 90-alpha OS=Homo sapiens GN=HSP90AA1 PE=1 SV=5	0	FALSE	137.733	38	30	115	16	732	84.6	5.02	310.72	30	14	1.8834e+06	1.6219e+06	1.46469e+06	2.2624e+06	1.48585e+06	1.47179e+06	1.81226e+06	1.43341e+06	1.66422e+06	1.67813e+06	High	High	High	High	High	High	High	High	High	High	1
High	Q96HC4	PDZ and LIM domain protein 5 OS=Homo sapiens GN=PDLIM5 PE=1 SV=5	0	FALSE	135.533	19	13	199	13	596	63.9	8.21	611.08	13	0	5.85816e+06	9.01904e+06	7.59401e+06	6.4792e+06	9.01115e+06	1.00559e+07	4.32621e+06	3.6843e+06	4.70068e+06	8.12406e+06	High	High	High	High	High	High	High	High	High	High	1
High	Q13642	Four and a half LIM domains protein 1 OS=Homo sapiens GN=FHL1 PE=1 SV=4	0	FALSE	134.918	49	16	269	16	323	36.2	8.97	790.65	16	0	3.3336e+07	2.75107e+07	2.65094e+07	2.24125e+07	3.09388e+07	2.70542e+07	2.21433e+07	3.32586e+07	2.86245e+07	2.68862e+07	High	High	High	High	High	High	High	High	High	High	1
High	E9PAV3	Nascent polypeptide-associated complex subunit alpha, muscle-specific form OS=Homo sapiens GN=NACA PE=1 SV=1	0	FALSE	134.548	31	38	106	38	2078	205.3	9.58	285.56	38	0	1.2241e+06	1.45932e+06	1.30776e+06	1.03409e+06	1.48274e+06	1.74174e+06	1.10931e+06	1.32843e+06	1.17515e+06	1.36894e+06	High	High	High	High	High	High	High	High	High	High	1
High	P35579	Myosin-9 OS=Homo sapiens GN=MYH9 PE=1 SV=4	0	FALSE	134.511	20	31	102	22	1960	226.4	5.6	306.64	31	7	788602	671177	734081	855836	659462	794986	950003	702456	528367	591268	High	High	High	High	High	High	High	High	High	High	1
High	O43707	Alpha-actinin-4 OS=Homo sapiens GN=ACTN4 PE=1 SV=2	0	FALSE	133.541	18	15	192	2	911	104.8	5.44	591.2	15	0	21768.3	12829.2	19068.5	40297.2	13782.9	18200.2	24916.8	22550.5	13401.6	13279.9	High	High	High	High	High	High	High	High	High	High	1
High	P12109	Collagen alpha-1(VI) chain OS=Homo sapiens GN=COL6A1 PE=1 SV=3	0	FALSE	130.958	27	23	97	23	1028	108.5	5.43	299.52	23	0	4.16188e+06	2.69688e+06	2.46531e+06	4.36644e+06	2.66546e+06	2.99641e+06	4.62504e+06	3.21007e+06	3.17373e+06	3.04051e+06	High	High	High	High	High	High	High	High	High	High	1
High	P08238	Heat shock protein HSP 90-beta OS=Homo sapiens GN=HSP90AB1 PE=1 SV=4	0	FALSE	130.547	35	27	99	13	724	83.2	5.03	302.82	27	1	913239	645838	690012	1.19648e+06	681631	643665	871068	911538	807365	787687	High	High	High	High	High	High	High	High	High	High	1
High	P55268	Laminin subunit beta-2 OS=Homo sapiens GN=LAMB2 PE=1 SV=2	0	FALSE	130.155	24	33	89	33	1798	195.9	6.52	265.52	33	0	1.47131e+06	1.05131e+06	1.16241e+06	1.4593e+06	1.07428e+06	1.40004e+06	1.38554e+06	1.729e+06	1.39791e+06	1.29983e+06	High	High	High	High	High	High	High	High	High	High	1
High	Q53GG5	PDZ and LIM domain protein 3 OS=Homo sapiens GN=PDLIM3 PE=1 SV=1	0	FALSE	130.013	55	15	165	15	364	39.2	6.89	550.14	15	0	2.94742e+06	3.9231e+06	3.45617e+06	2.67548e+06	3.86816e+06	4.65998e+06	3.08586e+06	3.24131e+06	3.22084e+06	3.78449e+06	High	High	High	High	High	High	High	High	High	High	1	Phospho [S89]
High	Q9NP98	Myozenin-1 OS=Homo sapiens GN=MYOZ1 PE=1 SV=1	0	FALSE	127.611	60	11	183	11	299	31.7	8.88	621.08	11	0	3.23149e+06	4.55956e+06	5.67684e+06	3.8555e+06	5.17758e+06	6.05472e+06	2.55722e+06	3.77597e+06	3.42957e+06	4.66045e+06	High	High	High	High	High	High	High	High	High	High	1	Phospho [S15; S16]
High	P00505	Aspartate aminotransferase, mitochondrial OS=Homo sapiens GN=GOT2 PE=1 SV=3	0	FALSE	125.483	57	24	113	24	430	47.5	9.01	336.1	24	0	3.14231e+06	1.73106e+06	2.11101e+06	2.36405e+06	2.16983e+06	1.66339e+06	1.84795e+06	1.70005e+06	1.50748e+06	2.18615e+06	High	High	High	High	High	High	High	High	High	High	1
High	P19237	Troponin I, slow skeletal muscle OS=Homo sapiens GN=TNNI1 PE=1 SV=3	0	FALSE	124.324	48	15	304	15	187	21.7	9.58	969.9	15	0	1.90747e+07	1.80822e+07	1.69157e+07	1.3116e+07	2.9866e+07	1.94179e+07	1.07875e+07	1.64574e+07	1.15578e+07	1.80336e+07	High	High	High	High	High	High	High	High	High	High	1	Phospho [S58; S183; T185]
High	P40925	Malate dehydrogenase, cytoplasmic OS=Homo sapiens GN=MDH1 PE=1 SV=4	0	FALSE	123.821	53	19	190	19	334	36.4	7.36	570.96	19	0	9.65699e+06	7.13257e+06	7.39844e+06	9.51441e+06	8.9186e+06	6.35229e+06	6.8992e+06	8.46018e+06	7.5572e+06	7.2331e+06	High	High	High	High	High	High	High	High	High	High	1
High	P40926	Malate dehydrogenase, mitochondrial OS=Homo sapiens GN=MDH2 PE=1 SV=3	0	FALSE	122.505	60	18	134	18	338	35.5	8.68	411.05	18	0	7.78353e+06	5.15508e+06	5.78254e+06	7.2009e+06	5.90827e+06	4.78125e+06	5.26122e+06	4.93173e+06	4.1605e+06	6.11466e+06	High	High	High	High	High	High	High	High	High	High	1
High	P00568	Adenylate kinase isoenzyme 1 OS=Homo sapiens GN=AK1 PE=1 SV=3	0	FALSE	120.364	69	15	148	15	194	21.6	8.63	468.98	15	0	3.58263e+06	4.6987e+06	4.59163e+06	3.95812e+06	4.1109e+06	7.57461e+06	5.13374e+06	6.29623e+06	6.52192e+06	6.93709e+06	High	High	High	High	High	High	High	High	High	High	1
High	P02452	Collagen alpha-1(I) chain OS=Homo sapiens GN=COL1A1 PE=1 SV=5	0	FALSE	120.295	14	19	129	18	1464	138.9	5.8	374.77	19	1	1.39597e+07	9.44889e+06	9.53017e+06	1.15317e+07	6.21336e+06	1.0222e+07	3.26038e+07	1.19303e+07	1.25958e+07	9.91463e+06	High	High	High	High	High	High	High	High	High	High	1
High	P48788	Troponin I, fast skeletal muscle OS=Homo sapiens GN=TNNI2 PE=1 SV=2	0	FALSE	120.226	51	12	401	12	182	21.3	8.73	1262.94	12	0	2.0153e+07	3.75653e+07	3.18426e+07	1.67239e+07	3.16805e+07	5.20932e+07	2.59146e+07	2.48054e+07	3.19801e+07	4.2975e+07	High	High	High	High	High	High	High	High	High	High	1
High	P00338	L-lactate dehydrogenase A chain OS=Homo sapiens GN=LDHA PE=1 SV=2	0	FALSE	119.843	42	19	204	18	332	36.7	8.27	605.99	19	2	1.03921e+07	1.40943e+07	1.11276e+07	1.51665e+07	9.08406e+06	1.16925e+07	1.75294e+07	7.01249e+06	1.40086e+07	9.75381e+06	High	High	High	High	High	High	High	High	High	High	1
High	P13639	Elongation factor 2 OS=Homo sapiens GN=EEF2 PE=1 SV=4	0	FALSE	118.937	36	29	91	29	858	95.3	6.83	260.25	29	0	2.54413e+06	2.0476e+06	1.97161e+06	2.74494e+06	2.08399e+06	1.9586e+06	2.39159e+06	1.8931e+06	2.37545e+06	2.16784e+06	High	High	High	High	High	High	High	High	High	High	1
High	O00499	Myc box-dependent-interacting protein 1 OS=Homo sapiens GN=BIN1 PE=1 SV=1	0	FALSE	118.389	33	17	122	17	593	64.7	5.06	373.46	17	0	3.34331e+06	2.91702e+06	3.19589e+06	3.27673e+06	2.78557e+06	3.06729e+06	3.47969e+06	3.67435e+06	3.45641e+06	3.38424e+06	High	High	High	High	High	High	High	High	High	High	1
High	P48735	Isocitrate dehydrogenase [NADP], mitochondrial OS=Homo sapiens GN=IDH2 PE=1 SV=2	0	FALSE	117.697	48	22	139	21	452	50.9	8.69	421.31	22	1	5.44271e+06	4.72178e+06	4.60288e+06	5.60927e+06	5.33839e+06	3.99794e+06	4.5e+06	4.58538e+06	3.96829e+06	4.90606e+06	High	High	High	High	High	High	High	High	High	High	1
High	P01009	Alpha-1-antitrypsin OS=Homo sapiens GN=SERPINA1 PE=1 SV=3	0	FALSE	117.302	53	23	152	23	418	46.7	5.59	427.94	23	0	3.44083e+06	3.45023e+06	6.10933e+06	3.688e+06	3.08682e+06	3.79915e+06	8.40752e+06	2.64982e+06	5.23818e+06	4.56716e+06	High	High	High	High	High	High	High	High	High	High	1
High	P17540	Creatine kinase S-type, mitochondrial OS=Homo sapiens GN=CKMT2 PE=1 SV=2	0	FALSE	117.295	51	18	151	18	419	47.5	8.19	467.05	18	0	3.61258e+06	2.94623e+06	3.30637e+06	3.71788e+06	2.70275e+06	2.49195e+06	2.25297e+06	2.06816e+06	1.93657e+06	2.27286e+06	High	High	High	High	High	High	High	High	High	High	1
High	P21695	Glycerol-3-phosphate dehydrogenase [NAD(+)], cytoplasmic OS=Homo sapiens GN=GPD1 PE=1 SV=4	0	FALSE	114	60	23	125	22	349	37.5	6.18	349.79	23	1	3.24632e+06	3.62913e+06	2.92585e+06	4.43405e+06	2.7817e+06	3.93377e+06	4.76252e+06	3.88855e+06	4.9026e+06	4.26246e+06	High	High	High	High	High	High	High	High	High	High	1
High	P31415	Calsequestrin-1 OS=Homo sapiens GN=CASQ1 PE=1 SV=3	0	FALSE	110.061	20	12	263	12	396	45.1	4.16	826.04	12	0	1.6776e+07	1.29636e+07	1.50599e+07	1.64448e+07	1.09586e+07	1.21148e+07	1.90443e+07	1.22341e+07	2.32319e+07	1.81996e+07	High	High	High	High	High	High	High	High	High	High	1
High	Q9NZU5	LIM and cysteine-rich domains protein 1 OS=Homo sapiens GN=LMCD1 PE=1 SV=1	0	FALSE	108.96	58	20	95	20	365	40.8	7.93	286.02	20	0	3.22617e+06	2.23504e+06	2.42733e+06	2.10872e+06	3.00467e+06	1.93737e+06	2.02901e+06	1.91641e+06	2.10351e+06	2.579e+06	High	High	High	High	High	High	High	High	High	High	1
High	Q9UMS6	Synaptopodin-2 OS=Homo sapiens GN=SYNPO2 PE=1 SV=2	0	FALSE	108.833	23	24	94	24	1093	117.4	8.57	273.56	24	0	3.16341e+06	3.28797e+06	2.96364e+06	2.64933e+06	4.06992e+06	4.3996e+06	2.52341e+06	3.27186e+06	3.42912e+06	4.00586e+06	High	High	High	High	High	High	High	High	High	High	1	Phospho [S604; T606; S902; S930]
High	P07355	Annexin A2 OS=Homo sapiens GN=ANXA2 PE=1 SV=2	0	FALSE	107.885	61	23	117	23	339	38.6	7.75	365.38	23	0	2.39913e+06	1.79985e+06	2.19824e+06	3.90006e+06	1.25913e+06	3.06812e+06	3.42179e+06	3.26354e+06	1.7453e+06	2.15263e+06	High	High	High	High	High	High	High	High	High	High	1
High	Q16891	MICOS complex subunit MIC60 OS=Homo sapiens GN=IMMT PE=1 SV=1	0	FALSE	107.539	35	26	88	26	758	83.6	6.48	268.22	26	0	1.90676e+06	1.53312e+06	1.52526e+06	1.71307e+06	1.93079e+06	1.43092e+06	1.44821e+06	1.40761e+06	1.25081e+06	1.45564e+06	High	High	High	High	High	High	High	High	High	High	1
High	P11216	Glycogen phosphorylase, brain form OS=Homo sapiens GN=PYGB PE=1 SV=5	0	FALSE	106.696	18	14	146	3	843	96.6	6.86	419.82	14	0	41648.9	40187.4	38182	54477.8	31471.7	37221.4	62124.7	33497.3	49971.3	44392.8	High	High	High	High	High	High	High	High	High	High	1
High	P22695	Cytochrome b-c1 complex subunit 2, mitochondrial OS=Homo sapiens GN=UQCRC2 PE=1 SV=3	0	FALSE	106.577	49	17	76	17	453	48.4	8.63	230.82	17	0	3.1291e+06	2.05705e+06	2.24914e+06	3.2115e+06	2.47923e+06	1.68697e+06	2.01419e+06	2.00524e+06	1.58384e+06	1.76413e+06	High	High	High	High	High	High	High	High	High	High	1
High	Q13423	NAD(P) transhydrogenase, mitochondrial OS=Homo sapiens GN=NNT PE=1 SV=3	0	FALSE	106.517	22	23	89	23	1086	113.8	8.09	291.23	23	0	2.68347e+06	1.87265e+06	1.97044e+06	2.75463e+06	2.50244e+06	1.81166e+06	1.85203e+06	1.73073e+06	1.85309e+06	1.60517e+06	High	High	High	High	High	High	High	High	High	High	1
High	P00761	*CON* Trypsin precursor - sus scrofa - includes MSPRL added real and artificial sequences to mimic mass of Promega trypsin modifications	0	TRUE	106.144	26	9	327	8	741	79.4	8.31	924.21	9	2	1.48804e+07	4.82621e+07	5.10961e+07	2.21525e+07	1.70343e+07	5.78186e+07	1.03616e+07	5.32214e+07	1.42485e+07	4.64238e+07	High	High	High	High	High	High	High	High	High	High	1
High	P68371	Tubulin beta-4B chain OS=Homo sapiens GN=TUBB4B PE=1 SV=1	0	FALSE	106.08	55	18	95	1	445	49.8	4.89	288.65	18	18	825988	712928	693520	930526	664917	743327	1.08712e+06	776500	920371	953841	High	High	High	High	High	High	High	High	High	High	1
High	P63316	Troponin C, slow skeletal and cardiac muscles OS=Homo sapiens GN=TNNC1 PE=1 SV=1	0	FALSE	104.967	52	11	172	10	161	18.4	4.18	537.57	11	1	6.80109e+06	5.08231e+06	5.6574e+06	9.8157e+06	5.21472e+06	5.03328e+06	4.00309e+06	6.77844e+06	3.44131e+06	4.8915e+06	High	High	High	High	High	High	High	High	High	High	1
High	Q8NB12	Histone-lysine N-methyltransferase SMYD1 OS=Homo sapiens GN=SMYD1 PE=1 SV=1	0	FALSE	101.576	45	20	85	20	490	56.6	7.09	270.74	20	0	3.06082e+06	1.94645e+06	2.02445e+06	2.76358e+06	2.06871e+06	1.71152e+06	2.21344e+06	1.5518e+06	2.16368e+06	2.14237e+06	High	High	High	High	High	High	High	High	High	High	1
High	Q16851	UTP--glucose-1-phosphate uridylyltransferase OS=Homo sapiens GN=UGP2 PE=1 SV=5	0	FALSE	101.4	41	20	99	20	508	56.9	8.15	316.28	20	0	3.24113e+06	2.26168e+06	2.3057e+06	3.62872e+06	2.54499e+06	2.31007e+06	2.67375e+06	2.85394e+06	2.37199e+06	2.3816e+06	High	High	High	High	High	High	High	High	High	High	1
High	P23109	AMP deaminase 1 OS=Homo sapiens GN=AMPD1 PE=1 SV=2	0	FALSE	100.083	29	20	86	20	780	90.2	6.99	280.38	20	0	1.67803e+06	1.52034e+06	1.77441e+06	3.24275e+06	1.62945e+06	2.17083e+06	2.87705e+06	1.62006e+06	2.25527e+06	2.93147e+06	High	High	High	High	High	High	High	High	High	High	1
High	P01857	Ig gamma-1 chain C region OS=Homo sapiens GN=IGHG1 PE=1 SV=1	0	FALSE	99.915	62	14	149	6	330	36.1	8.19	463.29	14	12	2.56264e+06	2.93464e+06	4.61297e+06	2.4761e+06	2.45509e+06	2.9268e+06	5.48863e+06	2.8766e+06	6.00276e+06	3.92692e+06	High	High	High	High	High	High	High	High	High	High	1
High	P02671	Fibrinogen alpha chain OS=Homo sapiens GN=FGA PE=1 SV=2	0	FALSE	99.533	25	20	106	20	866	94.9	6.01	312.63	20	0	1.81924e+06	6.08063e+06	7.93541e+06	2.04284e+06	2.96642e+06	3.86456e+06	9.85182e+06	2.8482e+06	2.60064e+06	4.26714e+06	High	High	High	High	High	High	High	High	High	High	1
High	P11047	Laminin subunit gamma-1 OS=Homo sapiens GN=LAMC1 PE=1 SV=3	0	FALSE	99.402	15	23	80	23	1609	177.5	5.12	235.73	23	0	2.0379e+06	2.15192e+06	1.76726e+06	1.73082e+06	1.80592e+06	2.6541e+06	2.17508e+06	1.89024e+06	1.95546e+06	1.90302e+06	High	High	High	High	High	High	High	High	High	High	1
High	P07437	Tubulin beta chain OS=Homo sapiens GN=TUBB PE=1 SV=2	0	FALSE	99.399	55	18	84	4	444	49.6	4.89	257.69	18	0	167519	124770	124160	216230	129983	120843	206142	207908	170365	156626	High	High	High	High	High	High	High	High	High	High	1
High	P06396	*CON* Gelsolin OS=Homo sapiens GN=GSN PE=1 SV=1	0	TRUE	98.893	31	20	93	20	782	85.6	6.28	290.9	20	0	2.45521e+06	2.29317e+06	2.0894e+06	3.15143e+06	2.01794e+06	2.70064e+06	3.05248e+06	2.86102e+06	3.11496e+06	2.54872e+06	High	High	High	High	High	High	High	High	High	High	1
High	P00915	Carbonic anhydrase 1 OS=Homo sapiens GN=CA1 PE=1 SV=2	0	FALSE	98.688	62	12	99	12	261	28.9	7.12	297.11	12	0	1.25534e+06	5.06414e+06	5.07047e+06	1.91133e+06	2.16429e+06	1.4982e+06	4.84179e+06	1.12834e+06	1.1617e+06	2.14736e+06	High	High	High	High	High	High	High	High	High	High	1
High	P55786	Puromycin-sensitive aminopeptidase OS=Homo sapiens GN=NPEPPS PE=1 SV=2	0	FALSE	98.536	33	26	87	26	919	103.2	5.72	247.37	26	0	1.91514e+06	1.70857e+06	1.41598e+06	2.17332e+06	1.43056e+06	1.44591e+06	1.80161e+06	1.9323e+06	2.02952e+06	1.79661e+06	High	High	High	High	High	High	High	High	High	High	1
High	P02647	Apolipoprotein A-I OS=Homo sapiens GN=APOA1 PE=1 SV=1	0	FALSE	97.834	68	20	139	20	267	30.8	5.76	411.86	20	0	5.58156e+06	6.12624e+06	9.1261e+06	3.06451e+06	6.04572e+06	4.1319e+06	9.81953e+06	2.85289e+06	4.54747e+06	5.04803e+06	High	High	High	High	High	High	High	High	High	High	1
High	P12110	Collagen alpha-2(VI) chain OS=Homo sapiens GN=COL6A2 PE=1 SV=4	0	FALSE	97.709	21	19	94	19	1019	108.5	6.21	268.07	19	0	2.4058e+06	1.73665e+06	1.47536e+06	2.42098e+06	1.53005e+06	1.65475e+06	2.66885e+06	1.78295e+06	1.73624e+06	1.74586e+06	High	High	High	High	High	High	High	High	High	High	1
High	Q86TD4	Sarcalumenin OS=Homo sapiens GN=SRL PE=2 SV=2	0	FALSE	96.843	24	17	83	17	932	100.7	4.4	261.22	17	0	3.08455e+06	1.72357e+06	2.07487e+06	2.87231e+06	1.91723e+06	1.9793e+06	2.52194e+06	2.09545e+06	2.63153e+06	1.93488e+06	High	High	High	High	High	High	High	High	High	High	1
High	Q6ZMU5	Tripartite motif-containing protein 72 OS=Homo sapiens GN=TRIM72 PE=1 SV=2	0	FALSE	96.826	48	18	110	18	477	52.7	6.48	348.66	18	0	2.78931e+06	2.39155e+06	2.2093e+06	3.17733e+06	2.41929e+06	2.34254e+06	2.39495e+06	2.31941e+06	2.51816e+06	2.56969e+06	High	High	High	High	High	High	High	High	High	High	1
High	Q13228	Selenium-binding protein 1 OS=Homo sapiens GN=SELENBP1 PE=1 SV=2	0	FALSE	95.766	43	18	70	18	472	52.4	6.37	220.97	18	0	1.19146e+06	1.59333e+06	1.28393e+06	1.51043e+06	1.01783e+06	1.08442e+06	1.65164e+06	850366	1.30652e+06	1.49714e+06	High	High	High	High	High	High	High	High	High	High	1
High	P14649	Myosin light chain 6B OS=Homo sapiens GN=MYL6B PE=1 SV=1	0	FALSE	95.499	83	17	122	15	208	22.8	5.73	371.63	17	4	7.98312e+06	2.81859e+06	5.06182e+06	9.87037e+06	4.14546e+06	4.95275e+06	2.91838e+06	5.71434e+06	3.15077e+06	3.15297e+06	High	High	High	High	High	High	High	High	High	High	1
High	P55084	Trifunctional enzyme subunit beta, mitochondrial OS=Homo sapiens GN=HADHB PE=1 SV=3	0	FALSE	95.249	45	22	99	22	474	51.3	9.41	278.52	22	0	2.65149e+06	2.66876e+06	2.05049e+06	3.18952e+06	2.81563e+06	2.00939e+06	2.14383e+06	2.26634e+06	1.6925e+06	2.27253e+06	High	High	High	High	High	High	High	High	High	High	1
High	Q13061	Triadin OS=Homo sapiens GN=TRDN PE=1 SV=4	0	FALSE	95.137	24	20	107	20	729	81.5	9.42	325.65	20	0	4.97019e+06	4.60191e+06	4.28918e+06	4.56928e+06	5.09801e+06	5.4286e+06	4.6092e+06	4.24747e+06	5.56019e+06	5.29257e+06	High	High	High	High	High	High	High	High	High	High	1
High	P02679	Fibrinogen gamma chain OS=Homo sapiens GN=FGG PE=1 SV=3	0	FALSE	94.253	47	17	102	17	453	51.5	5.62	318.96	17	0	1.41207e+06	3.14528e+06	4.16123e+06	1.28643e+06	1.68886e+06	2.02984e+06	5.81039e+06	1.43681e+06	1.74663e+06	2.53884e+06	High	High	High	High	High	High	High	High	High	High	1
High	Q9NPC6	Myozenin-2 OS=Homo sapiens GN=MYOZ2 PE=1 SV=1	0	FALSE	94.252	53	15	100	15	264	29.9	8.25	305.42	15	0	3.79675e+06	3.36169e+06	3.55718e+06	3.0929e+06	3.27705e+06	3.0856e+06	1.33506e+06	3.11389e+06	1.50129e+06	2.46723e+06	High	High	High	High	High	High	High	High	High	High	1
High	P49748	Very long-chain specific acyl-CoA dehydrogenase, mitochondrial OS=Homo sapiens GN=ACADVL PE=1 SV=1	0	FALSE	93.971	40	23	86	23	655	70.3	8.75	259.25	23	0	2.98746e+06	1.74592e+06	1.98505e+06	2.49679e+06	2.00867e+06	1.53435e+06	1.4493e+06	1.5224e+06	1.52652e+06	1.78768e+06	High	High	High	High	High	High	High	High	High	High	1
High	P07585	Decorin OS=Homo sapiens GN=DCN PE=1 SV=1	0	FALSE	93.844	44	14	113	13	359	39.7	8.54	325.85	14	2	6.25791e+06	4.99055e+06	4.68557e+06	5.08662e+06	2.99439e+06	4.68378e+06	5.46047e+06	3.33302e+06	3.1794e+06	3.64555e+06	High	High	High	High	High	High	High	High	High	High	1
High	P28331	NADH-ubiquinone oxidoreductase 75 kDa subunit, mitochondrial OS=Homo sapiens GN=NDUFS1 PE=1 SV=3	0	FALSE	93.319	38	22	61	22	727	79.4	6.23	198.09	22	0	1.47267e+06	824819	982129	1.16208e+06	1.15235e+06	741794	981207	821126	782518	854628	High	High	High	High	High	High	High	High	High	High	1
High	Q702N8	Xin actin-binding repeat-containing protein 1 OS=Homo sapiens GN=XIRP1 PE=1 SV=1	0	FALSE	93.136	21	24	55	24	1843	198.4	6.15	157.31	24	0	627686	460424	377661	482164	466539	426188	429123	486823	415117	372281	High	High	High	High	High	High	High	High	High	High	1
High	P18669	Phosphoglycerate mutase 1 OS=Homo sapiens GN=PGAM1 PE=1 SV=2	0	FALSE	93.107	32	8	105	2	254	28.8	7.18	322.29	8	0	62386.7	44749.8	38402.3	60762.5	47806.5	36206.1	63041.2	87697.1	47977.4	40956.9	High	High	High	High	High	High	High	High	High	High	1
High	Q05639	Elongation factor 1-alpha 2 OS=Homo sapiens GN=EEF1A2 PE=1 SV=1	0	FALSE	92.847	46	19	119	10	463	50.4	9.03	345.23	19	9	1.32162e+07	1.02977e+07	1.06497e+07	1.60772e+07	1.17598e+07	1.23694e+07	1.19609e+07	1.50849e+07	1.45352e+07	1.17205e+07	High	High	High	High	High	High	High	High	High	High	1
High	Q562R1	Beta-actin-like protein 2 OS=Homo sapiens GN=ACTBL2 PE=1 SV=2	0	FALSE	92.593	19	9	440	1	376	42	5.59	1300.89	9	0											Not Found	Not Found	Not Found	High	Not Found	Not Found	High	High	Not Found	Not Found	1	Phospho [T298]
High	Q02218	2-oxoglutarate dehydrogenase, mitochondrial OS=Homo sapiens GN=OGDH PE=1 SV=3	0	FALSE	92.083	29	24	58	24	1023	115.9	6.86	162.48	24	0	1.10607e+06	623527	717483	971855	958092	643596	777125	897139	562315	686268	High	High	High	High	High	High	High	High	High	High	1
High	Q9Y281	Cofilin-2 OS=Homo sapiens GN=CFL2 PE=1 SV=1	0	FALSE	90.797	75	15	91	11	166	18.7	7.88	264.06	15	4	2.4013e+06	1.69744e+06	1.72305e+06	2.77229e+06	1.73227e+06	1.70211e+06	1.83121e+06	1.66698e+06	1.87339e+06	2.12186e+06	High	High	High	High	High	High	High	High	High	High	1
High	P55072	Transitional endoplasmic reticulum ATPase OS=Homo sapiens GN=VCP PE=1 SV=4	0	FALSE	90.345	30	22	80	22	806	89.3	5.26	235.58	22	0	1.73298e+06	1.60546e+06	1.72681e+06	1.94366e+06	1.66575e+06	1.66034e+06	1.8612e+06	1.63444e+06	1.62438e+06	1.86991e+06	High	High	High	High	High	High	High	High	High	High	1
High	P02585	Troponin C, skeletal muscle OS=Homo sapiens GN=TNNC2 PE=1 SV=2	0	FALSE	90.195	56	11	267	10	160	18.1	4.2	782.71	11	0	5.9289e+06	7.91549e+06	7.51626e+06	7.63502e+06	4.8918e+06	8.80795e+06	8.14504e+06	4.18231e+06	7.82042e+06	9.92304e+06	High	High	High	High	High	High	High	High	High	High	1
High	Q8N142	Adenylosuccinate synthetase isozyme 1 OS=Homo sapiens GN=ADSSL1 PE=1 SV=1	0	FALSE	90.04	48	17	72	17	457	50.2	8.59	219.43	17	0	1.58243e+06	1.28756e+06	1.27894e+06	1.49623e+06	1.40589e+06	1.23421e+06	1.69611e+06	1.24694e+06	1.48003e+06	1.32461e+06	High	High	High	High	High	High	High	High	High	High	1
High	P08123	Collagen alpha-2(I) chain OS=Homo sapiens GN=COL1A2 PE=1 SV=7	0	FALSE	89.057	13	17	90	17	1366	129.2	8.95	244.94	17	0	5.87118e+06	4.04112e+06	4.04526e+06	4.64371e+06	2.64026e+06	4.46295e+06	1.32945e+07	5.81081e+06	5.11267e+06	4.05498e+06	High	High	High	High	High	High	High	High	High	High	1
High	P21333	Filamin-A OS=Homo sapiens GN=FLNA PE=1 SV=4	0	FALSE	88.538	9	23	90	11	2647	280.6	6.06	256.41	23	0	543436	473930	459962	730235	503813	495425	454810	381970	368957	387876	High	High	High	High	High	High	High	High	High	High	1
High	P00441	Superoxide dismutase [Cu-Zn] OS=Homo sapiens GN=SOD1 PE=1 SV=2	0	FALSE	87.049	85	11	75	11	154	15.9	6.13	256.12	11	0	2.61802e+06	5.1866e+06	4.32754e+06	1.81119e+06	4.65511e+06	6.39809e+06	2.65573e+06	2.37226e+06	2.5373e+06	4.52754e+06	High	High	High	High	High	High	High	High	High	High	1
High	P33121	Long-chain-fatty-acid--CoA ligase 1 OS=Homo sapiens GN=ACSL1 PE=1 SV=1	0	FALSE	86.797	34	22	75	22	698	77.9	7.15	203.84	22	0	1.83421e+06	1.25645e+06	1.45239e+06	1.57749e+06	1.39067e+06	1.16943e+06	1.4032e+06	1.19076e+06	1.07552e+06	1.35488e+06	High	High	High	High	High	High	High	High	High	High	1
High	P31930	Cytochrome b-c1 complex subunit 1, mitochondrial OS=Homo sapiens GN=UQCRC1 PE=1 SV=3	0	FALSE	86.238	46	18	89	17	480	52.6	6.37	287.17	18	1	2.31441e+06	1.63776e+06	1.67972e+06	2.22689e+06	2.10614e+06	1.51866e+06	1.84593e+06	1.67873e+06	1.29931e+06	1.60121e+06	High	High	High	High	High	High	High	High	High	High	1
High	P13807	Glycogen [starch] synthase, muscle OS=Homo sapiens GN=GYS1 PE=1 SV=2	0	FALSE	85.598	30	19	57	19	737	83.7	6.18	156.16	19	0	1.64023e+06	753707	1.13728e+06	1.12411e+06	1.06762e+06	951334	1.3088e+06	1.05601e+06	1.2538e+06	1.18379e+06	High	High	High	High	High	High	High	High	High	High	1	Phospho [S698]
High	P24752	Acetyl-CoA acetyltransferase, mitochondrial OS=Homo sapiens GN=ACAT1 PE=1 SV=1	0	FALSE	85.301	42	15	78	15	427	45.2	8.85	248	15	0	4.19139e+06	2.85605e+06	2.82468e+06	3.40849e+06	3.39248e+06	2.38301e+06	2.60615e+06	2.24244e+06	2.17856e+06	2.51602e+06	High	High	High	High	High	High	High	High	High	High	1
High	P06744	Glucose-6-phosphate isomerase OS=Homo sapiens GN=GPI PE=1 SV=4	0	FALSE	83.856	45	20	110	20	558	63.1	8.32	343.07	20	0	3.35519e+06	3.22457e+06	3.41307e+06	3.85873e+06	3.26571e+06	3.16629e+06	3.50111e+06	2.68111e+06	3.85652e+06	3.26851e+06	High	High	High	High	High	High	High	High	High	High	1
High	P21796	Voltage-dependent anion-selective channel protein 1 OS=Homo sapiens GN=VDAC1 PE=1 SV=2	0	FALSE	82.236	66	15	77	14	283	30.8	8.54	255.72	15	1	4.29853e+06	3.2373e+06	3.17908e+06	4.86438e+06	3.54194e+06	2.62272e+06	3.09763e+06	1.67341e+06	2.94821e+06	3.2328e+06	High	High	High	High	High	High	High	High	High	High	1
High	Q9H1R3	Myosin light chain kinase 2, skeletal/cardiac muscle OS=Homo sapiens GN=MYLK2 PE=1 SV=3	0	FALSE	81.79	37	19	58	18	596	64.6	7.02	163.8	19	1	1.3291e+06	1.78729e+06	1.1487e+06	1.26299e+06	1.29788e+06	1.61117e+06	1.87469e+06	1.11057e+06	2.05153e+06	1.70928e+06	High	High	High	High	High	High	High	High	High	High	1
High	P17174	Aspartate aminotransferase, cytoplasmic OS=Homo sapiens GN=GOT1 PE=1 SV=3	0	FALSE	81.727	45	17	94	17	413	46.2	7.01	275	17	0	4.16758e+06	2.358e+06	2.66001e+06	3.99336e+06	3.4239e+06	2.0638e+06	2.39707e+06	3.53527e+06	2.40857e+06	2.61868e+06	High	High	High	High	High	High	High	High	High	High	1
High	P50993	Sodium/potassium-transporting ATPase subunit alpha-2 OS=Homo sapiens GN=ATP1A2 PE=1 SV=1	0	FALSE	80.656	23	20	60	20	1020	112.2	5.66	162.11	20	0	1.12673e+06	896262	773138	1.2742e+06	876840	754889	1.17591e+06	1.04398e+06	971955	818261	High	High	High	High	High	High	High	High	High	High	1
High	O75746	Calcium-binding mitochondrial carrier protein Aralar1 OS=Homo sapiens GN=SLC25A12 PE=1 SV=2	0	FALSE	80.437	32	19	68	19	678	74.7	8.38	206.13	19	0	922977	716526	708123	902585	661893	555455	760598	486511	600139	598107	High	High	High	High	High	High	High	High	High	High	1
High	P19367	Hexokinase-1 OS=Homo sapiens GN=HK1 PE=1 SV=3	0	FALSE	79.472	27	23	59	23	917	102.4	6.8	180.88	23	0	910537	676404	705116	1.25137e+06	632197	775954	866715	733830	803898	790031	High	High	High	High	High	High	High	High	High	High	1
High	P00738	Haptoglobin OS=Homo sapiens GN=HP PE=1 SV=1	0	FALSE	79.371	49	18	82	8	406	45.2	6.58	214.82	18	10	1.14097e+06	2.48608e+06	4.37847e+06	1.31355e+06	1.69861e+06	2.50415e+06	2.68168e+06	1.47526e+06	1.28975e+06	2.15314e+06	High	High	High	High	High	High	High	High	High	High	1
High	P22314	Ubiquitin-like modifier-activating enzyme 1 OS=Homo sapiens GN=UBA1 PE=1 SV=3	0	FALSE	78.295	20	17	53	17	1058	117.8	5.76	155.69	17	0	728835	643928	531028	851801	636688	587676	756858	709120	683384	630513	High	High	High	High	High	High	High	High	High	High	1
High	P04350	Tubulin beta-4A chain OS=Homo sapiens GN=TUBB4A PE=1 SV=2	0	FALSE	78.117	48	15	63	1	444	49.6	4.88	180.75	15	0	12722.1	6461.42	14903.6	12328.8	7548.71	7047.47	15499.8	10484.6	12796.4	9265.47	High	High	High	High	High	High	High	High	High	High	1
High	P01860	Ig gamma-3 chain C region OS=Homo sapiens GN=IGHG3 PE=1 SV=2	0	FALSE	76.095	47	13	95	5	377	41.3	7.9	271.32	13	2	330360	357139	587757	746039	310301	330045	657652	467774	684160	324151	High	High	High	High	High	High	High	High	High	High	1
High	P62258	14-3-3 protein epsilon OS=Homo sapiens GN=YWHAE PE=1 SV=1	0	FALSE	76.003	53	16	105	13	255	29.2	4.74	306.99	16	4	3.76057e+06	3.39383e+06	3.43305e+06	4.02958e+06	3.06371e+06	2.85219e+06	4.05831e+06	2.13665e+06	3.49906e+06	3.36469e+06	High	High	High	High	High	High	High	High	High	High	1
High	Q14204	Cytoplasmic dynein 1 heavy chain 1 OS=Homo sapiens GN=DYNC1H1 PE=1 SV=5	0	FALSE	75.387	6	23	43	23	4646	532.1	6.4	121.99	23	0	445262	353072	326728	532594	374583	384729	477834	502448	396379	361687	High	High	High	High	High	High	High	High	High	High	1
High	P02511	Alpha-crystallin B chain OS=Homo sapiens GN=CRYAB PE=1 SV=2	0	FALSE	75.18	52	12	164	12	175	20.1	7.33	435.58	12	0	7.42971e+06	1.01535e+07	9.97267e+06	9.93138e+06	1.09335e+07	1.19192e+07	5.17835e+06	1.0642e+07	6.00823e+06	7.26566e+06	High	High	High	High	High	High	High	High	High	High	1
High	P68366	Tubulin alpha-4A chain OS=Homo sapiens GN=TUBA4A PE=1 SV=1	0	FALSE	74.782	48	19	90	6	448	49.9	5.06	265.41	19	13	2.77369e+06	2.19509e+06	2.14499e+06	3.34147e+06	2.13587e+06	2.16469e+06	3.60325e+06	1.95297e+06	3.40715e+06	3.38151e+06	High	High	High	High	High	High	High	High	High	High	1
High	P10412	Histone H1.4 OS=Homo sapiens GN=HIST1H1E PE=1 SV=2	0	FALSE	74.34	39	14	65	4	219	21.9	11.03	200.82	14	10	5.04108e+06	4.74419e+06	6.17422e+06	2.97476e+06	7.93788e+06	1.14183e+07	4.15668e+06	8.03327e+06	4.73955e+06	6.14534e+06	High	High	High	High	High	High	High	High	High	High	1
High	P11021	78 kDa glucose-regulated protein OS=Homo sapiens GN=HSPA5 PE=1 SV=2	0	FALSE	73.533	32	18	76	15	654	72.3	5.16	211.23	18	0	917547	754954	805946	1.01945e+06	828880	933413	945443	897147	881899	986418	High	High	High	High	High	High	High	High	High	High	1
High	Q06830	Peroxiredoxin-1 OS=Homo sapiens GN=PRDX1 PE=1 SV=1	0	FALSE	72.423	75	14	101	11	199	22.1	8.13	293.84	14	4	4.8185e+06	4.50511e+06	4.19285e+06	6.00766e+06	4.14513e+06	4.33613e+06	4.57664e+06	4.09293e+06	5.15354e+06	5.11383e+06	High	High	High	High	High	High	High	High	High	High	1
High	P38646	Stress-70 protein, mitochondrial OS=Homo sapiens GN=HSPA9 PE=1 SV=2	0	FALSE	72.403	29	17	51	17	679	73.6	6.16	157.46	17	0	1.35579e+06	1.05468e+06	979109	1.12776e+06	1.14223e+06	919079	1.03345e+06	999315	778960	1.1703e+06	High	High	High	High	High	High	High	High	High	High	1
High	P50461	Cysteine and glycine-rich protein 3 OS=Homo sapiens GN=CSRP3 PE=1 SV=1	0	FALSE	72.39	68	11	83	11	194	21	8.54	252.53	11	0	4.26611e+06	1.64494e+06	2.1959e+06	2.30997e+06	3.16738e+06	2.28513e+06	1.737e+06	1.55804e+06	1.76267e+06	1.76165e+06	High	High	High	High	High	High	High	High	High	High	1	Phospho [T84; S95]
High	P04792	Heat shock protein beta-1 OS=Homo sapiens GN=HSPB1 PE=1 SV=2	0	FALSE	72.272	66	12	127	12	205	22.8	6.4	387.1	12	0	4.92854e+06	6.7058e+06	6.15767e+06	5.29177e+06	6.85734e+06	7.63997e+06	4.58754e+06	7.85998e+06	5.40151e+06	5.86381e+06	High	High	High	High	High	High	High	High	High	High	1
High	P01861	Ig gamma-4 chain C region OS=Homo sapiens GN=IGHG4 PE=1 SV=1	0	FALSE	72.215	44	10	72	4	327	35.9	7.36	201.85	10	0	330962	332124	2.04437e+06	440287	447680	459079	754218	546524	1.13436e+06	405869	High	High	High	High	High	High	High	High	High	High	1
High	P27816	Microtubule-associated protein 4 OS=Homo sapiens GN=MAP4 PE=1 SV=3	0	FALSE	71.677	21	20	48	20	1152	120.9	5.43	135.08	20	0	723210	759907	683806	923460	765655	897400	703561	1.30051e+06	629590	744479	High	High	High	High	High	High	High	High	High	High	1
High	P07237	Protein disulfide-isomerase OS=Homo sapiens GN=P4HB PE=1 SV=3	0	FALSE	71.241	37	21	72	21	508	57.1	4.87	206.18	21	0	1.7874e+06	1.23065e+06	1.24666e+06	1.99146e+06	1.40148e+06	1.39403e+06	1.99582e+06	1.41638e+06	1.81887e+06	1.79063e+06	High	High	High	High	High	High	High	High	High	High	1
High	Q71U36	Tubulin alpha-1A chain OS=Homo sapiens GN=TUBA1A PE=1 SV=1	0	FALSE	70.965	47	18	77	4	451	50.1	5.06	217.89	18	1	299229	207762	248639	388500	210785	281412	597809	321015	308385	335322	High	High	High	High	High	High	High	High	High	High	1
High	P49411	Elongation factor Tu, mitochondrial OS=Homo sapiens GN=TUFM PE=1 SV=2	0	FALSE	69.882	38	15	43	15	452	49.5	7.61	139.77	15	0	839330	727314	705579	737589	807129	621155	685795	622627	547085	702469	High	High	High	High	High	High	High	High	High	High	1
High	P04040	Catalase OS=Homo sapiens GN=CAT PE=1 SV=3	0	FALSE	69.796	39	18	50	18	527	59.7	7.39	130.62	18	0	368159	1.03427e+06	952030	600792	517569	524045	688778	386305	357345	408909	High	High	High	High	High	High	High	High	High	High	1
High	P48147	Prolyl endopeptidase OS=Homo sapiens GN=PREP PE=1 SV=2	0	FALSE	67.659	32	19	55	19	710	80.6	5.86	150.63	19	0	985754	814240	693660	1.06761e+06	770505	729697	868671	816267	985434	802552	High	High	High	High	High	High	High	High	High	High	1
High	P22061	Protein-L-isoaspartate(D-aspartate) O-methyltransferase OS=Homo sapiens GN=PCMT1 PE=1 SV=4	0	FALSE	66.852	48	11	64	11	227	24.6	7.21	191.07	11	0	1.4709e+06	1.81144e+06	1.46735e+06	1.49138e+06	1.79624e+06	1.88974e+06	1.32108e+06	1.29704e+06	1.40045e+06	1.71295e+06	High	High	High	High	High	High	High	High	High	High	1
High	P0C0L4	Complement C4-A OS=Homo sapiens GN=C4A PE=1 SV=2	0	FALSE	66.62	13	19	39	19	1744	192.7	7.08	116.03	19	0	262902	583730	476332	336897	295644	316534	767115	284498	254704	405098	High	High	High	High	High	High	High	High	High	High	1
High	P07954	Fumarate hydratase, mitochondrial OS=Homo sapiens GN=FH PE=1 SV=3	0	FALSE	65.004	27	11	50	11	510	54.6	8.76	146.16	11	0	1.37319e+06	1.03647e+06	1.05346e+06	1.31987e+06	1.3764e+06	973899	975583	787109	783178	1.09546e+06	High	High	High	High	High	High	High	High	High	High	1
High	P12235	ADP/ATP translocase 1 OS=Homo sapiens GN=SLC25A4 PE=1 SV=4	0	FALSE	64.755	46	15	107	15	298	33	9.76	325.78	15	0	9.8975e+06	6.21586e+06	6.75756e+06	8.53876e+06	8.20298e+06	5.69589e+06	6.15444e+06	4.09295e+06	5.00859e+06	6.05828e+06	High	High	High	High	High	High	High	High	High	High	1
High	P01859	Ig gamma-2 chain C region OS=Homo sapiens GN=IGHG2 PE=1 SV=2	0	FALSE	64.714	47	12	91	5	326	35.9	7.59	252.64	12	1	864019	1.10083e+06	1.82306e+06	921055	547609	966903	2.44822e+06	1.38556e+06	2.46975e+06	1.12029e+06	High	High	High	High	High	High	High	High	High	High	1
High	P09972	Fructose-bisphosphate aldolase C OS=Homo sapiens GN=ALDOC PE=1 SV=2	0	FALSE	64.58	21	8	103	2	364	39.4	6.87	340.05	8	0				4256.21	1153.32	3059.69	2298.32	5885.64	1763.81		High	High	High	High	High	High	High	High	High	High	1
High	P06727	Apolipoprotein A-IV OS=Homo sapiens GN=APOA4 PE=1 SV=3	0	FALSE	64.235	43	16	55	16	396	45.4	5.38	156.44	16	0	1.08036e+06	1.08091e+06	1.54426e+06	784789	1.01489e+06	976832	1.01209e+06	695576	683444	760478	High	High	High	High	High	High	High	High	High	High	1
High	P51884	Lumican OS=Homo sapiens GN=LUM PE=1 SV=2	0	FALSE	63.608	35	10	69	10	338	38.4	6.61	194.85	10	0	1.67832e+06	1.2984e+06	1.37269e+06	1.77374e+06	876152	1.62642e+06	1.54586e+06	1.13622e+06	961582	1.02141e+06	High	High	High	High	High	High	High	High	High	High	1
High	P05413	Fatty acid-binding protein, heart OS=Homo sapiens GN=FABP3 PE=1 SV=4	0	FALSE	63.197	74	13	121	13	133	14.8	6.8	376.77	13	0	1.12775e+07	1.04895e+07	8.00892e+06	1.51657e+07	7.99329e+06	7.71914e+06	8.13761e+06	1.72109e+07	8.64088e+06	1.15175e+07	High	High	High	High	High	High	High	High	High	High	1
High	P49189	4-trimethylaminobutyraldehyde dehydrogenase OS=Homo sapiens GN=ALDH9A1 PE=1 SV=3	0	FALSE	63.094	29	13	54	13	494	53.8	5.87	159.82	13	0	1.28779e+06	962662	1.0944e+06	1.50722e+06	1.11784e+06	1.05901e+06	1.63496e+06	1.80531e+06	1.23288e+06	1.3506e+06	High	High	High	High	High	High	High	High	High	High	1
High	P16403	Histone H1.2 OS=Homo sapiens GN=HIST1H1C PE=1 SV=2	0	FALSE	62.957	37	13	64	3	213	21.4	10.93	196.28	13	0	974094	995723	1.08128e+06	519488	1.88605e+06	2.35978e+06	1.02225e+06	1.13713e+06	1.07804e+06	1.55157e+06	High	High	High	High	High	High	High	High	High	High	1
High	P15121	Aldose reductase OS=Homo sapiens GN=AKR1B1 PE=1 SV=3	0	FALSE	62.897	50	14	66	14	316	35.8	6.98	196.41	14	0	3.35954e+06	2.80195e+06	2.54629e+06	2.41342e+06	3.1786e+06	2.04705e+06	3.07276e+06	1.95573e+06	3.43318e+06	2.86871e+06	High	High	High	High	High	High	High	High	High	High	1
High	P47755	F-actin-capping protein subunit alpha-2 OS=Homo sapiens GN=CAPZA2 PE=1 SV=3	0	FALSE	62.387	51	10	38	8	286	32.9	5.85	112.62	10	2	449872	330983	345659	449867	368164	310711	406848	332679	411925	382961	High	High	High	High	High	High	High	High	High	High	1
High	P60660	Myosin light polypeptide 6 OS=Homo sapiens GN=MYL6 PE=1 SV=2	0	FALSE	61.794	51	8	79	4	151	16.9	4.65	241.68	8	0	442790	193207	294770	452229	245741	270899	174088	153333	191146	210774	High	High	High	High	High	High	High	High	High	High	1
High	O00757	Fructose-1,6-bisphosphatase isozyme 2 OS=Homo sapiens GN=FBP2 PE=1 SV=2	0	FALSE	61.454	40	13	56	13	339	36.7	7.23	165.06	13	0	1.46319e+06	680639	989554	644319	665653	887834	1.06594e+06	589538	819293	1.0986e+06	High	High	High	High	High	High	High	High	High	High	1
High	O75155	Cullin-associated NEDD8-dissociated protein 2 OS=Homo sapiens GN=CAND2 PE=1 SV=3	0	FALSE	61.396	15	15	36	15	1236	135.2	5.68	104.32	15	0	393823	292405	293420	385620	297458	276226	320715	340232	313904	276583	High	High	High	High	High	High	High	High	High	High	1
High	Q9UKS6	Protein kinase C and casein kinase substrate in neurons protein 3 OS=Homo sapiens GN=PACSIN3 PE=1 SV=2	0	FALSE	61.14	45	14	42	14	424	48.5	6.18	126.72	14	0	655071	555490	505520	685696	600133	592093	637564	652329	646361	658263	High	High	High	High	High	High	High	High	High	High	1
High	O75390	Citrate synthase, mitochondrial OS=Homo sapiens GN=CS PE=1 SV=2	0	FALSE	61.127	33	13	64	13	466	51.7	8.32	170.37	13	0	3.37848e+06	2.05551e+06	2.08315e+06	2.49907e+06	2.74671e+06	1.78406e+06	2.32519e+06	1.41338e+06	1.75045e+06	2.20535e+06	High	High	High	High	High	High	High	High	High	High	1
High	P02790	Hemopexin OS=Homo sapiens GN=HPX PE=1 SV=2	0	FALSE	60.738	35	13	64	13	462	51.6	7.02	217.67	13	0	1.10955e+06	1.14187e+06	1.78539e+06	1.04657e+06	1.22265e+06	1.36075e+06	1.87934e+06	1.12554e+06	1.36318e+06	1.20916e+06	High	High	High	High	High	High	High	High	High	High	1
High	Q9Y277	Voltage-dependent anion-selective channel protein 3 OS=Homo sapiens GN=VDAC3 PE=1 SV=1	0	FALSE	59.915	46	11	54	10	283	30.6	8.66	165.91	11	0	890975	512021	570598	735791	657711	421419	540490	336520	554780	601235	High	High	High	High	High	High	High	High	High	High	1
High	Q9UHQ9	NADH-cytochrome b5 reductase 1 OS=Homo sapiens GN=CYB5R1 PE=1 SV=1	0	FALSE	59.907	48	12	54	12	305	34.1	9.38	155.8	12	0	2.04596e+06	1.50151e+06	1.47158e+06	1.87024e+06	1.72959e+06	1.23136e+06	1.26126e+06	914350	943602	1.2454e+06	High	High	High	High	High	High	High	High	High	High	1
High	Q9P2R7	Succinyl-CoA ligase [ADP-forming] subunit beta, mitochondrial OS=Homo sapiens GN=SUCLA2 PE=1 SV=3	0	FALSE	59.748	38	16	60	16	463	50.3	7.42	192.71	16	0	1.38884e+06	919113	1.0221e+06	1.22846e+06	1.05794e+06	781275	923148	996584	689783	908089	High	High	High	High	High	High	High	High	High	High	1
High	P02675	Fibrinogen beta chain OS=Homo sapiens GN=FGB PE=1 SV=2	0	FALSE	59.715	32	12	48	12	491	55.9	8.27	163.27	12	0	364690	914894	1.26184e+06	359315	508915	617481	1.6745e+06	464231	490507	773523	High	High	High	High	High	High	High	High	High	High	1
High	P36542	ATP synthase subunit gamma, mitochondrial OS=Homo sapiens GN=ATP5C1 PE=1 SV=1	0	FALSE	58.688	33	10	55	10	298	33	9.22	174.28	10	0	2.10345e+06	1.29008e+06	1.38509e+06	2.14034e+06	1.77088e+06	1.26186e+06	1.47991e+06	1.19376e+06	1.33672e+06	1.36761e+06	High	High	High	High	High	High	High	High	High	High	1
High	P61981	14-3-3 protein gamma OS=Homo sapiens GN=YWHAG PE=1 SV=2	0	FALSE	58.094	53	12	63	7	247	28.3	4.89	193.3	12	3	4.9089e+06	3.73346e+06	3.86552e+06	6.00311e+06	3.58403e+06	3.97077e+06	4.99068e+06	4.34323e+06	4.51321e+06	4.35256e+06	High	High	High	High	High	High	High	High	High	High	1
High	O14558	Heat shock protein beta-6 OS=Homo sapiens GN=HSPB6 PE=1 SV=2	0	FALSE	57.559	46	6	58	6	160	17.1	6.4	178.64	6	0	1.77773e+06	1.66735e+06	1.84904e+06	1.59962e+06	2.00427e+06	2.33181e+06	1.06266e+06	1.95399e+06	808968	1.34749e+06	High	High	High	High	High	High	High	High	High	High	1	Phospho [S16]
High	Q8N3V7	Synaptopodin OS=Homo sapiens GN=SYNPO PE=1 SV=2	0	FALSE	57.532	23	15	38	15	929	99.4	8.72	118.93	15	0	565308	611547	611419	563570	649490	578368	479566	686521	508485	628846	High	High	High	High	High	High	High	High	High	High	1	Phospho [S833]
High	Q8IWX7	Protein unc-45 homolog B OS=Homo sapiens GN=UNC45B PE=1 SV=1	0	FALSE	57.43	20	17	39	17	931	103.7	7.81	112.76	17	0	493665	358196	357674	572468	373970	371209	447087	433328	491245	413861	High	High	High	High	High	High	High	High	High	High	1
High	Q86VF7	Nebulin-related-anchoring protein OS=Homo sapiens GN=NRAP PE=2 SV=2	0	FALSE	57.428	12	17	37	15	1730	197	9.2	106	17	0	573664	369017	327111	538512	359869	413074	281618	411704	295344	291970	High	High	High	High	High	High	High	High	High	High	1
High	P04114	Apolipoprotein B-100 OS=Homo sapiens GN=APOB PE=1 SV=2	0	FALSE	57.417	5	18	29	18	4563	515.3	7.05	87.74	18	0	201391	279071	349003	201830	203020	199013	368449	177740	209513	225854	High	High	High	High	High	High	High	High	High	High	1
High	P30043	Flavin reductase (NADPH) OS=Homo sapiens GN=BLVRB PE=1 SV=3	0	FALSE	56.709	56	7	54	7	206	22.1	7.65	147.16	7	0	424738	591480	580835	494732	456959	426413	606363	340526	428263	451525	High	High	High	High	High	High	High	High	High	High	1
High	P30048	Thioredoxin-dependent peroxide reductase, mitochondrial OS=Homo sapiens GN=PRDX3 PE=1 SV=3	0	FALSE	56.045	29	8	65	8	256	27.7	7.78	198.05	8	0	1.27406e+06	803414	883791	1.23086e+06	877298	819030	896196	728033	701756	1.00049e+06	High	High	High	High	High	High	High	High	High	High	1
High	P11310	Medium-chain specific acyl-CoA dehydrogenase, mitochondrial OS=Homo sapiens GN=ACADM PE=1 SV=1	0	FALSE	55.838	32	13	52	13	421	46.6	8.37	159.51	13	0	1.76945e+06	1.26153e+06	1.40563e+06	1.95177e+06	1.61598e+06	932898	1.27529e+06	1.22844e+06	850088	1.56416e+06	High	High	High	High	High	High	High	High	High	High	1
High	P13645	*CON* Keratin, type I cytoskeletal 10 OS=Homo sapiens GN=KRT10 PE=1 SV=4	0	TRUE	55.753	25	15	53	12	593	59.5	5.21	157.46	15	3	445087	3.2538e+06	994300	552890	497032	575322	715854	523104	351297	990396	High	High	High	High	High	High	High	High	High	High	1
High	P47985	Cytochrome b-c1 complex subunit Rieske, mitochondrial OS=Homo sapiens GN=UQCRFS1 PE=1 SV=2	0	FALSE	55.687	32	9	40	9	274	29.6	8.32	137	9	0	1.04934e+06	693729	725856	1.01701e+06	837709	638176	631989	722825	580486	615374	High	High	High	High	High	High	High	High	High	High	1
High	Q13813	Spectrin alpha chain, non-erythrocytic 1 OS=Homo sapiens GN=SPTAN1 PE=1 SV=3	0	FALSE	55.684	8	15	33	15	2472	284.4	5.35	96.71	15	0	346707	312902	336763	406144	304185	444777	489422	415155	297802	344717	High	High	High	High	High	High	High	High	High	High	1
High	P28161	Glutathione S-transferase Mu 2 OS=Homo sapiens GN=GSTM2 PE=1 SV=2	0	FALSE	55.211	56	13	47	8	218	25.7	6.37	136.01	13	5	1.63212e+06	1.3376e+06	1.14358e+06	2.27228e+06	1.77639e+06	1.31914e+06	1.33366e+06	1.10588e+06	1.80033e+06	2.10354e+06	High	High	High	High	High	High	High	High	High	High	1
High	Q9NZQ9	Tropomodulin-4 OS=Homo sapiens GN=TMOD4 PE=2 SV=1	0	FALSE	54.968	25	10	44	9	345	39.3	4.75	144	10	1	1.06725e+06	1.1587e+06	991050	1.42749e+06	1.03954e+06	1.14515e+06	1.02546e+06	945447	1.08836e+06	1.11792e+06	High	High	High	High	High	High	High	High	High	High	1
High	P35749	Myosin-11 OS=Homo sapiens GN=MYH11 PE=1 SV=3	0	FALSE	54.689	8	13	51	4	1972	227.2	5.5	152.89	13	1	55856.8	34153.3	45727.5	122687	40918.7	52649.6	36541.3	60795.6	22906.4	24882.5	High	High	High	High	High	High	High	High	High	High	1
High	Q6NZI2	Polymerase I and transcript release factor OS=Homo sapiens GN=PTRF PE=1 SV=1	0	FALSE	54.513	26	10	47	10	390	43.5	5.6	162.48	10	0	972286	832879	971337	1.44125e+06	802556	1.20312e+06	1.29053e+06	1.45317e+06	803400	1.00588e+06	High	High	High	High	High	High	High	High	High	High	1
High	Q9BXN1	Asporin OS=Homo sapiens GN=ASPN PE=1 SV=2	0	FALSE	53.565	41	13	47	13	380	43.4	7.08	129.21	13	0	590442	503851	564014	655913	430110	605404	1.00564e+06	701476	495465	412621	High	High	High	High	High	High	High	High	High	High	1
High	Q9NZN4	EH domain-containing protein 2 OS=Homo sapiens GN=EHD2 PE=1 SV=2	0	FALSE	53.525	26	14	38	13	543	61.1	6.46	106.66	14	1	858646	691542	837855	1.30905e+06	691154	1.14386e+06	1.12038e+06	1.12438e+06	470387	698818	High	High	High	High	High	High	High	High	High	High	1
High	Q9Y2J8	Protein-arginine deiminase type-2 OS=Homo sapiens GN=PADI2 PE=1 SV=2	0	FALSE	53.505	23	13	48	13	665	75.5	5.59	134.47	13	0	1.23268e+06	875376	888605	1.28451e+06	913506	1.08601e+06	1.31586e+06	1.28231e+06	1.2593e+06	1.32885e+06	High	High	High	High	High	High	High	High	High	High	1
High	P13861	cAMP-dependent protein kinase type II-alpha regulatory subunit OS=Homo sapiens GN=PRKAR2A PE=1 SV=2	0	FALSE	53.068	37	13	38	13	404	45.5	5.07	110.91	13	0	605491	592951	484261	799921	542915	539572	669612	546500	590401	612492	High	High	High	High	High	High	High	High	High	High	1
High	P11177	Pyruvate dehydrogenase E1 component subunit beta, mitochondrial OS=Homo sapiens GN=PDHB PE=1 SV=3	0	FALSE	52.846	35	11	50	11	359	39.2	6.65	165.55	11	0	1.06051e+06	695982	763940	967249	831784	699735	712283	566581	569524	794492	High	High	High	High	High	High	High	High	High	High	1
High	P23528	Cofilin-1 OS=Homo sapiens GN=CFL1 PE=1 SV=3	0	FALSE	52.787	73	12	44	8	166	18.5	8.09	128.54	12	0	682984	634762	598042	625301	594239	639102	804378	498715	713107	788404	High	High	High	High	High	High	High	High	High	High	1
High	Q8N335	Glycerol-3-phosphate dehydrogenase 1-like protein OS=Homo sapiens GN=GPD1L PE=1 SV=1	0	FALSE	52.608	34	13	60	12	351	38.4	7.02	176.35	13	0	1.18432e+06	677561	685285	845532	927918	660485	857399	805301	844851	858261	High	High	High	High	High	High	High	High	High	High	1
High	P00918	Carbonic anhydrase 2 OS=Homo sapiens GN=CA2 PE=1 SV=2	0	FALSE	52.401	45	10	64	10	260	29.2	7.4	188.89	10	0	1.14895e+06	2.50834e+06	2.48387e+06	1.55568e+06	1.75477e+06	1.50935e+06	1.94207e+06	1.31892e+06	1.27919e+06	1.97482e+06	High	High	High	High	High	High	High	High	High	High	1
High	P10809	60 kDa heat shock protein, mitochondrial OS=Homo sapiens GN=HSPD1 PE=1 SV=2	0	FALSE	52.353	26	12	36	12	573	61	5.87	115.34	12	0	512651	377069	381943	544927	399606	359994	421880	445309	308231	414843	High	High	High	High	High	High	High	High	High	High	1
High	Q7Z406	Myosin-14 OS=Homo sapiens GN=MYH14 PE=1 SV=2	0	FALSE	52.287	7	11	47	7	1995	227.7	5.6	149.8	11	0	195376	190365	136505	202927	185628	187658	163161	189563	163966	170453	High	High	High	High	High	High	High	High	High	High	1
High	P35241	Radixin OS=Homo sapiens GN=RDX PE=1 SV=1	0	FALSE	52.197	21	14	48	7	583	68.5	6.37	143.46	14	7	938162	879531	767289	1.00584e+06	808466	861508	953090	817984	946653	919528	High	High	High	High	High	High	High	High	High	High	1
High	P09211	Glutathione S-transferase P OS=Homo sapiens GN=GSTP1 PE=1 SV=2	0	FALSE	51.845	49	8	34	8	210	23.3	5.64	133.31	8	0	905506	729690	680007	573694	774868	599559	750826	387774	897217	900665	High	High	High	High	High	High	High	High	High	High	1
High	Q9UBY9	Heat shock protein beta-7 OS=Homo sapiens GN=HSPB7 PE=1 SV=1	0	FALSE	51.739	65	7	71	7	170	18.6	6.52	226.29	7	0	1.18339e+06	1.10027e+06	1.06389e+06	950906	1.3214e+06	1.40756e+06	802904	1.00793e+06	789935	1.00967e+06	High	High	High	High	High	High	High	High	High	High	1
High	P50502	Hsc70-interacting protein OS=Homo sapiens GN=ST13 PE=1 SV=2	0	FALSE	51.286	28	9	37	9	369	41.3	5.27	116.36	9	0	439435	647089	662096	336236	661497	721710	451373	410713	426657	634750	High	High	High	High	High	High	High	High	High	High	1
High	Q9Y490	Talin-1 OS=Homo sapiens GN=TLN1 PE=1 SV=3	0	FALSE	50.935	6	12	23	10	2541	269.6	6.07	74.32	12	2	247832	208628	241693	363795	191825	250245	313658	370064	198778	210781	High	High	High	High	High	High	High	High	High	High	1
High	P09382	Galectin-1 OS=Homo sapiens GN=LGALS1 PE=1 SV=2	0	FALSE	50.902	60	8	94	8	135	14.7	5.5	288.46	8	0	3.33578e+06	6.56931e+06	2.87332e+06	3.69949e+06	3.35353e+06	4.53901e+06	5.5899e+06	3.06949e+06	4.89941e+06	4.04093e+06	High	High	High	High	High	High	High	High	High	High	1
High	Q9HCP6	Protein-cysteine N-palmitoyltransferase HHAT-like protein OS=Homo sapiens GN=HHATL PE=2 SV=1	0	FALSE	50.84	16	10	47	10	504	56.7	7.12	138.12	10	0	895363	700308	647334	917601	595268	602415	815573	598722	918895	713454	High	High	High	High	High	High	High	High	High	High	1
High	P40123	Adenylyl cyclase-associated protein 2 OS=Homo sapiens GN=CAP2 PE=1 SV=1	0	FALSE	50.773	34	12	36	12	477	52.8	6.37	93.15	12	0	571972	494904	503881	688591	429312	420994	604097	664204	598112	512484	High	High	High	High	High	High	High	High	High	High	1
High	P09622	Dihydrolipoyl dehydrogenase, mitochondrial OS=Homo sapiens GN=DLD PE=1 SV=2	0	FALSE	50.731	26	12	54	12	509	54.1	7.85	163.67	12	0	2.11255e+06	1.27208e+06	1.47247e+06	1.99163e+06	1.37958e+06	1.23721e+06	1.22336e+06	1.22695e+06	1.03909e+06	1.34784e+06	High	High	High	High	High	High	High	High	High	High	1
High	O75083	WD repeat-containing protein 1 OS=Homo sapiens GN=WDR1 PE=1 SV=4	0	FALSE	50.492	25	13	41	13	606	66.2	6.65	114.6	13	0	705815	497222	550448	840760	582188	534004	634018	726979	636586	574063	High	High	High	High	High	High	High	High	High	High	1
High	O95817	BAG family molecular chaperone regulator 3 OS=Homo sapiens GN=BAG3 PE=1 SV=3	0	FALSE	50.362	30	12	47	12	575	61.6	6.95	134.15	12	0	787343	883322	751488	611373	855351	1.46787e+06	747234	563612	744981	985579	High	High	High	High	High	High	High	High	High	High	1
High	Q99497	Protein deglycase DJ-1 OS=Homo sapiens GN=PARK7 PE=1 SV=2	0	FALSE	50.285	59	11	68	11	189	19.9	6.79	200.2	11	0	2.31698e+06	3.65151e+06	2.49663e+06	2.11804e+06	2.95571e+06	3.35e+06	2.25105e+06	2.2055e+06	2.57441e+06	3.16413e+06	High	High	High	High	High	High	High	High	High	High	1
High	O75369	Filamin-B OS=Homo sapiens GN=FLNB PE=1 SV=2	0	FALSE	50.156	4	12	64	1	2602	278	5.73	173.06	12	0	11146.1	13880.7	10760.5	19425.2	10571.8	10986.4	15024.4	18964.9	11087.8	10903.4	High	High	High	High	High	High	High	High	High	High	1
High	Q9UHG3	Prenylcysteine oxidase 1 OS=Homo sapiens GN=PCYOX1 PE=1 SV=3	0	FALSE	49.896	33	14	35	14	505	56.6	6.18	94.62	14	0	484155	384212	366984	548895	361563	352367	539243	311262	503094	476425	High	High	High	High	High	High	High	High	High	High	1
High	P02730	Band 3 anion transport protein OS=Homo sapiens GN=SLC4A1 PE=1 SV=3	0	FALSE	49.508	15	11	43	11	911	101.7	5.19	120.71	11	0	480254	1.48876e+06	1.77725e+06	601091	715894	632567	1.37112e+06	507642	405127	641637	High	High	High	High	High	High	High	High	High	High	1
High	P47756	F-actin-capping protein subunit beta OS=Homo sapiens GN=CAPZB PE=1 SV=4	0	FALSE	49.099	51	13	53	13	277	31.3	5.59	161.99	13	0	1.14776e+06	1.001e+06	875961	1.17585e+06	1.01609e+06	918970	1.0625e+06	1.02926e+06	1.15552e+06	1.13558e+06	High	High	High	High	High	High	High	High	High	High	1
High	P62805	Histone H4 OS=Homo sapiens GN=HIST1H4A PE=1 SV=2	0	FALSE	49.078	51	6	68	6	103	11.4	11.36	227.74	6	0	3.54752e+06	2.89755e+06	2.73344e+06	4.34964e+06	3.50263e+06	3.30943e+06	4.39466e+06	2.73754e+06	3.64728e+06	3.30489e+06	High	High	High	High	High	High	High	High	High	High	1
High	P36957	Dihydrolipoyllysine-residue succinyltransferase component of 2-oxoglutarate dehydrogenase complex, mitochondrial OS=Homo sapiens GN=DLST PE=1 SV=4	0	FALSE	48.941	26	12	46	12	453	48.7	8.95	141.41	12	0	1.83987e+06	1.13022e+06	1.20057e+06	1.83157e+06	1.51582e+06	1.13943e+06	1.23164e+06	1.75073e+06	918687	1.50557e+06	High	High	High	High	High	High	High	High	High	High	1
High	P30042	ES1 protein homolog, mitochondrial OS=Homo sapiens GN=C21orf33 PE=1 SV=3	0	FALSE	48.861	55	10	37	10	268	28.2	8.27	109.87	10	0	1.41837e+06	1.03551e+06	1.04438e+06	1.08396e+06	1.38402e+06	1.11175e+06	949881	813017	849941	1.209e+06	High	High	High	High	High	High	High	High	High	High	1
High	P43155	Carnitine O-acetyltransferase OS=Homo sapiens GN=CRAT PE=1 SV=5	0	FALSE	48.766	20	12	36	12	626	70.8	8.44	103.09	12	0	843430	632962	653840	1.03829e+06	635216	564209	698180	656997	537361	652860	High	High	High	High	High	High	High	High	High	High	1
High	P30086	Phosphatidylethanolamine-binding protein 1 OS=Homo sapiens GN=PEBP1 PE=1 SV=3	0	FALSE	48.739	74	10	79	10	187	21	7.53	241.41	10	0	2.16176e+06	2.45693e+06	2.25122e+06	1.4652e+06	3.35821e+06	3.33741e+06	1.74538e+06	1.51576e+06	1.9192e+06	2.86921e+06	High	High	High	High	High	High	High	High	High	High	1
High	P30041	Peroxiredoxin-6 OS=Homo sapiens GN=PRDX6 PE=1 SV=3	0	FALSE	48.364	52	12	62	12	224	25	6.38	176.87	12	0	2.75463e+06	2.96877e+06	2.84003e+06	2.87312e+06	3.0211e+06	2.54567e+06	2.85317e+06	1.16925e+06	2.41864e+06	3.07384e+06	High	High	High	High	High	High	High	High	High	High	1
High	P68104	Elongation factor 1-alpha 1 OS=Homo sapiens GN=EEF1A1 PE=1 SV=1	0	FALSE	48.342	33	13	59	4	462	50.1	9.01	156.77	13	0	107557	100529	100040	166006	73645.8	127690	153126	93331.4	90659.9	103685	High	High	High	High	High	High	High	High	High	High	1
High	P32119	Peroxiredoxin-2 OS=Homo sapiens GN=PRDX2 PE=1 SV=5	0	FALSE	48.286	55	11	77	10	198	21.9	5.97	230.52	11	0	2.07067e+06	2.87405e+06	3.09364e+06	2.42576e+06	2.03455e+06	1.7865e+06	2.88918e+06	1.60266e+06	1.78164e+06	2.07438e+06	High	High	High	High	High	High	High	High	High	High	1
High	P04179	Superoxide dismutase [Mn], mitochondrial OS=Homo sapiens GN=SOD2 PE=1 SV=2	0	FALSE	47.957	45	9	50	9	222	24.7	8.25	137.76	9	0	3.78704e+06	2.9286e+06	3.1287e+06	3.03174e+06	4.29808e+06	3.11557e+06	2.36059e+06	1.552e+06	1.91277e+06	2.92782e+06	High	High	High	High	High	High	High	High	High	High	1
High	Q86TX2	Acyl-coenzyme A thioesterase 1 OS=Homo sapiens GN=ACOT1 PE=1 SV=1	0	FALSE	47.697	29	10	39	10	421	46.2	7.34	126.44	10	0	383524	272534	308242	400350	345948	254529	323362	326627	203735	291995	High	High	High	High	High	High	High	High	High	High	1
High	P20807	Calpain-3 OS=Homo sapiens GN=CAPN3 PE=1 SV=2	0	FALSE	47.538	19	13	36	13	821	94.2	6.18	97.82	13	0	466807	345665	338775	508506	345547	329489	392691	423398	477543	446964	High	High	High	High	High	High	High	High	High	High	1
High	P10644	cAMP-dependent protein kinase type I-alpha regulatory subunit OS=Homo sapiens GN=PRKAR1A PE=1 SV=1	0	FALSE	47.434	33	12	38	12	381	43	5.35	117.3	12	0	605827	448904	568922	680920	437127	501793	643711	704859	593641	645487	High	High	High	High	High	High	High	High	High	High	1	Phospho [S83]
High	P69891	Hemoglobin subunit gamma-1 OS=Homo sapiens GN=HBG1 PE=1 SV=2	0	FALSE	47.389	65	9	51	8	147	16.1	7.2	149.15	9	0	229525	1.25383e+06	470761	330224	695357	290820	1.39848e+06	375217	864712	1.23147e+06	High	High	High	High	High	High	High	High	High	High	1
High	P02774	Vitamin D-binding protein OS=Homo sapiens GN=GC PE=1 SV=1	0	FALSE	47.061	29	12	42	12	474	52.9	5.54	117.78	12	0	821143	645601	981236	575798	667423	657869	1.24243e+06	603410	737936	775504	High	High	High	High	High	High	High	High	High	High	1
High	Q9NY65	Tubulin alpha-8 chain OS=Homo sapiens GN=TUBA8 PE=1 SV=1	0	FALSE	46.786	33	12	38	3	449	50.1	5.06	97.55	12	0	57414.8	45046.3	42578.5	66195.3	41017.7	52700.6	53346	208951	54727.2	44061.8	High	High	High	High	High	High	High	High	High	High	1
High	P14543	Nidogen-1 OS=Homo sapiens GN=NID1 PE=1 SV=3	0	FALSE	46.683	10	11	42	10	1247	136.3	5.29	118.92	11	1	405162	425231	301956	530455	324100	348441	454212	461758	359001	361261	High	High	High	High	High	High	High	High	High	High	1
High	Q9H987	Synaptopodin 2-like protein OS=Homo sapiens GN=SYNPO2L PE=2 SV=3	0	FALSE	46.551	15	12	39	12	977	102.4	9.74	105.8	12	0	903361	978662	884932	917248	954840	1.10494e+06	733150	938599	772409	974225	High	High	High	High	High	High	High	High	High	High	1
High	P38117	Electron transfer flavoprotein subunit beta OS=Homo sapiens GN=ETFB PE=1 SV=3	0	FALSE	46.068	40	12	40	12	255	27.8	8.1	126.64	12	0	1.02579e+06	776708	813085	1.16723e+06	957171	730458	675609	849853	472257	792088	High	High	High	High	High	High	High	High	High	High	1
High	P31040	Succinate dehydrogenase [ubiquinone] flavoprotein subunit, mitochondrial OS=Homo sapiens GN=SDHA PE=1 SV=2	0	FALSE	46.005	21	11	32	11	664	72.6	7.39	92.53	11	0	914868	664205	684584	885434	744921	632423	685032	799456	484036	684527	High	High	High	High	High	High	High	High	High	High	1
High	Q16698	2,4-dienoyl-CoA reductase, mitochondrial OS=Homo sapiens GN=DECR1 PE=1 SV=1	0	FALSE	45.789	44	11	43	11	335	36	9.28	121.35	11	0	656779	293994	491731	597185	547588	410910	462203	448969	360249	502674	High	High	High	High	High	High	High	High	High	High	1
High	P00739	Haptoglobin-related protein OS=Homo sapiens GN=HPR PE=2 SV=2	0	FALSE	45.698	29	11	55	1	348	39	7.09	139.83	11	0	14406.1	17660.8	55181.9	17792.9	23909.2	20693.2	40332.9	23758.4	18041.9	26069.3	High	High	High	High	High	High	High	High	High	High	1
High	P04264	*CON* Keratin, type II cytoskeletal 1 OS=Homo sapiens GN=KRT1 PE=1 SV=6	0	TRUE	45.524	23	14	41	12	644	66	8.12	112.32	14	2	614690	2.42378e+06	1.00136e+06	658563	649285	819916	1.00972e+06	717810	449109	1.13079e+06	High	High	High	High	High	High	High	High	High	High	1
High	Q5QNW6	Histone H2B type 2-F OS=Homo sapiens GN=HIST2H2BF PE=1 SV=3	0	FALSE	45.205	48	7	80	7	126	13.9	10.32	228.41	7	0	3.94194e+06	4.26023e+06	3.92032e+06	3.42012e+06	5.80177e+06	6.37653e+06	3.70656e+06	3.56364e+06	3.57068e+06	5.04326e+06	High	High	High	High	High	High	High	High	High	High	1
High	P07737	Profilin-1 OS=Homo sapiens GN=PFN1 PE=1 SV=2	0	FALSE	45.12	70	9	45	9	140	15	8.27	126.46	9	0	628335	584085	561493	629388	622862	540573	563913	533094	600421	588099	High	High	High	High	High	High	High	High	High	High	1
High	Q14240	Eukaryotic initiation factor 4A-II OS=Homo sapiens GN=EIF4A2 PE=1 SV=2	0	FALSE	45.109	30	11	29	5	407	46.4	5.48	79.26	11	6	412577	440846	461927	606615	366346	362347	441556	465388	384479	433777	High	High	High	High	High	High	High	High	High	High	1
High	Q13643	Four and a half LIM domains protein 3 OS=Homo sapiens GN=FHL3 PE=1 SV=4	0	FALSE	45.091	45	10	41	10	280	31.2	6.2	119.48	10	0	1.95579e+06	1.99599e+06	1.63568e+06	1.72764e+06	1.87777e+06	2.02291e+06	1.63705e+06	1.10575e+06	1.65371e+06	2.21236e+06	High	High	High	High	High	High	High	High	High	High	1
High	P07195	L-lactate dehydrogenase B chain OS=Homo sapiens GN=LDHB PE=1 SV=2	0	FALSE	45.054	27	10	50	9	334	36.6	6.05	156.34	10	0	1.07782e+06	640312	897288	1.17905e+06	1.06311e+06	706076	833581	1.25474e+06	854195	828419	High	High	High	High	High	High	High	High	High	High	1
High	P08758	Annexin A5 OS=Homo sapiens GN=ANXA5 PE=1 SV=2	0	FALSE	44.776	42	14	48	13	320	35.9	5.05	139.9	14	1	775573	710861	678752	1.36034e+06	745013	1.07367e+06	1.26039e+06	696199	824877	929859	High	High	High	High	High	High	High	High	High	High	1
High	P00325	Alcohol dehydrogenase 1B OS=Homo sapiens GN=ADH1B PE=1 SV=2	0	FALSE	44.666	32	12	43	12	375	39.8	8.29	106.95	12	0	1.58461e+06	1.01825e+06	1.1849e+06	1.35311e+06	806335	1.14958e+06	2.35786e+06	1.09731e+06	881066	1.40173e+06	High	High	High	High	High	High	High	High	High	High	1
High	Q8NI60	Atypical kinase ADCK3, mitochondrial OS=Homo sapiens GN=ADCK3 PE=1 SV=1	0	FALSE	44.495	21	11	27	11	647	71.9	6.99	88.82	11	0	287026	249311	271861	321763	265788	204150	227570	443378	188288	194052	High	High	High	High	High	High	High	High	High	High	1
High	Q96DG6	Carboxymethylenebutenolidase homolog OS=Homo sapiens GN=CMBL PE=1 SV=1	0	FALSE	44.462	36	10	54	10	245	28	7.18	166.38	10	0	1.78649e+06	1.73988e+06	1.48453e+06	1.85167e+06	1.63034e+06	1.42101e+06	2.00777e+06	1.05076e+06	2.13992e+06	1.86488e+06	High	High	High	High	High	High	High	High	High	High	1
High	Q2TBA0	Kelch-like protein 40 OS=Homo sapiens GN=KLHL40 PE=1 SV=2	0	FALSE	44.167	20	12	39	12	621	69.2	5.27	104.51	12	0	732446	494298	444450	849055	502957	477572	696031	503127	517952	475485	High	High	High	High	High	High	High	High	High	High	1
High	Q02978	Mitochondrial 2-oxoglutarate/malate carrier protein OS=Homo sapiens GN=SLC25A11 PE=1 SV=3	0	FALSE	43.495	39	12	36	12	314	34	9.91	93.49	12	0	1.46509e+06	872410	995733	1.16795e+06	1.03965e+06	775362	977159	655440	835754	970804	High	High	High	High	High	High	High	High	High	High	1
High	P45880	Voltage-dependent anion-selective channel protein 2 OS=Homo sapiens GN=VDAC2 PE=1 SV=2	0	FALSE	43.165	38	10	27	10	294	31.5	7.56	83.25	10	0	1.17976e+06	711895	759440	1.22082e+06	852860	626793	747431	695455	667872	732000	High	High	High	High	High	High	High	High	High	High	1
High	P46020	Phosphorylase b kinase regulatory subunit alpha, skeletal muscle isoform OS=Homo sapiens GN=PHKA1 PE=1 SV=2	0	FALSE	43.074	11	13	36	13	1223	137.2	6.19	107.84	13	0	463030	348317	376685	468692	350256	370783	466937	347750	568338	435686	High	High	High	High	High	High	High	High	High	High	1
High	P26038	Moesin OS=Homo sapiens GN=MSN PE=1 SV=3	0	FALSE	43.052	21	13	39	6	577	67.8	6.4	113.76	13	0	330330	349473	295036	322295	295408	436415	381861	329659	288525	302425	High	High	High	High	High	High	High	High	High	High	1
High	P55822	SH3 domain-binding glutamic acid-rich protein OS=Homo sapiens GN=SH3BGR PE=2 SV=3	0	FALSE	42.768	26	8	39	8	239	26.1	4.15	106.33	8	0	1.20339e+06	1.02018e+06	937507	1.35808e+06	922003	968278	1.05905e+06	825126	1.26048e+06	1.36661e+06	High	High	High	High	High	High	High	High	High	High	1
High	O95831	Apoptosis-inducing factor 1, mitochondrial OS=Homo sapiens GN=AIFM1 PE=1 SV=1	0	FALSE	42.696	21	9	25	9	613	66.9	8.95	67.82	9	0	205115	168542	156960	257853	194418	163007	196637	206377	138240	164441	High	High	High	High	High	High	High	High	High	High	1
High	P22626	Heterogeneous nuclear ribonucleoproteins A2/B1 OS=Homo sapiens GN=HNRNPA2B1 PE=1 SV=2	0	FALSE	42.646	35	11	32	11	353	37.4	8.95	89.33	11	0	579813	541016	522910	563285	625210	591655	626289	449614	539948	652133	High	High	High	High	High	High	High	High	High	High	1
High	P63241	Eukaryotic translation initiation factor 5A-1 OS=Homo sapiens GN=EIF5A PE=1 SV=2	0	FALSE	42.598	56	9	33	9	154	16.8	5.24	95.89	9	0	957200	850150	880226	1.16519e+06	786325	883521	1.02262e+06	814598	970384	1.02486e+06	High	High	High	High	High	High	High	High	High	High	1
High	P58107	*CON* Epiplakin OS=Homo sapiens GN=EPPK1 PE=1 SV=1	0	TRUE	41.815	8	7	35	1	5065	552.8	5.59	101.78	7	0	7049.71	4335	7906.31	12007.6	7044.03	5291.55	7821.48	11599.8	7911.61	6015.65	High	High	High	High	High	High	High	High	High	High	1
High	Q01995	Transgelin OS=Homo sapiens GN=TAGLN PE=1 SV=4	0	FALSE	41.76	61	11	32	11	201	22.6	8.84	87.82	11	0	394936	410316	440133	2.61702e+06	428884	828460	389000	500283	311953	339208	High	High	High	High	High	High	High	High	High	High	1
High	Q00688	Peptidyl-prolyl cis-trans isomerase FKBP3 OS=Homo sapiens GN=FKBP3 PE=1 SV=1	0	FALSE	41.577	38	9	41	9	224	25.2	9.28	125.27	9	0	645244	829511	790621	598209	901680	924167	568066	526131	627545	891866	High	High	High	High	High	High	High	High	High	High	1
High	Q13203	Myosin-binding protein H OS=Homo sapiens GN=MYBPH PE=1 SV=4	0	FALSE	41.305	25	10	30	10	477	52	6.73	88.64	10	0	1.38493e+06	427362	479170	1.25379e+06	512420	446735	247200	645537	258715	212076	High	High	High	High	High	High	High	High	High	High	1
High	P14927	Cytochrome b-c1 complex subunit 7 OS=Homo sapiens GN=UQCRB PE=1 SV=2	0	FALSE	41.299	63	8	37	8	111	13.5	8.78	111.93	8	0	943197	1.19101e+06	1.3873e+06	710720	1.60445e+06	1.30573e+06	657090	495712	467649	911889	High	High	High	High	High	High	High	High	High	High	1
High	Q9Y235	C->U-editing enzyme APOBEC-2 OS=Homo sapiens GN=APOBEC2 PE=1 SV=1	0	FALSE	41.207	52	9	27	9	224	25.7	4.84	89.19	9	0	593872	577612	394338	725888	373685	347015	367149	335767	416682	427325	High	High	High	High	High	High	High	High	High	High	1
High	P24539	ATP synthase F(0) complex subunit B1, mitochondrial OS=Homo sapiens GN=ATP5F1 PE=1 SV=2	0	FALSE	40.952	35	9	46	9	256	28.9	9.36	146.98	9	0	1.36948e+06	882854	963911	1.52906e+06	1.0741e+06	850885	911226	940635	840874	854795	High	High	High	High	High	High	High	High	High	High	1
High	Q03252	Lamin-B2 OS=Homo sapiens GN=LMNB2 PE=1 SV=4	0	FALSE	40.909	22	13	29	12	620	69.9	5.59	90	13	0	267676	261012	233531	294660	264926	264904	325225	296940	263458	282374	High	High	High	High	High	High	High	High	High	High	1
High	P08559	Pyruvate dehydrogenase E1 component subunit alpha, somatic form, mitochondrial OS=Homo sapiens GN=PDHA1 PE=1 SV=3	0	FALSE	40.824	34	12	48	12	390	43.3	8.06	145.32	12	0	1.5327e+06	1.01559e+06	1.05293e+06	1.2715e+06	1.44394e+06	1.00231e+06	1.00428e+06	894313	814177	1.13039e+06	High	High	High	High	High	High	High	High	High	High	1
High	Q96AQ6	Pre-B-cell leukemia transcription factor-interacting protein 1 OS=Homo sapiens GN=PBXIP1 PE=1 SV=1	0	FALSE	40.504	18	11	36	11	731	80.6	5.33	103.47	11	0	556729	682949	599017	535590	694600	822101	611026	386359	602568	792660	High	High	High	High	High	High	High	High	High	High	1
High	P48047	ATP synthase subunit O, mitochondrial OS=Homo sapiens GN=ATP5O PE=1 SV=1	0	FALSE	39.956	46	8	37	8	213	23.3	9.96	130.34	8	0	1.89503e+06	1.38365e+06	1.40092e+06	2.24988e+06	1.8296e+06	1.39385e+06	1.27388e+06	1.93579e+06	1.203e+06	1.43951e+06	High	High	High	High	High	High	High	High	High	High	1
High	P22105	Tenascin-X OS=Homo sapiens GN=TNXB PE=1 SV=4	0	FALSE	39.897	8	11	26	11	4242	457.9	5.17	76.86	11	0	297310	191475	198592	258536	208868	185953	186786	266236	139368	148661	High	High	High	High	High	High	High	High	High	High	1
High	P35527	*CON* Keratin, type I cytoskeletal 9 OS=Homo sapiens GN=KRT9 PE=1 SV=3	0	TRUE	39.863	18	8	27	7	623	62	5.24	91.43	8	0	240524	271462	213582	176890	202325	223465	262633	219989	131401	329200	High	High	High	High	High	High	High	High	High	High	1
High	P02794	Ferritin heavy chain OS=Homo sapiens GN=FTH1 PE=1 SV=2	0	FALSE	39.737	58	9	30	9	183	21.2	5.55	92.96	9	0	168911	364958	151680	176825	311169	197185	284760	154854	227492	401246	High	High	High	High	High	High	High	High	High	High	1
High	P62937	Peptidyl-prolyl cis-trans isomerase A OS=Homo sapiens GN=PPIA PE=1 SV=2	0	FALSE	39.666	50	11	64	10	165	18	7.81	191.55	11	1	1.85902e+06	2.02082e+06	2.07739e+06	1.95594e+06	2.30632e+06	2.3868e+06	2.41122e+06	1.54064e+06	2.1736e+06	2.53395e+06	High	High	High	High	High	High	High	High	High	High	1
High	P13489	Ribonuclease inhibitor OS=Homo sapiens GN=RNH1 PE=1 SV=2	0	FALSE	39.655	28	11	44	11	461	49.9	4.82	125.58	11	0	634402	666347	498485	724533	469414	538446	676152	720628	643932	624579	High	High	High	High	High	High	High	High	High	High	1
High	Q9H0P0	Cytosolic 5'-nucleotidase 3A OS=Homo sapiens GN=NT5C3A PE=1 SV=3	0	FALSE	39.221	26	9	34	9	336	37.9	7.12	100.92	9	0	496762	474329	392085	536391	513858	409577	434861	299042	510111	440888	High	High	High	High	High	High	High	High	High	High	1
High	Q16836	Hydroxyacyl-coenzyme A dehydrogenase, mitochondrial OS=Homo sapiens GN=HADH PE=1 SV=3	0	FALSE	39.039	25	8	47	8	314	34.3	8.85	145.88	8	0	1.31142e+06	1.03824e+06	1.15654e+06	1.57281e+06	1.10735e+06	1.16048e+06	1.07962e+06	1.52811e+06	969654	1.46164e+06	High	High	High	High	High	High	High	High	High	High	1
High	O60664	Perilipin-3 OS=Homo sapiens GN=PLIN3 PE=1 SV=3	0	FALSE	38.976	28	9	26	9	434	47	5.44	75.82	9	0	352536	268341	277121	355433	287894	301666	288591	281893	280148	314071	High	High	High	High	High	High	High	High	High	High	1
High	P01834	Ig kappa chain C region OS=Homo sapiens GN=IGKC PE=1 SV=1	0	FALSE	38.675	80	5	53	5	106	11.6	5.87	191.38	5	0	614353	791376	1.0421e+06	386365	586658	735214	1.17388e+06	627275	1.60408e+06	863104	High	High	High	High	High	High	High	High	High	High	1
High	O75323	Protein NipSnap homolog 2 OS=Homo sapiens GN=GBAS PE=1 SV=1	0	FALSE	38.532	36	10	41	10	286	33.7	9.36	98.02	10	0	2.14586e+06	1.78533e+06	1.83711e+06	2.25517e+06	2.32849e+06	1.67168e+06	1.51709e+06	2.4824e+06	1.40682e+06	1.76145e+06	High	High	High	High	High	High	High	High	High	High	1
High	P31946	14-3-3 protein beta/alpha OS=Homo sapiens GN=YWHAB PE=1 SV=3	0	FALSE	38.513	32	8	45	3	246	28.1	4.83	116.14	8	0	86917.7	70293.3	62651.8	104837	62828.5	68078.4	100107	75303.9	72382.9	77744.8	High	High	High	High	High	High	High	High	High	High	1
High	P49773	Histidine triad nucleotide-binding protein 1 OS=Homo sapiens GN=HINT1 PE=1 SV=2	0	FALSE	38.376	79	8	32	8	126	13.8	6.95	96.28	8	0	852386	1.3175e+06	1.12178e+06	610624	1.29035e+06	1.66357e+06	648338	672417	861024	1.35837e+06	High	High	High	High	High	High	High	High	High	High	1
High	P01008	Antithrombin-III OS=Homo sapiens GN=SERPINC1 PE=1 SV=1	0	FALSE	38.321	22	9	19	9	464	52.6	6.71	54.69	9	0	372731	296902	427316	290888	247788	269980	612793	243124	340443	347655	High	High	High	High	High	High	High	High	High	High	1
High	Q13011	Delta(3,5)-Delta(2,4)-dienoyl-CoA isomerase, mitochondrial OS=Homo sapiens GN=ECH1 PE=1 SV=2	0	FALSE	38.154	33	10	37	10	328	35.8	8	107.48	10	0	1.10283e+06	823514	709865	1.06991e+06	859698	645031	716151	641073	507537	736664	High	High	High	High	High	High	High	High	High	High	1
High	P21810	Biglycan OS=Homo sapiens GN=BGN PE=1 SV=2	0	FALSE	37.988	22	7	42	6	368	41.6	7.52	123.27	7	0	153732	83027.8	118230	216233	88235.3	187726	178289	171854	74874.9	80546.1	High	High	High	High	High	High	High	High	High	High	1
High	Q16795	NADH dehydrogenase [ubiquinone] 1 alpha subcomplex subunit 9, mitochondrial OS=Homo sapiens GN=NDUFA9 PE=1 SV=2	0	FALSE	37.954	32	10	35	10	377	42.5	9.8	97.61	10	0	1.06891e+06	500067	754943	902039	851431	472314	634547	570472	528861	525110	High	High	High	High	High	High	High	High	High	High	1
High	Q9UBQ7	Glyoxylate reductase/hydroxypyruvate reductase OS=Homo sapiens GN=GRHPR PE=1 SV=1	0	FALSE	37.841	28	7	15	7	328	35.6	7.39	53.18	7	0	155529	126706	113285	160892	128548	115974	120359	126067	127873	114807	High	High	High	High	High	High	High	High	High	High	1
High	P42765	3-ketoacyl-CoA thiolase, mitochondrial OS=Homo sapiens GN=ACAA2 PE=1 SV=2	0	FALSE	37.74	30	9	20	9	397	41.9	8.09	62.79	9	0	472602	454664	386213	603876	492643	380620	408591	361302	308591	395114	High	High	High	High	High	High	High	High	High	High	1
High	P43304	Glycerol-3-phosphate dehydrogenase, mitochondrial OS=Homo sapiens GN=GPD2 PE=1 SV=3	0	FALSE	37.737	20	12	23	12	727	80.8	7.69	62.18	12	0	234562	223943	177058	273391	170715	196840	272918	212310	277770	259490	High	High	High	High	High	High	High	High	High	High	1
High	O75947	ATP synthase subunit d, mitochondrial OS=Homo sapiens GN=ATP5H PE=1 SV=3	0	FALSE	37.653	70	11	41	11	161	18.5	5.3	118.37	11	0	1.376e+06	1.25862e+06	1.37849e+06	1.22495e+06	1.90925e+06	1.26048e+06	995451	1.29274e+06	833343	1.1139e+06	High	High	High	High	High	High	High	High	High	High	1
High	P13073	Cytochrome c oxidase subunit 4 isoform 1, mitochondrial OS=Homo sapiens GN=COX4I1 PE=1 SV=1	0	FALSE	37.565	36	6	41	6	169	19.6	9.51	140.42	6	0	2.39721e+06	1.23684e+06	1.67683e+06	2.11598e+06	1.61718e+06	1.25778e+06	1.45922e+06	1.65185e+06	1.27144e+06	1.26489e+06	High	High	High	High	High	High	High	High	High	High	1
High	Q16531	DNA damage-binding protein 1 OS=Homo sapiens GN=DDB1 PE=1 SV=1	0	FALSE	37.323	11	12	24	12	1140	126.9	5.26	68.1	12	0	421328	323970	296884	500770	296136	289221	401871	434925	360616	339508	High	High	High	High	High	High	High	High	High	High	1
High	Q9NRX4	14 kDa phosphohistidine phosphatase OS=Homo sapiens GN=PHPT1 PE=1 SV=1	0	FALSE	37.143	66	8	40	8	125	13.8	6.07	115.83	8	0	1.48864e+06	1.61052e+06	1.58291e+06	1.32589e+06	2.02104e+06	1.72703e+06	1.1017e+06	1.09562e+06	1.21765e+06	1.64341e+06	High	High	High	High	High	High	High	High	High	High	1
High	P35232	Prohibitin OS=Homo sapiens GN=PHB PE=1 SV=1	0	FALSE	37.111	35	9	48	9	272	29.8	5.76	144.1	9	0	885204	608662	553029	949662	670691	619599	723823	713357	569786	646376	High	High	High	High	High	High	High	High	High	High	1
High	P00352	Retinal dehydrogenase 1 OS=Homo sapiens GN=ALDH1A1 PE=1 SV=2	0	FALSE	36.868	25	11	28	10	501	54.8	6.73	79.74	11	1	519190	430318	518643	619443	502523	365401	470934	408766	382798	451338	High	High	High	High	High	High	High	High	High	High	1
High	Q9Y613	FH1/FH2 domain-containing protein 1 OS=Homo sapiens GN=FHOD1 PE=1 SV=3	0	FALSE	36.847	10	8	21	8	1164	126.5	6.39	65.15	8	0	182789	131226	133367	193101	133734	125676	173257	136660	137623	126601	High	High	High	High	High	High	High	High	High	High	1
High	Q86TC9	Myopalladin OS=Homo sapiens GN=MYPN PE=1 SV=2	0	FALSE	36.579	10	11	30	11	1320	145.2	6.77	91.26	11	0	376089	331404	300756	385895	349469	331272	328536	435773	409167	400305	High	High	High	High	High	High	High	High	High	High	1	Phospho [S928]
High	P63104	14-3-3 protein zeta/delta OS=Homo sapiens GN=YWHAZ PE=1 SV=1	0	FALSE	36.299	40	9	40	6	245	27.7	4.79	114.23	9	0	613482	536705	619830	904228	499162	625778	817725	523112	562649	598465	High	High	High	High	High	High	High	High	High	High	1
High	P50395	Rab GDP dissociation inhibitor beta OS=Homo sapiens GN=GDI2 PE=1 SV=2	0	FALSE	36.168	31	11	30	6	445	50.6	6.47	83.84	11	5	528071	419611	413798	577592	386524	366500	517076	372200	483218	471134	High	High	High	High	High	High	High	High	High	High	1
High	Q04760	Lactoylglutathione lyase OS=Homo sapiens GN=GLO1 PE=1 SV=4	0	FALSE	36.164	55	8	28	8	184	20.8	5.31	73.64	8	0	1.10905e+06	1.56473e+06	1.36516e+06	1.28011e+06	1.79488e+06	1.58208e+06	1.0038e+06	1.15111e+06	1.21101e+06	1.51373e+06	High	High	High	High	High	High	High	High	High	High	1
High	Q01082	Spectrin beta chain, non-erythrocytic 1 OS=Homo sapiens GN=SPTBN1 PE=1 SV=2	0	FALSE	36.036	5	10	22	7	2364	274.4	5.57	63.72	10	0	94930.9	96387.5	100694	138222	74156.8	140615	135199	169685	75390.7	94518.9	High	High	High	High	High	High	High	High	High	High	1
High	P19338	Nucleolin OS=Homo sapiens GN=NCL PE=1 SV=3	0	FALSE	35.799	17	12	27	12	710	76.6	4.7	67.16	12	0	486686	403522	406476	517159	407384	468917	521852	458307	425361	511481	High	High	High	High	High	High	High	High	High	High	1
High	P08572	Collagen alpha-2(IV) chain OS=Homo sapiens GN=COL4A2 PE=1 SV=4	0	FALSE	35.743	8	9	34	9	1712	167.4	8.66	95.79	9	0	557237	484949	509040	554870	484421	628681	651888	685658	554067	477501	High	High	High	High	High	High	High	High	High	High	1	Phospho [S1475]
High	Q9Y4G6	Talin-2 OS=Homo sapiens GN=TLN2 PE=1 SV=4	0	FALSE	35.276	5	11	21	9	2542	271.4	5.57	59.94	11	0	165630	151682	132172	185700	124024	153767	194644	187000	137454	163436	High	High	High	High	High	High	High	High	High	High	1
High	Q9UIJ7	GTP:AMP phosphotransferase AK3, mitochondrial OS=Homo sapiens GN=AK3 PE=1 SV=4	0	FALSE	35.197	47	10	26	10	227	25.6	9.16	63.02	10	0	505408	633969	745580	478112	853115	584861	342554	575050	324356	565474	High	High	High	High	High	High	High	High	High	High	1
High	P09429	High mobility group protein B1 OS=Homo sapiens GN=HMGB1 PE=1 SV=3	0	FALSE	35.122	34	7	32	7	215	24.9	5.74	83.4	7	0	1.28028e+06	1.50063e+06	1.48782e+06	873679	1.87564e+06	2.25204e+06	1.29717e+06	1.29764e+06	1.2361e+06	1.97728e+06	High	High	High	High	High	High	High	High	High	High	1
High	Q00325	Phosphate carrier protein, mitochondrial OS=Homo sapiens GN=SLC25A3 PE=1 SV=2	0	FALSE	34.704	19	8	45	8	362	40.1	9.38	118.35	8	0	3.32129e+06	1.62187e+06	2.09987e+06	2.92201e+06	2.4324e+06	1.69724e+06	2.13087e+06	1.67644e+06	1.76504e+06	1.92581e+06	High	High	High	High	High	High	High	High	High	High	1
High	P78417	Glutathione S-transferase omega-1 OS=Homo sapiens GN=GSTO1 PE=1 SV=2	0	FALSE	34.672	39	10	27	10	241	27.5	6.6	74.3	10	0	782101	576353	573182	700929	635712	533275	654591	578003	654913	749074	High	High	High	High	High	High	High	High	High	High	1
High	P08574	Cytochrome c1, heme protein, mitochondrial OS=Homo sapiens GN=CYC1 PE=1 SV=3	0	FALSE	34.467	34	7	24	7	325	35.4	9	66.04	7	0	676752	467779	459761	592230	629262	446302	440977	370201	349362	441900	High	High	High	High	High	High	High	High	High	High	1
High	P35580	Myosin-10 OS=Homo sapiens GN=MYH10 PE=1 SV=3	0	FALSE	34.148	5	9	39	3	1976	228.9	5.54	107.53	9	0	21003.7	15033.5	19648.6	27514.9	15906.8	28322.8	22272.9	23382.7	11690.6	12850.9	High	High	High	High	High	High	High	High	High	High	1
High	Q9NZ45	CDGSH iron-sulfur domain-containing protein 1 OS=Homo sapiens GN=CISD1 PE=1 SV=1	0	FALSE	33.937	44	4	21	4	108	12.2	9.09	63.39	4	0	282515	194038	202629	269699	257245	211855	199010	144248	170025	191579	High	High	High	High	High	High	High	High	High	High	1
High	P01876	Ig alpha-1 chain C region OS=Homo sapiens GN=IGHA1 PE=1 SV=2	0	FALSE	33.914	31	8	35	8	353	37.6	6.51	100.87	8	0	1.04768e+06	1.14493e+06	2.01234e+06	660014	590675	1.02344e+06	458110	712672	1.49908e+06	832412	High	High	High	High	High	High	High	High	High	High	1
High	O14958	Calsequestrin-2 OS=Homo sapiens GN=CASQ2 PE=1 SV=2	0	FALSE	33.893	23	9	48	9	399	46.4	4.37	144.52	9	0	2.25073e+06	823396	1.06906e+06	1.36718e+06	1.38482e+06	782399	938833	930761	1.11619e+06	963640	High	High	High	High	High	High	High	High	High	High	1
High	P02766	Transthyretin OS=Homo sapiens GN=TTR PE=1 SV=1	0	FALSE	33.794	53	6	21	6	147	15.9	5.76	57.59	6	0	174945	156605	258827	113528	144334	115769	240387	147252	166787	181290	High	High	High	High	High	High	High	High	High	High	1
High	P21266	Glutathione S-transferase Mu 3 OS=Homo sapiens GN=GSTM3 PE=1 SV=3	0	FALSE	33.678	40	10	27	9	225	26.5	5.54	78.82	10	0	517104	441241	344798	430472	336171	349205	591554	274658	432392	460313	High	High	High	High	High	High	High	High	High	High	1
High	O75298	Reticulon-2 OS=Homo sapiens GN=RTN2 PE=1 SV=1	0	FALSE	33.564	12	6	22	6	545	59.2	5.31	72.03	6	0	332092	244508	272336	361886	233405	246629	304576	212412	319975	281167	High	High	High	High	High	High	High	High	High	High	1
High	P51888	Prolargin OS=Homo sapiens GN=PRELP PE=1 SV=1	0	FALSE	33.476	27	9	25	9	382	43.8	9.38	71.04	9	0	366304	286725	440119	377236	190007	450229	321209	248703	193372	231169	High	High	High	High	High	High	High	High	High	High	1
High	P50995	Annexin A11 OS=Homo sapiens GN=ANXA11 PE=1 SV=1	0	FALSE	33.46	23	10	25	10	505	54.4	7.65	69.5	10	0	393608	301361	313600	451933	322470	299735	376117	438687	351365	320166	High	High	High	High	High	High	High	High	High	High	1
High	P28289	Tropomodulin-1 OS=Homo sapiens GN=TMOD1 PE=1 SV=1	0	FALSE	33.441	23	8	27	7	359	40.5	5.1	85.51	8	0	400441	296217	292864	355479	342779	237192	333438	484278	346103	349013	High	High	High	High	High	High	High	High	High	High	1
High	P10515	Dihydrolipoyllysine-residue acetyltransferase component of pyruvate dehydrogenase complex, mitochondrial OS=Homo sapiens GN=DLAT PE=1 SV=3	0	FALSE	33.366	17	9	15	9	647	69	7.84	39.34	9	0	923087	547115	631648	720726	676999	579252	585750	594681	531696	656117	High	High	High	High	High	High	High	High	High	High	1
High	Q8NDY3	[Protein ADP-ribosylarginine] hydrolase-like protein 1 OS=Homo sapiens GN=ADPRHL1 PE=2 SV=1	0	FALSE	33.276	25	9	34	9	354	40.1	5.85	92.88	9	0	802102	391708	536473	558974	439487	513070	677579	653274	738262	600557	High	High	High	High	High	High	High	High	High	High	1
High	P62140	Serine/threonine-protein phosphatase PP1-beta catalytic subunit OS=Homo sapiens GN=PPP1CB PE=1 SV=3	0	FALSE	33.243	28	7	19	7	327	37.2	6.19	61.12	7	0	78674.3	55340.8	62759.4	87998.9	61268.8	58014.9	73617.3	76334.2	68590.2	70189.1	High	High	High	High	High	High	High	High	High	High	1
High	P07099	Epoxide hydrolase 1 OS=Homo sapiens GN=EPHX1 PE=1 SV=1	0	FALSE	33.167	26	9	24	9	455	52.9	7.25	80.51	9	0	351938	238701	300045	347875	240563	237017	321125	270034	268512	255256	High	High	High	High	High	High	High	High	High	High	1
High	P30038	Delta-1-pyrroline-5-carboxylate dehydrogenase, mitochondrial OS=Homo sapiens GN=ALDH4A1 PE=1 SV=3	0	FALSE	33.163	16	8	28	8	563	61.7	8.07	85.72	8	0	485138	403844	366181	454792	412958	308179	475930	343819	350079	406625	High	High	High	High	High	High	High	High	High	High	1
High	P04083	Annexin A1 OS=Homo sapiens GN=ANXA1 PE=1 SV=2	0	FALSE	32.973	34	9	16	9	346	38.7	7.02	48.25	9	0	108584	75762.4	90858.3	169433	74062.2	128357	152972	397366	81407.4	88519.8	High	High	High	High	High	High	High	High	High	High	1
High	Q8TDC0	Myozenin-3 OS=Homo sapiens GN=MYOZ3 PE=1 SV=2	0	FALSE	32.917	33	7	25	7	251	27.1	9.38	91.94	7	0	282392	324655	391783	311370	443666	448076	293922	303638	301129	390674	High	High	High	High	High	High	High	High	High	High	1
High	P36578	60S ribosomal protein L4 OS=Homo sapiens GN=RPL4 PE=1 SV=5	0	FALSE	32.745	18	7	21	7	427	47.7	11.06	65.45	7	0	297405	240680	251595	294482	312780	321826	261787	262917	268892	329059	High	High	High	High	High	High	High	High	High	High	1
High	Q9NTK5	Obg-like ATPase 1 OS=Homo sapiens GN=OLA1 PE=1 SV=2	0	FALSE	32.478	28	10	27	10	396	44.7	7.81	71.35	10	0	439486	343486	348837	552794	378501	379221	417241	479991	429466	411941	High	High	High	High	High	High	High	High	High	High	1
High	P31937	3-hydroxyisobutyrate dehydrogenase, mitochondrial OS=Homo sapiens GN=HIBADH PE=1 SV=2	0	FALSE	32.448	29	6	15	6	336	35.3	8.13	57.11	6	0	97961.6	85277.6	72214.4	118827	89089.4	72577	83745.3	120853	71224.4	78457.5	High	High	High	High	High	High	High	High	High	High	1
High	P02549	Spectrin alpha chain, erythrocytic 1 OS=Homo sapiens GN=SPTA1 PE=1 SV=5	0	FALSE	32.428	5	10	17	10	2419	279.8	5.05	47.09	10	0	62135.2	166657	183529	78183	88867.2	85343.1	152633	73917.4	56422.8	80462.4	High	High	High	High	High	High	High	High	High	High	1
High	P27338	Amine oxidase [flavin-containing] B OS=Homo sapiens GN=MAOB PE=1 SV=3	0	FALSE	32.239	17	7	20	6	520	58.7	7.5	66.33	7	0	323716	247299	206253	307626	162008	184016	256813	181363	186935	232742	High	High	High	High	High	High	High	High	High	High	1
High	Q0VAK6	Leiomodin-3 OS=Homo sapiens GN=LMOD3 PE=1 SV=1	0	FALSE	31.971	17	9	17	9	560	64.9	5.54	40.95	9	0	346767	283062	284442	387700	364390	282010	367405	567827	345683	332317	High	High	High	High	High	High	High	High	High	High	1
High	P02461	Collagen alpha-1(III) chain OS=Homo sapiens GN=COL3A1 PE=1 SV=4	0	FALSE	31.882	7	8	32	7	1466	138.5	6.61	70.78	8	0	2.89915e+06	1.39289e+06	1.39846e+06	2.5357e+06	797266	1.40713e+06	4.42194e+06	1.17705e+06	1.43935e+06	1.11643e+06	High	High	High	High	High	High	High	High	High	High	1	Phospho [S1039]
High	P24298	Alanine aminotransferase 1 OS=Homo sapiens GN=GPT PE=1 SV=3	0	FALSE	31.839	17	8	24	8	496	54.6	7.18	74.86	8	0	209866	160280	148268	226314	161161	116238	234772	196870	168651	154667	High	High	High	High	High	High	High	High	High	High	1
High	P07108	Acyl-CoA-binding protein OS=Homo sapiens GN=DBI PE=1 SV=2	0	FALSE	31.81	63	5	31	5	87	10	6.57	91.51	5	0	747521	1.72236e+06	1.56763e+06	551817	1.34755e+06	1.73136e+06	822916	457410	833615	1.22605e+06	High	High	High	High	High	High	High	High	High	High	1
High	Q9UN36	Protein NDRG2 OS=Homo sapiens GN=NDRG2 PE=1 SV=2	0	FALSE	31.804	25	6	26	6	371	40.8	5.21	71.77	6	0	314752	330652	334680	457078	276470	320306	394964	255003	484343	400412	High	High	High	High	High	High	High	High	High	High	1
High	O95210	Starch-binding domain-containing protein 1 OS=Homo sapiens GN=STBD1 PE=1 SV=1	0	FALSE	31.758	24	7	22	7	358	39	5.73	58.64	7	0	364284	264815	248095	242309	231549	227383	368302	263349	345305	351720	High	High	High	High	High	High	High	High	High	High	1
High	Q16082	Heat shock protein beta-2 OS=Homo sapiens GN=HSPB2 PE=1 SV=2	0	FALSE	31.671	54	6	24	6	182	20.2	5.17	75	6	0	141350	167755	176301	200209	163417	232414	141303	239326	153167	177714	High	High	High	High	High	High	High	High	High	High	1
High	P23327	Sarcoplasmic reticulum histidine-rich calcium-binding protein OS=Homo sapiens GN=HRC PE=1 SV=1	0	FALSE	31.544	7	3	17	3	699	80.2	4.72	68.67	3	0	129894	154866	159545	160894	145833	188219	143440	128248	143657	210374	High	High	High	High	High	High	High	High	High	High	1	Phospho [S119; S431]
High	P11766	Alcohol dehydrogenase class-3 OS=Homo sapiens GN=ADH5 PE=1 SV=4	0	FALSE	31.197	22	8	25	8	374	39.7	7.49	66.57	8	0	424131	248013	320989	418723	305547	266765	365871	381421	360820	344280	High	High	High	High	High	High	High	High	High	High	1
High	P15090	Fatty acid-binding protein, adipocyte OS=Homo sapiens GN=FABP4 PE=1 SV=3	0	FALSE	31.136	52	6	23	6	132	14.7	7.14	74.71	6	0	623686	432494	522611	631482	414300	729214	1.20718e+06	688913	305446	611590	High	High	High	High	High	High	High	High	High	High	1
High	P07384	Calpain-1 catalytic subunit OS=Homo sapiens GN=CAPN1 PE=1 SV=1	0	FALSE	31.063	15	10	21	10	714	81.8	5.67	61.8	10	0	309143	239414	269241	374265	223021	284396	363454	358912	317226	267936	High	High	High	High	High	High	High	High	High	High	1
High	Q99623	Prohibitin-2 OS=Homo sapiens GN=PHB2 PE=1 SV=2	0	FALSE	30.973	29	9	30	9	299	33.3	9.83	97.56	9	0	929879	685639	653704	916574	743145	597966	668243	823443	545286	626247	High	High	High	High	High	High	High	High	High	High	1
High	P35908	*CON* Keratin, type II cytoskeletal 2 epidermal OS=Homo sapiens GN=KRT2 PE=1 SV=2	0	TRUE	30.968	15	9	18	4	639	65.4	8	49.96	9	3	118071	911408	299873	124769	125590	162443	160570	144791	101978	269250	High	High	High	High	High	High	High	High	High	High	1
High	P62158	Calmodulin OS=Homo sapiens GN=CALM1 PE=1 SV=2	0	FALSE	30.821	40	8	28	8	149	16.8	4.22	78.78	8	0	599467	654342	676929	607500	555044	835745	844826	363879	711984	879502	High	High	High	High	High	High	High	High	High	High	1
High	Q93100	Phosphorylase b kinase regulatory subunit beta OS=Homo sapiens GN=PHKB PE=1 SV=3	0	FALSE	30.714	11	10	23	10	1093	124.8	6.95	70.25	10	0	254630	195128	201829	294466	186102	199603	291165	243089	304817	248388	High	High	High	High	High	High	High	High	High	High	1
High	Q14118	Dystroglycan OS=Homo sapiens GN=DAG1 PE=1 SV=2	0	FALSE	30.421	8	6	22	6	895	97.4	8.56	59.24	6	0	164474	124724	158722	189647	144420	167794	147803	139634	140155	153701	High	High	High	High	High	High	High	High	High	High	1
High	P16401	Histone H1.5 OS=Homo sapiens GN=HIST1H1B PE=1 SV=3	0	FALSE	30.421	24	7	27	3	226	22.6	10.92	68.31	7	0	131462	150636	198785	177781	161291	393584	194492	329237	180960	262737	High	High	High	High	High	High	High	High	High	High	1
High	P13798	Acylamino-acid-releasing enzyme OS=Homo sapiens GN=APEH PE=1 SV=4	0	FALSE	30.408	10	7	23	7	732	81.2	5.48	76.3	7	0	203085	211293	175311	243890	170108	152860	195366	218900	194972	181001	High	High	High	High	High	High	High	High	High	High	1
High	P50213	Isocitrate dehydrogenase [NAD] subunit alpha, mitochondrial OS=Homo sapiens GN=IDH3A PE=1 SV=1	0	FALSE	30.333	28	9	29	9	366	39.6	6.92	89.2	9	0	550133	396261	407748	542272	478073	412831	479987	751670	360042	401578	High	High	High	High	High	High	High	High	High	High	1
High	P05091	Aldehyde dehydrogenase, mitochondrial OS=Homo sapiens GN=ALDH2 PE=1 SV=2	0	FALSE	30.099	20	9	21	8	517	56.3	7.05	58.81	9	0	402836	255505	345785	592796	317903	368632	447944	357618	167905	343737	High	High	High	High	High	High	High	High	High	High	1
High	P07339	Cathepsin D OS=Homo sapiens GN=CTSD PE=1 SV=1	0	FALSE	29.874	26	9	18	9	412	44.5	6.54	53.4	9	0	405171	438653	406890	466125	338379	371853	421568	376185	342140	343340	High	High	High	High	High	High	High	High	High	High	1
High	P62979	Ubiquitin-40S ribosomal protein S27a OS=Homo sapiens GN=RPS27A PE=1 SV=2	0	FALSE	29.839	50	7	56	7	156	18	9.64	161.97	7	0	1.76344e+06	1.57693e+06	1.67647e+06	1.60563e+06	1.51839e+06	1.77849e+06	1.64859e+06	1.12179e+06	1.61475e+06	1.7159e+06	High	High	High	High	High	High	High	High	High	High	1
High	P20674	Cytochrome c oxidase subunit 5A, mitochondrial OS=Homo sapiens GN=COX5A PE=1 SV=2	0	FALSE	29.836	27	6	33	6	150	16.8	6.79	87.71	6	0	1.07493e+06	968854	1.17324e+06	812988	1.36268e+06	957638	611745	1.47196e+06	423891	662351	High	High	High	High	High	High	High	High	High	High	1
High	P04080	Cystatin-B OS=Homo sapiens GN=CSTB PE=1 SV=2	0	FALSE	29.64	55	4	19	4	98	11.1	7.56	69	4	0	225639	160927	203984	194039	161492	236330	189734	203706	163845	253983	High	High	High	High	High	High	High	High	High	High	1
High	Q5BKX8	Muscle-related coiled-coil protein OS=Homo sapiens GN=MURC PE=1 SV=2	0	FALSE	29.602	29	9	29	9	364	41.9	8.28	88.59	9	0	513716	434165	377444	519540	484152	529201	662905	447082	653334	591940	High	High	High	High	High	High	High	High	High	High	1
High	P00450	Ceruloplasmin OS=Homo sapiens GN=CP PE=1 SV=1	0	FALSE	29.47	7	6	15	6	1065	122.1	5.72	42.78	6	0	155806	193608	218142	209926	158119	201604	317919	157147	149911	190894	High	High	High	High	High	High	High	High	High	High	1
High	O00151	PDZ and LIM domain protein 1 OS=Homo sapiens GN=PDLIM1 PE=1 SV=4	0	FALSE	29.434	26	8	18	8	329	36	7.02	57.6	8	0	293026	202339	209192	235878	332099	245807	177541	172598	180991	275257	High	High	High	High	High	High	High	High	High	High	1
High	P01042	Kininogen-1 OS=Homo sapiens GN=KNG1 PE=1 SV=2	0	FALSE	29.307	13	8	25	8	644	71.9	6.81	79.79	8	0	411972	409358	553517	259045	336026	318710	700659	269453	389055	417001	High	High	High	High	High	High	High	High	High	High	1
High	P02765	Alpha-2-HS-glycoprotein OS=Homo sapiens GN=AHSG PE=1 SV=1	0	FALSE	29.245	19	6	24	6	367	39.3	5.72	70.86	6	0	330400	272411	392490	263853	283281	298040	492977	291337	340383	286791	High	High	High	High	High	High	High	High	High	High	1	Phospho [S138]
High	P30566	Adenylosuccinate lyase OS=Homo sapiens GN=ADSL PE=1 SV=2	0	FALSE	29.152	19	7	25	7	484	54.9	7.11	90.46	7	0	458076	406224	382257	571932	373732	381328	508474	398725	568245	479481	High	High	High	High	High	High	High	High	High	High	1
High	Q03135	Caveolin-1 OS=Homo sapiens GN=CAV1 PE=1 SV=4	0	FALSE	29.139	39	6	31	5	178	20.5	6.02	86.77	6	1	686300	768045	705535	1.30635e+06	516207	938528	1.0357e+06	826678	435058	621112	High	High	High	High	High	High	High	High	High	High	1
High	P09960	Leukotriene A-4 hydrolase OS=Homo sapiens GN=LTA4H PE=1 SV=2	0	FALSE	28.981	17	9	24	9	611	69.2	6.18	71.41	9	0	214775	198918	201384	291745	192219	189076	234329	228462	230324	207881	High	High	High	High	High	High	High	High	High	High	1
High	P30101	Protein disulfide-isomerase A3 OS=Homo sapiens GN=PDIA3 PE=1 SV=4	0	FALSE	28.942	21	8	17	8	505	56.7	6.35	48.68	8	0	237742	199138	214527	342712	219061	286765	320817	331500	256886	257232	High	High	High	High	High	High	High	High	High	High	1
High	P60900	Proteasome subunit alpha type-6 OS=Homo sapiens GN=PSMA6 PE=1 SV=1	0	FALSE	28.922	37	8	24	8	246	27.4	6.76	78.43	8	0	233370	181302	166865	209342	160594	151801	211140	174924	199810	191976	High	High	High	High	High	High	High	High	High	High	1
High	Q13555	Calcium/calmodulin-dependent protein kinase type II subunit gamma OS=Homo sapiens GN=CAMK2G PE=1 SV=3	0	FALSE	28.879	16	7	20	4	558	62.6	7.83	56.52	7	3	389537	240749	333412	429934	271215	252821	289997	363054	348657	291523	High	High	High	High	High	High	High	High	High	High	1
High	P30044	Peroxiredoxin-5, mitochondrial OS=Homo sapiens GN=PRDX5 PE=1 SV=4	0	FALSE	28.696	37	6	16	6	214	22.1	8.7	53.14	6	0	409079	303113	347479	396860	315627	337734	312716	236687	250424	335981	High	High	High	High	High	High	High	High	High	High	1
High	Q9P0L0	Vesicle-associated membrane protein-associated protein A OS=Homo sapiens GN=VAPA PE=1 SV=3	0	FALSE	28.679	24	7	22	6	249	27.9	8.62	57.19	7	1	322498	261064	276491	397421	249999	317517	287852	439059	308265	280553	High	High	High	High	High	High	High	High	High	High	1
High	P12277	Creatine kinase B-type OS=Homo sapiens GN=CKB PE=1 SV=1	0	FALSE	28.651	20	6	53	5	381	42.6	5.59	129.39	6	0	82149.9	70716.8	83068	108273	91169.9	85181.7	67983	101927	60010	49646.7	High	High	High	High	High	High	High	High	High	High	1
High	P17612	cAMP-dependent protein kinase catalytic subunit alpha OS=Homo sapiens GN=PRKACA PE=1 SV=2	0	FALSE	28.634	15	5	24	5	351	40.6	8.79	78.62	5	0	591067	408666	430102	753639	438496	446633	611294	495264	562144	519837	High	High	High	High	High	High	High	High	High	High	1
High	P18621	60S ribosomal protein L17 OS=Homo sapiens GN=RPL17 PE=1 SV=3	0	FALSE	28.612	46	8	24	8	184	21.4	10.17	67.82	8	0	374846	390362	367315	392309	406919	504274	376605	334598	332284	468541	High	High	High	High	High	High	High	High	High	High	1
High	P48668	Keratin, type II cytoskeletal 6C OS=Homo sapiens GN=KRT6C PE=1 SV=3	0	TRUE	28.502	13	7	16	2	564	60	8	48.64	7	1	34005.1	63128.1	26755.1	39393.4	27958.8	69748.8	122253	40269.6	17742.4	52485.1	High	High	High	High	High	High	High	High	High	High	1
High	Q8TCA0	Leucine-rich repeat-containing protein 20 OS=Homo sapiens GN=LRRC20 PE=1 SV=1	0	FALSE	28.434	47	8	24	8	184	20.5	6.55	70.88	8	0	354565	382360	299128	457866	323546	337254	311688	228642	317235	360119	High	High	High	High	High	High	High	High	High	High	1
High	P07305	Histone H1.0 OS=Homo sapiens GN=H1F0 PE=1 SV=3	0	FALSE	28.263	24	5	32	5	194	20.9	10.84	93.5	5	0	771544	906979	821211	601177	1.15741e+06	1.14619e+06	821377	748370	691641	1.24406e+06	High	High	High	High	High	High	High	High	High	High	1
High	P99999	Cytochrome c OS=Homo sapiens GN=CYCS PE=1 SV=2	0	FALSE	28.182	40	6	30	6	105	11.7	9.57	95.3	6	0	1.30834e+06	905503	1.24945e+06	705332	1.72463e+06	1.10257e+06	582250	838204	524955	950866	High	High	High	High	High	High	High	High	High	High	1
High	P61978	Heterogeneous nuclear ribonucleoprotein K OS=Homo sapiens GN=HNRNPK PE=1 SV=1	0	FALSE	28.135	21	9	20	9	463	50.9	5.54	56.94	9	0	495256	412529	376605	587756	471881	450457	554630	407832	447301	510868	High	High	High	High	High	High	High	High	High	High	1
High	P14625	Endoplasmin OS=Homo sapiens GN=HSP90B1 PE=1 SV=1	0	FALSE	28.048	11	9	24	8	803	92.4	4.84	69.82	9	0	226322	222485	178658	348764	191425	232252	290237	244332	220069	239503	High	High	High	High	High	High	High	High	High	High	1
High	P11586	C-1-tetrahydrofolate synthase, cytoplasmic OS=Homo sapiens GN=MTHFD1 PE=1 SV=3	0	FALSE	28.037	9	8	18	8	935	101.5	7.3	51.78	8	0	164494	160977	116706	197734	136803	147610	164026	147698	164575	177104	High	High	High	High	High	High	High	High	High	High	1
High	P16219	Short-chain specific acyl-CoA dehydrogenase, mitochondrial OS=Homo sapiens GN=ACADS PE=1 SV=1	0	FALSE	27.971	21	7	21	7	412	44.3	7.99	65.77	7	0	439361	380748	264721	354871	251437	248902	162424	216520	227654	232736	High	High	High	High	High	High	High	High	High	High	1
High	Q9HDC5	Junctophilin-1 OS=Homo sapiens GN=JPH1 PE=1 SV=2	0	FALSE	27.742	11	9	25	9	661	71.6	9.32	64.17	9	0	651137	742637	586796	859392	635086	803245	810108	785240	865951	820853	High	High	High	High	High	High	High	High	High	High	1
High	O14950	Myosin regulatory light chain 12B OS=Homo sapiens GN=MYL12B PE=1 SV=2	0	FALSE	27.693	45	6	19	2	172	19.8	4.84	59.37	6	5	243164	200881	203064	309624	185200	242092	231551	198447	156346	176413	High	High	High	High	High	High	High	High	High	High	1
High	P54727	UV excision repair protein RAD23 homolog B OS=Homo sapiens GN=RAD23B PE=1 SV=1	0	FALSE	27.671	14	7	26	5	409	43.1	4.84	79.38	7	2	406195	403111	331630	473582	358952	391092	378782	336900	386660	466327	High	High	High	High	High	High	High	High	High	High	1
High	Q16134	Electron transfer flavoprotein-ubiquinone oxidoreductase, mitochondrial OS=Homo sapiens GN=ETFDH PE=1 SV=2	0	FALSE	27.447	13	7	20	7	617	68.5	7.55	56.21	7	0	347587	282450	248317	365660	361143	230624	278312	255057	183959	226224	High	High	High	High	High	High	High	High	High	High	1
High	Q9BXS1	Isopentenyl-diphosphate delta-isomerase 2 OS=Homo sapiens GN=IDI2 PE=1 SV=1	0	FALSE	27.388	26	6	19	6	227	26.7	6.46	52.73	6	0	217856	155338	159566	203155	151658	149399	138420	272726	138597	157333	High	High	High	High	High	High	High	High	High	High	1
High	Q13200	26S proteasome non-ATPase regulatory subunit 2 OS=Homo sapiens GN=PSMD2 PE=1 SV=3	0	FALSE	27.254	13	8	15	8	908	100.1	5.2	38.76	8	0	84966.7	66770.1	75025.2	108309	62106.5	76542.1	91319.9	92955.3	77528.3	74782.6	High	High	High	High	High	High	High	High	High	High	1
High	Q9NX63	MICOS complex subunit MIC19 OS=Homo sapiens GN=CHCHD3 PE=1 SV=1	0	FALSE	27.234	31	8	23	8	227	26.1	8.28	70.97	8	0	1.07817e+06	944526	1.00959e+06	1.06471e+06	1.27347e+06	1.14213e+06	751217	1.13769e+06	749856	964301	High	High	High	High	High	High	High	High	High	High	1
High	Q14112	Nidogen-2 OS=Homo sapiens GN=NID2 PE=1 SV=3	0	FALSE	27.135	9	8	22	7	1375	151.2	5.29	61.6	8	0	90456	92362.6	82182.4	105679	75692.3	109166	108997	110352	84925.5	98767.3	High	High	High	High	High	High	High	High	High	High	1
High	Q6YN16	Hydroxysteroid dehydrogenase-like protein 2 OS=Homo sapiens GN=HSDL2 PE=1 SV=1	0	FALSE	27.055	22	9	21	9	418	45.4	7.99	61.38	9	0	985008	817161	735679	1.25318e+06	940469	653601	707526	730155	573650	750764	High	High	High	High	High	High	High	High	High	High	1
High	Q9NQC3	Reticulon-4 OS=Homo sapiens GN=RTN4 PE=1 SV=2	0	FALSE	26.907	5	5	26	5	1192	129.9	4.5	81.53	5	0	720714	502801	573861	938417	512147	562548	644084	489523	626535	577305	High	High	High	High	High	High	High	High	High	High	1
High	P21912	Succinate dehydrogenase [ubiquinone] iron-sulfur subunit, mitochondrial OS=Homo sapiens GN=SDHB PE=1 SV=3	0	FALSE	26.748	25	6	16	6	280	31.6	8.76	46.87	6	0	608825	513953	524261	571264	673260	471201	394125	467398	336927	492654	High	High	High	High	High	High	High	High	High	High	1
High	B9A064	Immunoglobulin lambda-like polypeptide 5 OS=Homo sapiens GN=IGLL5 PE=2 SV=2	0	FALSE	26.737	35	6	35	4	214	23	8.84	107.46	6	2	1.11073e+06	1.24028e+06	2.27066e+06	924939	958584	1.42928e+06	2.23946e+06	1.11004e+06	2.28082e+06	1.59242e+06	High	High	High	High	High	High	High	High	High	High	1
High	P16152	Carbonyl reductase [NADPH] 1 OS=Homo sapiens GN=CBR1 PE=1 SV=3	0	FALSE	26.608	31	6	12	6	277	30.4	8.32	39.57	6	0	44211.7	38349.1	43673.2	54218.4	43659.3	42688.1	44788.1	58968.4	43000.1	35167.6	High	High	High	High	High	High	High	High	High	High	1
High	P02763	Alpha-1-acid glycoprotein 1 OS=Homo sapiens GN=ORM1 PE=1 SV=1	0	FALSE	26.551	27	5	26	3	201	23.5	5.02	80.36	5	2	548836	832641	1.04332e+06	410193	715257	1.23285e+06	947262	362305	478401	806096	High	High	High	High	High	High	High	High	High	High	1
High	P20618	Proteasome subunit beta type-1 OS=Homo sapiens GN=PSMB1 PE=1 SV=2	0	FALSE	26.501	34	6	14	6	241	26.5	8.13	39.16	6	0	114672	91425.2	101746	145008	85686.3	93723.3	106782	104361	109586	94926.4	High	High	High	High	High	High	High	High	High	High	1
High	Q9H6N6	Putative uncharacterized protein MYH16 OS=Homo sapiens GN=MYH16 PE=1 SV=2	0	FALSE	26.492	3	4	83	1	1097	128.2	5.49	259.46	4	0	167598	224858	201505	195881	256790	158285	110745	110369	156828	157814	High	High	High	High	High	High	High	High	High	High	1
High	Q9UHP9	Small muscular protein OS=Homo sapiens GN=SMPX PE=2 SV=3	0	FALSE	26.454	72	5	11	5	88	9.6	9.16	34.68	5	0	713429	808937	1.1981e+06	410746	1.10613e+06	1.19422e+06	553685	328492	535128	740908	High	High	High	High	High	High	High	High	High	High	1
High	P07942	Laminin subunit beta-1 OS=Homo sapiens GN=LAMB1 PE=1 SV=2	0	FALSE	26.452	4	7	19	7	1786	197.9	4.94	61.05	7	0	185682	187759	134932	198741	171070	124845	307697	175802	197410	195143	High	High	High	High	High	High	High	High	High	High	1
High	Q9UDY4	DnaJ homolog subfamily B member 4 OS=Homo sapiens GN=DNAJB4 PE=1 SV=1	0	FALSE	26.071	22	6	19	6	337	37.8	8.5	52.71	6	0	280115	249180	198081	314891	210830	231483	196398	231430	178759	209077	High	High	High	High	High	High	High	High	High	High	1
High	P31948	Stress-induced-phosphoprotein 1 OS=Homo sapiens GN=STIP1 PE=1 SV=1	0	FALSE	25.755	17	10	34	10	543	62.6	6.8	77.29	10	0	470011	666603	474510	530791	540261	531588	459757	354944	444702	538091	High	High	High	High	High	High	High	High	High	High	1
High	P13804	Electron transfer flavoprotein subunit alpha, mitochondrial OS=Homo sapiens GN=ETFA PE=1 SV=1	0	FALSE	25.742	22	6	19	6	333	35.1	8.38	47.99	6	0	275605	209709	186225	289114	279099	173975	172677	340441	131724	202319	High	High	High	High	High	High	High	High	High	High	1
High	P23396	40S ribosomal protein S3 OS=Homo sapiens GN=RPS3 PE=1 SV=2	0	FALSE	25.683	34	8	30	8	243	26.7	9.66	80.49	8	0	581807	411230	398546	605684	440272	425575	581311	565702	482366	510433	High	High	High	High	High	High	High	High	High	High	1
High	O95299	NADH dehydrogenase [ubiquinone] 1 alpha subcomplex subunit 10, mitochondrial OS=Homo sapiens GN=NDUFA10 PE=1 SV=1	0	FALSE	25.628	15	6	18	6	355	40.7	8.48	56.64	6	0	535243	253627	352451	469459	403434	230118	306081	404401	259013	268372	High	High	High	High	High	High	High	High	High	High	1
High	P48643	T-complex protein 1 subunit epsilon OS=Homo sapiens GN=CCT5 PE=1 SV=1	0	FALSE	25.623	16	7	11	7	541	59.6	5.66	30.14	7	0	137465	132077	123139	156370	120974	122729	149494	138317	143255	136194	High	High	High	High	High	High	High	High	High	High	1
High	P01871	Ig mu chain C region OS=Homo sapiens GN=IGHM PE=1 SV=3	0	FALSE	25.611	22	9	24	3	452	49.3	6.77	60.22	9	6	359076	209394	451008	229768	245256	241563	905237	325062	458186	283466	High	High	High	High	High	High	High	High	High	High	1
High	P14854	Cytochrome c oxidase subunit 6B1 OS=Homo sapiens GN=COX6B1 PE=1 SV=2	0	FALSE	25.57	67	6	35	6	86	10.2	7.05	94.65	6	0	562413	534759	686658	392281	680483	611304	354133	231694	307445	435017	High	High	High	High	High	High	High	High	High	High	1
High	O00505	Importin subunit alpha-4 OS=Homo sapiens GN=KPNA3 PE=1 SV=2	0	FALSE	25.559	12	5	14	4	521	57.8	4.94	49.95	5	1	148278	144506	114495	179436	125350	116760	162206	122460	154119	140630	High	High	High	High	High	High	High	High	High	High	1
High	P25786	Proteasome subunit alpha type-1 OS=Homo sapiens GN=PSMA1 PE=1 SV=1	0	FALSE	25.533	27	7	19	7	263	29.5	6.61	54.73	7	0	284905	272057	271604	323545	305524	301139	275015	327811	273096	286274	High	High	High	High	High	High	High	High	High	High	1
High	P00387	NADH-cytochrome b5 reductase 3 OS=Homo sapiens GN=CYB5R3 PE=1 SV=3	0	FALSE	25.524	31	5	20	5	301	34.2	7.59	47.79	5	0	168154	135545	155825	142655	114871	132425	163226	105265	161526	148891	High	High	High	High	High	High	High	High	High	High	1
High	P22392	Nucleoside diphosphate kinase B OS=Homo sapiens GN=NME2 PE=1 SV=1	0	FALSE	25.503	51	7	29	3	152	17.3	8.41	90.6	7	4	1.32236e+06	1.02003e+06	1.29318e+06	982549	1.35505e+06	1.00949e+06	975806	792078	931669	1.00646e+06	High	High	High	High	High	High	High	High	High	High	1
High	Q13554	Calcium/calmodulin-dependent protein kinase type II subunit beta OS=Homo sapiens GN=CAMK2B PE=1 SV=3	0	FALSE	25.479	12	6	21	3	666	72.6	7.27	56.38	6	0	168136	184151	116936	206565	142255	165943	147060	152307	156920	124656	High	High	High	High	High	High	High	High	High	High	1
High	P14621	Acylphosphatase-2 OS=Homo sapiens GN=ACYP2 PE=1 SV=2	0	FALSE	25.472	61	8	28	8	99	11.1	9.5	85.97	8	0	628033	482475	475966	747000	421666	617060	544555	421534	493728	626470	High	High	High	High	High	High	High	High	High	High	1
High	P46976	Glycogenin-1 OS=Homo sapiens GN=GYG1 PE=1 SV=4	0	FALSE	25.469	15	5	24	5	350	39.4	5.53	70.29	5	0	472469	340994	324780	681538	319194	382881	444367	371666	429035	418156	High	High	High	High	High	High	High	High	High	High	1
High	P02462	Collagen alpha-1(IV) chain OS=Homo sapiens GN=COL4A1 PE=1 SV=3	0	FALSE	25.444	2	3	26	3	1669	160.5	8.28	92.21	3	0	452048	456318	345127	432678	370252	422779	487032	264382	382794	373234	High	High	High	High	High	High	High	High	High	High	1
High	P39059	Collagen alpha-1(XV) chain OS=Homo sapiens GN=COL15A1 PE=1 SV=2	0	FALSE	25.438	6	7	12	7	1388	141.6	5	36.45	7	0	105173	86956.4	86264.2	116111	80901.8	96003.6	138010	73912.4	106297	99348.7	High	High	High	High	High	High	High	High	High	High	1
High	O60240	Perilipin-1 OS=Homo sapiens GN=PLIN1 PE=1 SV=2	0	FALSE	25.207	17	8	17	8	522	56	6.42	48.45	8	0	119783	120152	165297	170406	99958.6	287055	227810	158115	82432.2	150697	High	High	High	High	High	High	High	High	High	High	1
High	A8MU46	Smoothelin-like protein 1 OS=Homo sapiens GN=SMTNL1 PE=1 SV=1	0	FALSE	24.931	13	5	17	5	457	48.9	4.75	54.19	5	0	355463	278586	220114	410073	364907	281044	231751	184955	182307	222202	High	High	High	High	High	High	High	High	High	High	1
High	Q14BN4	Sarcolemmal membrane-associated protein OS=Homo sapiens GN=SLMAP PE=1 SV=1	0	FALSE	24.901	9	7	18	7	828	95.1	5.47	51.16	7	0	254701	191819	194861	343466	221087	230555	211930	306568	180283	181620	High	High	High	High	High	High	High	High	High	High	1
High	O96000	NADH dehydrogenase [ubiquinone] 1 beta subcomplex subunit 10 OS=Homo sapiens GN=NDUFB10 PE=1 SV=3	0	FALSE	24.872	29	5	16	5	172	20.8	8.48	56.6	5	0	478058	363269	462933	432157	627850	388223	310439	264793	258235	333298	High	High	High	High	High	High	High	High	High	High	1
High	P54289	Voltage-dependent calcium channel subunit alpha-2/delta-1 OS=Homo sapiens GN=CACNA2D1 PE=1 SV=3	0	FALSE	24.803	8	8	19	8	1103	124.5	5.27	55.52	8	0	202753	209734	187093	226274	195349	197220	243463	225485	252749	206945	High	High	High	High	High	High	High	High	High	High	1
High	P20073	Annexin A7 OS=Homo sapiens GN=ANXA7 PE=1 SV=3	0	FALSE	24.698	16	7	17	7	488	52.7	5.68	49.63	7	0	256903	457849	216813	343180	209336	192246	311633	208240	269048	300887	High	High	High	High	High	High	High	High	High	High	1
High	P35998	26S protease regulatory subunit 7 OS=Homo sapiens GN=PSMC2 PE=1 SV=3	0	FALSE	24.681	18	7	14	7	433	48.6	5.95	43.3	7	0	89824.4	78553.2	88657.3	131149	76432.1	90974.2	102989	165559	94631.7	82614.7	High	High	High	High	High	High	High	High	High	High	1
High	Q15365	Poly(rC)-binding protein 1 OS=Homo sapiens GN=PCBP1 PE=1 SV=2	0	FALSE	24.604	24	7	21	4	356	37.5	7.09	62.25	7	3	408377	377473	309385	399693	331769	350901	458090	364485	384008	414253	High	High	High	High	High	High	High	High	High	High	1
High	P09488	Glutathione S-transferase Mu 1 OS=Homo sapiens GN=GSTM1 PE=1 SV=3	0	FALSE	24.563	22	6	21	2	218	25.7	6.7	61.28	6	0	24351.3	15367.5	25355.9	294405	198533	68370.1	34851.2	29571.3	26670.1	296814	High	High	High	High	High	High	High	High	High	High	1
High	O75489	NADH dehydrogenase [ubiquinone] iron-sulfur protein 3, mitochondrial OS=Homo sapiens GN=NDUFS3 PE=1 SV=1	0	FALSE	24.519	23	6	21	6	264	30.2	7.5	58.82	6	0	496604	271826	375075	587645	394394	298189	314232	338214	251137	279985	High	High	High	High	High	High	High	High	High	High	1
High	P49821	NADH dehydrogenase [ubiquinone] flavoprotein 1, mitochondrial OS=Homo sapiens GN=NDUFV1 PE=1 SV=4	0	FALSE	24.469	14	7	22	7	464	50.8	8.21	67.98	7	0	629956	428159	449350	640141	536917	308669	421912	399004	313115	370852	High	High	High	High	High	High	High	High	High	High	1
High	P07919	Cytochrome b-c1 complex subunit 6, mitochondrial OS=Homo sapiens GN=UQCRH PE=1 SV=2	0	FALSE	24.372	36	3	18	3	91	10.7	4.44	74.62	3	0	770091	735748	899287	258826	969990	993212	412661	214035	379057	660972	High	High	High	High	High	High	High	High	High	High	1
High	Q16775	Hydroxyacylglutathione hydrolase, mitochondrial OS=Homo sapiens GN=HAGH PE=1 SV=2	0	FALSE	24.209	24	7	21	7	308	33.8	8.12	60.48	7	0	241008	280346	266474	284836	280507	307298	222590	345031	257298	299966	High	High	High	High	High	High	High	High	High	High	1
High	Q9H7C9	Mth938 domain-containing protein OS=Homo sapiens GN=AAMDC PE=1 SV=1	0	FALSE	24.192	57	7	38	7	122	13.3	8.46	124.78	7	0	1.77873e+06	1.84768e+06	1.29758e+06	1.6142e+06	2.02746e+06	1.43376e+06	1.35907e+06	839343	1.074e+06	1.56887e+06	High	High	High	High	High	High	High	High	High	High	1
High	P12956	X-ray repair cross-complementing protein 6 OS=Homo sapiens GN=XRCC6 PE=1 SV=2	0	FALSE	24.143	12	7	22	7	609	69.8	6.64	65.54	7	0	194975	158418	161780	242921	159731	162874	243554	255970	160604	193846	High	High	High	High	High	High	High	High	High	High	1
High	P10599	Thioredoxin OS=Homo sapiens GN=TXN PE=1 SV=3	0	FALSE	23.927	51	6	28	6	105	11.7	4.92	76.68	6	0	598423	648451	580833	638168	512627	565410	678649	501570	631615	681546	High	High	High	High	High	High	High	High	High	High	1
High	O75964	ATP synthase subunit g, mitochondrial OS=Homo sapiens GN=ATP5L PE=1 SV=3	0	FALSE	23.785	38	3	13	3	103	11.4	9.64	40.06	3	0	303131	180724	181174	278142	249078	170718	218193	191883	164539	176097	High	High	High	High	High	High	High	High	High	High	1
High	P60842	Eukaryotic initiation factor 4A-I OS=Homo sapiens GN=EIF4A1 PE=1 SV=1	0	FALSE	23.783	18	7	14	1	406	46.1	5.48	42.38	7	0	16343.2	11603.8	12685.3	25335.6	12341	12639.5	13998.2	17473.1	15477.8	19782.2	High	High	High	High	High	High	High	High	High	High	1
High	P78371	T-complex protein 1 subunit beta OS=Homo sapiens GN=CCT2 PE=1 SV=4	0	FALSE	23.668	12	5	17	5	535	57.5	6.46	57.79	5	0	163723	176477	156818	173918	149988	144994	174847	137386	162244	177761	High	High	High	High	High	High	High	High	High	High	1
High	O14818	Proteasome subunit alpha type-7 OS=Homo sapiens GN=PSMA7 PE=1 SV=1	0	FALSE	23.629	35	7	17	7	248	27.9	8.46	51.71	7	0	436954	405600	359366	637225	353159	375260	460645	667425	444634	424036	High	High	High	High	High	High	High	High	High	High	1
High	P62191	26S protease regulatory subunit 4 OS=Homo sapiens GN=PSMC1 PE=1 SV=1	0	FALSE	23.525	22	7	15	7	440	49.2	6.21	42.03	7	0	140908	123769	131465	159078	107607	137915	129533	182219	116477	131824	High	High	High	High	High	High	High	High	High	High	1
High	P61604	10 kDa heat shock protein, mitochondrial OS=Homo sapiens GN=HSPE1 PE=1 SV=2	0	FALSE	23.503	64	8	34	8	102	10.9	8.92	88.36	8	0	984809	1.17322e+06	1.33831e+06	812766	1.30725e+06	1.51579e+06	676355	875940	589998	1.13416e+06	High	High	High	High	High	High	High	High	High	High	1
High	P01011	Alpha-1-antichymotrypsin OS=Homo sapiens GN=SERPINA3 PE=1 SV=2	0	FALSE	23.492	19	7	22	7	423	47.6	5.52	66.03	7	0	316057	340697	442715	308731	266576	337528	576995	285336	277736	368153	High	High	High	High	High	High	High	High	High	High	1
High	P30153	Serine/threonine-protein phosphatase 2A 65 kDa regulatory subunit A alpha isoform OS=Homo sapiens GN=PPP2R1A PE=1 SV=4	0	FALSE	23.492	17	8	17	8	589	65.3	5.11	42.9	8	0	260076	207043	182022	295315	187218	190750	327113	214151	215672	219431	High	High	High	High	High	High	High	High	High	High	1
High	Q9Y376	Calcium-binding protein 39 OS=Homo sapiens GN=CAB39 PE=1 SV=1	0	FALSE	23.333	18	7	16	7	341	39.8	6.89	49.36	7	0	287015	302655	304738	380072	269397	265854	284278	270098	299550	250566	High	High	High	High	High	High	High	High	High	High	1
High	O14949	Cytochrome b-c1 complex subunit 8 OS=Homo sapiens GN=UQCRQ PE=1 SV=4	0	FALSE	23.324	38	3	13	3	82	9.9	10.08	40.23	3	0	294540	213814	291827	298570	338956	236613	173668	253189	166855	191525	High	High	High	High	High	High	High	High	High	High	1
High	P63244	Receptor of activated protein C kinase 1 OS=Homo sapiens GN=RACK1 PE=1 SV=3	0	FALSE	23.272	27	7	13	7	317	35.1	7.69	40.47	7	0	157857	141614	136791	205779	138857	153849	252994	171209	191158	172480	High	High	High	High	High	High	High	High	High	High	1
High	P49368	T-complex protein 1 subunit gamma OS=Homo sapiens GN=CCT3 PE=1 SV=4	0	FALSE	23.19	16	6	21	6	545	60.5	6.49	51.38	6	0	148779	139868	148359	186338	128399	140380	160535	293224	153125	143445	High	High	High	High	High	High	High	High	High	High	1
High	P29692	Elongation factor 1-delta OS=Homo sapiens GN=EEF1D PE=1 SV=5	0	FALSE	23.17	27	6	12	5	281	31.1	5.01	35.66	6	1	209160	178338	185034	276911	175651	209935	192543	268261	194710	202166	High	High	High	High	High	High	High	High	High	High	1
High	P10606	Cytochrome c oxidase subunit 5B, mitochondrial OS=Homo sapiens GN=COX5B PE=1 SV=2	0	FALSE	23.067	30	6	29	6	129	13.7	8.81	73.3	6	0	630537	564737	677387	495667	804142	573638	325484	865329	301276	423857	High	High	High	High	High	High	High	High	High	High	1
High	P00747	Plasminogen OS=Homo sapiens GN=PLG PE=1 SV=2	0	FALSE	23.003	11	7	16	7	810	90.5	7.24	46.26	7	0	210953	424760	347029	199817	177326	224607	373205	208287	217673	311390	High	High	High	High	High	High	High	High	High	High	1
High	Q00610	Clathrin heavy chain 1 OS=Homo sapiens GN=CLTC PE=1 SV=5	0	FALSE	22.981	7	7	9	7	1675	191.5	5.69	25.88	7	0	83795.9	90155	61312.5	69323.8	113401	104362	107500	130515	74902.5	73461.1	High	High	High	High	High	High	High	High	High	High	1
High	P04196	Histidine-rich glycoprotein OS=Homo sapiens GN=HRG PE=1 SV=1	0	FALSE	22.741	10	4	12	4	525	59.5	7.5	39.2	4	0	154944	153033	253886	106113	113230	146514	277167	164626	145990	162785	High	High	High	High	High	High	High	High	High	High	1
High	P34932	Heat shock 70 kDa protein 4 OS=Homo sapiens GN=HSPA4 PE=1 SV=4	0	FALSE	22.494	10	8	15	8	840	94.3	5.19	37.66	8	0	353375	265336	245454	341083	246582	250897	278673	306394	257152	254813	High	High	High	High	High	High	High	High	High	High	1
High	Q99584	Protein S100-A13 OS=Homo sapiens GN=S100A13 PE=1 SV=1	0	FALSE	22.386	49	6	26	6	98	11.5	6.16	81.52	6	0	597323	437482	689529	694692	499335	1.54591e+06	1.3134e+06	835605	1.4199e+06	1.13668e+06	High	High	High	High	High	High	High	High	High	High	1
High	Q8N3L3	Beta-taxilin OS=Homo sapiens GN=TXLNB PE=1 SV=3	0	FALSE	22.384	12	6	16	6	684	76.5	4.93	49.9	6	0	84447.7	92364.6	84529.2	103328	69678.1	89874.9	76235.3	105336	82051.2	97774.9	High	High	High	High	High	High	High	High	High	High	1
High	P20774	Mimecan OS=Homo sapiens GN=OGN PE=1 SV=1	0	FALSE	22.329	20	6	23	6	298	33.9	5.63	63.69	6	0	2.00862e+06	1.29228e+06	1.55527e+06	1.70915e+06	981088	1.71731e+06	1.63712e+06	882620	1.10716e+06	1.08268e+06	High	High	High	High	High	High	High	High	High	High	1
High	P62424	60S ribosomal protein L7a OS=Homo sapiens GN=RPL7A PE=1 SV=2	0	FALSE	22.196	20	6	17	6	266	30	10.61	46.42	6	0	285125	258046	237277	341976	295078	345068	278560	332585	273800	319314	High	High	High	High	High	High	High	High	High	High	1
High	O15273	Telethonin OS=Homo sapiens GN=TCAP PE=1 SV=1	0	FALSE	22.122	38	5	21	5	167	19	5.25	62.4	5	0	573382	576157	525208	680551	582108	495081	459479	396238	468741	498941	High	High	High	High	High	High	High	High	High	High	1
High	P53597	Succinyl-CoA ligase [ADP/GDP-forming] subunit alpha, mitochondrial OS=Homo sapiens GN=SUCLG1 PE=1 SV=4	0	FALSE	22.115	15	5	15	5	346	36.2	8.79	49.1	5	0	485951	336432	353283	461418	426695	320584	287882	298070	232915	357456	High	High	High	High	High	High	High	High	High	High	1
High	P0CG05	Ig lambda-2 chain C regions OS=Homo sapiens GN=IGLC2 PE=1 SV=1	0	FALSE	22.014	62	5	47	3	106	11.3	7.24	151.7	5	0	564711	630671	998808	488569	485925	652082	1.1095e+06	718126	1.11828e+06	874844	High	High	High	High	High	High	High	High	High	High	1
High	P16157	Ankyrin-1 OS=Homo sapiens GN=ANK1 PE=1 SV=3	0	FALSE	21.907	5	6	9	6	1881	206.1	6.01	22.31	6	0	32130.9	98471.3	103688	36781.3	47741.2	38444.7	96394.5	35189.1	26903.3	41711.4	High	High	High	High	High	High	High	High	High	High	1
High	P51452	Dual specificity protein phosphatase 3 OS=Homo sapiens GN=DUSP3 PE=1 SV=1	0	FALSE	21.897	44	6	21	6	185	20.5	7.8	63.25	6	0	240752	198453	210431	301612	204945	228821	222129	252404	257347	212008	High	High	High	High	High	High	High	High	High	High	1
High	O75915	PRA1 family protein 3 OS=Homo sapiens GN=ARL6IP5 PE=1 SV=1	0	FALSE	21.885	24	4	23	4	188	21.6	9.77	81.94	4	0	805387	543638	600367	958345	565244	583731	900373	483891	752508	737900	High	High	High	High	High	High	High	High	High	High	1
High	Q02252	Methylmalonate-semialdehyde dehydrogenase [acylating], mitochondrial OS=Homo sapiens GN=ALDH6A1 PE=1 SV=2	0	FALSE	21.609	21	7	11	7	535	57.8	8.5	28.55	7	0	80761.5	53280.5	65920	96788.6	75299	62791.1	93179.6	119966	69254.9	94009.7	High	High	High	High	High	High	High	High	High	High	1
High	P50990	T-complex protein 1 subunit theta OS=Homo sapiens GN=CCT8 PE=1 SV=4	0	FALSE	21.593	11	6	12	6	548	59.6	5.6	41.81	6	0	193210	168249	151054	241934	143570	143531	214099	200081	176467	162158	High	High	High	High	High	High	High	High	High	High	1
High	O60763	General vesicular transport factor p115 OS=Homo sapiens GN=USO1 PE=1 SV=2	0	FALSE	21.561	6	5	10	5	962	107.8	4.91	33.06	5	0	63970.8	58424.3	42872.3	97489.2	49476.5	65570.7	73338.8	102152	59714	61484	High	High	High	High	High	High	High	High	High	High	1
High	P24844	Myosin regulatory light polypeptide 9 OS=Homo sapiens GN=MYL9 PE=1 SV=4	0	FALSE	21.476	39	5	14	1	172	19.8	4.92	37.43	5	0	5467.03	6830.47	6030.92	27673.8	3864.96	7675.26	5485.45	3824.44	4242.29	3546.63	High	High	High	High	High	High	High	High	High	High	1
High	P63000	Ras-related C3 botulinum toxin substrate 1 OS=Homo sapiens GN=RAC1 PE=1 SV=1	0	FALSE	21.456	28	6	13	5	192	21.4	8.5	33.9	6	1	300535	222445	234836	261064	207847	206582	300862	248573	269208	245677	High	High	High	High	High	High	High	High	High	High	1
High	P09651	Heterogeneous nuclear ribonucleoprotein A1 OS=Homo sapiens GN=HNRNPA1 PE=1 SV=5	0	FALSE	21.391	18	5	14	5	372	38.7	9.13	48.35	5	0	159489	168559	167630	169151	174992	169903	226593	163078	158032	211365	High	High	High	High	High	High	High	High	High	High	1
High	Q15366	Poly(rC)-binding protein 2 OS=Homo sapiens GN=PCBP2 PE=1 SV=1	0	FALSE	21.24	18	6	20	3	365	38.6	6.79	54.35	6	0	7878.73	3293.6	4933.3	9443.69	4228.18	4681.37	6697.47	5230.32	5428.37	2761.68	High	High	High	High	High	High	High	High	High	High	1
High	O95182	NADH dehydrogenase [ubiquinone] 1 alpha subcomplex subunit 7 OS=Homo sapiens GN=NDUFA7 PE=1 SV=3	0	FALSE	20.961	35	5	18	5	113	12.5	10.18	57.12	5	0	542779	530873	853079	418146	917856	709760	316367	459018	292145	554160	High	High	High	High	High	High	High	High	High	High	1
High	Q92629	Delta-sarcoglycan OS=Homo sapiens GN=SGCD PE=1 SV=2	0	FALSE	20.802	20	5	17	5	289	32.1	9.11	51.74	5	0	161567	102634	110971	155268	111532	105693	156538	119281	137428	133329	High	High	High	High	High	High	High	High	High	High	1
High	Q9Y5Z4	Heme-binding protein 2 OS=Homo sapiens GN=HEBP2 PE=1 SV=1	0	FALSE	20.778	37	7	19	7	205	22.9	4.63	43.74	7	0	371806	381774	286811	493237	309514	319600	359429	359209	333173	400065	High	High	High	High	High	High	High	High	High	High	1
High	P15880	40S ribosomal protein S2 OS=Homo sapiens GN=RPS2 PE=1 SV=2	0	FALSE	20.772	16	5	13	5	293	31.3	10.24	40.58	5	0	411848	320663	305157	434969	350851	354013	386173	346053	371174	377883	High	High	High	High	High	High	High	High	High	High	1
High	Q9Y3A5	Ribosome maturation protein SBDS OS=Homo sapiens GN=SBDS PE=1 SV=4	0	FALSE	20.662	25	6	18	6	250	28.7	8.75	49.98	6	0	263072	196433	189186	306038	189887	182610	279087	281936	237322	208132	High	High	High	High	High	High	High	High	High	High	1
High	P07477	Trypsin-1 OS=Homo sapiens GN=PRSS1 PE=1 SV=1	0	FALSE	20.657	15	3	39	2	247	26.5	6.51	78.5	3	0	159296	361013	479439	202500	142645	388686	125819	268888	189804	342072	High	High	High	High	High	High	High	High	High	High	1
High	P12829	Myosin light chain 4 OS=Homo sapiens GN=MYL4 PE=1 SV=3	0	FALSE	20.638	18	4	84	2	197	21.6	5.03	248.11	4	0											High	High	High	High	High	High	High	High	High	High	1
High	P51149	Ras-related protein Rab-7a OS=Homo sapiens GN=RAB7A PE=1 SV=1	0	FALSE	20.599	24	4	12	4	207	23.5	6.7	41.77	4	0	102270	80595.1	77878.3	137372	82826.3	69768.3	113626	123555	95662.7	94062.6	High	High	High	High	High	High	High	High	High	High	1
High	P00403	Cytochrome c oxidase subunit 2 OS=Homo sapiens GN=MT-CO2 PE=1 SV=1	0	FALSE	20.507	23	4	16	4	227	25.5	4.82	49.09	4	0	813700	421849	464781	742101	502848	356261	466864	457264	346424	350715	High	High	High	High	High	High	High	High	High	High	1
High	P51114	Fragile X mental retardation syndrome-related protein 1 OS=Homo sapiens GN=FXR1 PE=1 SV=3	0	FALSE	20.463	14	6	13	6	621	69.7	6.15	32.48	6	0	138903	111923	108293	176594	108956	137171	134270	164110	125054	124247	High	High	High	High	High	High	High	High	High	High	1
High	P62241	40S ribosomal protein S8 OS=Homo sapiens GN=RPS8 PE=1 SV=2	0	FALSE	20.461	28	5	15	5	208	24.2	10.32	42.64	5	0	127364	132949	117727	163873	122467	141329	146324	135776	113064	142629	High	High	High	High	High	High	High	High	High	High	1
High	Q9Y3I0	tRNA-splicing ligase RtcB homolog OS=Homo sapiens GN=RTCB PE=1 SV=1	0	FALSE	20.387	15	6	13	6	505	55.2	7.23	36.28	6	0	82572.6	84943	71890.1	104599	75850.5	70173.3	86109.7	116105	75784	81586.5	High	High	High	High	High	High	High	High	High	High	1
High	P61088	Ubiquitin-conjugating enzyme E2 N OS=Homo sapiens GN=UBE2N PE=1 SV=1	0	FALSE	20.383	42	5	19	5	152	17.1	6.57	53.31	5	0	569080	506439	535095	569980	564327	546133	587744	387710	453070	627679	High	High	High	High	High	High	High	High	High	High	1
High	O00429	Dynamin-1-like protein OS=Homo sapiens GN=DNM1L PE=1 SV=2	0	FALSE	20.365	8	5	12	5	736	81.8	6.81	34.98	5	0	101338	85281.5	74452.6	131430	85232.7	90906	88440.2	103343	89527.9	90235.6	High	High	High	High	High	High	High	High	High	High	1
High	Q15772	Striated muscle preferentially expressed protein kinase OS=Homo sapiens GN=SPEG PE=1 SV=4	0	FALSE	20.337	2	5	12	5	3267	354.1	8.51	40.85	5	0	101373	105048	86339.2	127202	95709.6	105321	123071	126294	88450	101424	High	High	High	High	High	High	High	High	High	High	1
High	O75367	Core histone macro-H2A.1 OS=Homo sapiens GN=H2AFY PE=1 SV=4	0	FALSE	20.28	19	5	14	5	372	39.6	9.79	47.2	5	0	166022	143896	144374	187294	148809	158860	190449	182612	152427	174652	High	High	High	High	High	High	High	High	High	High	1
High	P06702	Protein S100-A9 OS=Homo sapiens GN=S100A9 PE=1 SV=1	0	FALSE	20.279	45	4	15	4	114	13.2	6.13	47.85	4	0	103687	252965	251630	122253	143173	504276	214078	144477	113919	308154	High	High	High	High	High	High	High	High	High	High	1
High	P82909	28S ribosomal protein S36, mitochondrial OS=Homo sapiens GN=MRPS36 PE=1 SV=2	0	FALSE	20.134	57	4	15	4	103	11.5	9.99	45.39	4	0	170571	223170	252487	153910	368501	261619	161922	235753	130252	178643	High	High	High	High	High	High	High	High	High	High	1
High	Q13561	Dynactin subunit 2 OS=Homo sapiens GN=DCTN2 PE=1 SV=4	0	FALSE	20.118	12	4	14	4	401	44.2	5.21	48.94	4	0	98093.1	96425.6	101562	115493	85367	112842	107906	170293	103693	113756	High	High	High	High	High	High	High	High	High	High	1
High	P51911	Calponin-1 OS=Homo sapiens GN=CNN1 PE=1 SV=2	0	FALSE	20.103	18	5	12	5	297	33.2	9.07	42.94	5	0	88747.9	93653	142644	642791	121749	228544	107354	94028.8	72951.9	81943.6	High	High	High	High	High	High	High	High	High	High	1
High	Q16555	Dihydropyrimidinase-related protein 2 OS=Homo sapiens GN=DPYSL2 PE=1 SV=1	0	FALSE	20.066	12	6	12	4	572	62.3	6.38	32.66	6	2	198301	121196	126887	208791	143139	138682	252126	265254	149335	161257	High	High	High	High	High	High	High	High	High	High	1
High	P31150	Rab GDP dissociation inhibitor alpha OS=Homo sapiens GN=GDI1 PE=1 SV=2	0	FALSE	20.051	15	6	20	1	447	50.6	5.14	54.31	6	0	26054.1	22067.8	23676.8	35813	21497.6	23623.3	28437.2	31735.7	27575.7	30088.9	High	High	High	High	High	High	High	High	High	High	1
High	Q16777	Histone H2A type 2-C OS=Homo sapiens GN=HIST2H2AC PE=1 SV=4	0	FALSE	20.041	36	5	15	2	129	14	10.9	37.17	5	2	451407	598161	519568	463871	743901	860302	535330	961143	442144	659463	High	High	High	High	High	High	High	High	High	High	1
High	P61586	Transforming protein RhoA OS=Homo sapiens GN=RHOA PE=1 SV=1	0	FALSE	20.008	27	6	14	6	193	21.8	6.1	33.45	6	0	256564	209310	224323	212981	215435	189446	259533	194811	225788	228079	High	High	High	High	High	High	High	High	High	High	1
High	O75874	Isocitrate dehydrogenase [NADP] cytoplasmic OS=Homo sapiens GN=IDH1 PE=1 SV=2	0	FALSE	19.782	13	6	14	5	414	46.6	7.01	43.14	6	0	175237	131199	156501	175594	136869	140511	180507	126421	154983	158606	High	High	High	High	High	High	High	High	High	High	1
High	P23526	Adenosylhomocysteinase OS=Homo sapiens GN=AHCY PE=1 SV=4	0	FALSE	19.76	14	6	15	6	432	47.7	6.34	45.28	6	0	219631	190486	170433	240270	175143	173849	233121	248640	218089	177089	High	High	High	High	High	High	High	High	High	High	1
High	P04220	Ig mu heavy chain disease protein OS=Homo sapiens PE=1 SV=1	0	FALSE	19.639	25	7	18	1	391	43	5.24	48.58	7	0	1493.5			2156.67	1782.58		1891.84	5207.88	1717.55		High	Not Found	Not Found	High	High	Not Found	High	High	High	Not Found	1
High	Q9BQ69	O-acetyl-ADP-ribose deacetylase MACROD1 OS=Homo sapiens GN=MACROD1 PE=1 SV=2	0	FALSE	19.625	23	4	17	4	325	35.5	9.51	62	4	0	220136	229652	198637	213729	234842	214390	231054	169348	208943	229475	High	High	High	High	High	High	High	High	High	High	1
High	P54920	Alpha-soluble NSF attachment protein OS=Homo sapiens GN=NAPA PE=1 SV=3	0	FALSE	19.575	20	5	12	5	295	33.2	5.36	37.65	5	0	170478	142571	132287	185742	127479	117874	179408	182172	149615	142747	High	High	High	High	High	High	High	High	High	High	1
High	P34949	Mannose-6-phosphate isomerase OS=Homo sapiens GN=MPI PE=1 SV=2	0	FALSE	19.308	11	4	9	4	423	46.6	5.95	27.97	4	0	52985.1	41924.3	52684.2	83825.1	47744.5	54360.1	49872.5	76638.5	54412	47000.9	High	High	High	High	High	High	High	High	High	High	1
High	P04843	Dolichyl-diphosphooligosaccharide--protein glycosyltransferase subunit 1 OS=Homo sapiens GN=RPN1 PE=1 SV=1	0	FALSE	19.284	10	5	10	5	607	68.5	6.38	35.77	5	0	58422.5	48694.2	41992.9	59869.1	43127.9	38273.9	61684	58356.7	54191.4	51409.1	High	High	High	High	High	High	High	High	High	High	1
High	P05155	Plasma protease C1 inhibitor OS=Homo sapiens GN=SERPING1 PE=1 SV=2	0	FALSE	19.266	10	4	10	4	500	55.1	6.55	32.66	4	0	62846.8	54376.1	55673.4	73840.2	50988	48789.8	110014	81893.4	55014.4	55483	High	High	High	High	High	High	High	High	High	High	1
High	P50991	T-complex protein 1 subunit delta OS=Homo sapiens GN=CCT4 PE=1 SV=4	0	FALSE	19.089	13	7	15	7	539	57.9	7.83	41.3	7	0	246921	204049	202906	259118	195585	207745	242205	271037	217900	215698	High	High	High	High	High	High	High	High	High	High	1
High	Q9NR12	PDZ and LIM domain protein 7 OS=Homo sapiens GN=PDLIM7 PE=1 SV=1	0	FALSE	19.077	15	5	13	5	457	49.8	8.41	39.3	5	0	170708	196329	210114	209981	168342	433892	195201	178087	265299	261106	High	High	High	High	High	High	High	High	High	High	1
High	P02749	Beta-2-glycoprotein 1 OS=Homo sapiens GN=APOH PE=1 SV=3	0	FALSE	19.062	26	6	15	6	345	38.3	7.97	38.57	6	0	165585	181280	292501	120001	186707	292045	277468	150946	141171	215417	High	High	High	High	High	High	High	High	High	High	1
High	P35237	Serpin B6 OS=Homo sapiens GN=SERPINB6 PE=1 SV=3	0	FALSE	18.948	22	6	13	6	376	42.6	5.27	24.61	6	0	113307	90925.1	76884.1	150888	82942.3	81639.6	105375	134596	102235	90964.1	High	High	High	High	High	High	High	High	High	High	1
High	P04217	Alpha-1B-glycoprotein OS=Homo sapiens GN=A1BG PE=1 SV=4	0	FALSE	18.886	12	5	11	5	495	54.2	5.86	32.09	5	0	110729	130685	220590	96510.1	117139	141293	171060	96304.4	115974	124163	High	High	High	High	High	High	High	High	High	High	1
High	Q13698	Voltage-dependent L-type calcium channel subunit alpha-1S OS=Homo sapiens GN=CACNA1S PE=1 SV=4	0	FALSE	18.849	3	5	16	5	1873	212.2	6.57	46.04	5	0	101993	99475.7	85225	115131	96176.4	97680.1	132018	134792	116844	110182	High	High	High	High	High	High	High	High	High	High	1
High	O94919	Endonuclease domain-containing 1 protein OS=Homo sapiens GN=ENDOD1 PE=1 SV=2	0	FALSE	18.841	13	5	13	5	500	55	5.71	38.1	5	0	99996.1	77650.9	74841.4	129718	68216	74253.9	85779.5	135931	76809.5	71713	High	High	High	High	High	High	High	High	High	High	1
High	O00330	Pyruvate dehydrogenase protein X component, mitochondrial OS=Homo sapiens GN=PDHX PE=1 SV=3	0	FALSE	18.721	12	6	11	6	501	54.1	8.66	31.3	6	0	263973	197602	211252	261471	226418	219456	186075	190226	177339	225205	High	High	High	High	High	High	High	High	High	High	1
High	P35080	Profilin-2 OS=Homo sapiens GN=PFN2 PE=1 SV=3	0	FALSE	18.717	28	3	16	3	140	15	6.99	46.25	3	0	312990	219216	205412	364887	233865	211670	193198	251537	237915	231402	High	High	High	High	High	High	High	High	High	High	1
High	P13716	Delta-aminolevulinic acid dehydratase OS=Homo sapiens GN=ALAD PE=1 SV=1	0	FALSE	18.685	16	4	10	4	330	36.3	6.79	40.32	4	0	75418	121596	130724	71180.5	84379.2	53679.8	113514	73936.7	61679.7	73729.6	High	High	High	High	High	High	High	High	High	High	1
High	Q16853	Membrane primary amine oxidase OS=Homo sapiens GN=AOC3 PE=1 SV=3	0	FALSE	18.66	8	6	13	6	763	84.6	6.52	34.5	6	0	393539	361013	485755	666168	267501	752770	769877	703414	242549	417074	High	High	High	High	High	High	High	High	High	High	1
High	P28066	Proteasome subunit alpha type-5 OS=Homo sapiens GN=PSMA5 PE=1 SV=3	0	FALSE	18.653	20	3	13	3	241	26.4	4.79	49.66	3	0	112089	81989.7	106543	94879.6	84118.5	77927.9	94986.6	72213.7	93282.8	100296	High	High	High	High	High	High	High	High	High	High	1
High	P15531	Nucleoside diphosphate kinase A OS=Homo sapiens GN=NME1 PE=1 SV=1	0	FALSE	18.625	37	5	20	1	152	17.1	6.19	69.61	5	0	21775.6	22844.3	23144	19676.5	18662.4	20403.6	26713.3	15400.3	16331.7	20902.2	High	High	High	High	High	High	High	High	High	High	1
High	O75208	Ubiquinone biosynthesis protein COQ9, mitochondrial OS=Homo sapiens GN=COQ9 PE=1 SV=1	0	FALSE	18.622	14	4	16	4	318	35.5	5.94	49.36	4	0	466105	365318	355009	464284	347912	267703	293407	246208	234344	302484	High	High	High	High	High	High	High	High	High	High	1
High	O95292	Vesicle-associated membrane protein-associated protein B/C OS=Homo sapiens GN=VAPB PE=1 SV=3	0	FALSE	18.614	19	5	19	4	243	27.2	7.3	57.85	5	0	211780	173399	190390	232498	185602	181591	185393	232795	179357	169123	High	High	High	High	High	High	High	High	High	High	1
High	P18859	ATP synthase-coupling factor 6, mitochondrial OS=Homo sapiens GN=ATP5J PE=1 SV=1	0	FALSE	18.559	38	5	23	5	108	12.6	9.52	62.21	5	0	1.54772e+06	2.23549e+06	2.48552e+06	1.02204e+06	2.81964e+06	2.78608e+06	1.01749e+06	829004	931326	1.8037e+06	High	High	High	High	High	High	High	High	High	High	1
High	P10768	S-formylglutathione hydrolase OS=Homo sapiens GN=ESD PE=1 SV=2	0	FALSE	18.548	15	4	15	4	282	31.4	7.02	42.28	4	0	487889	388337	403697	501690	479129	331999	364389	406449	522608	497501	High	High	High	High	High	High	High	High	High	High	1
High	P35754	Glutaredoxin-1 OS=Homo sapiens GN=GLRX PE=1 SV=2	0	FALSE	18.538	42	3	14	3	106	11.8	8.09	46.37	3	0	80074.4	138609	109553	96340.1	95747.9	117107	110942	71517.6	133731	127530	High	High	High	High	High	High	High	High	High	High	1
High	P10636	Microtubule-associated protein tau OS=Homo sapiens GN=MAPT PE=1 SV=5	0	FALSE	18.518	8	4	10	4	758	78.9	6.71	30.26	4	0	63352.4	71213.5	72134.3	56521.3	81555.5	96609.7	55881.6	34768.4	54014.4	78309.5	High	High	High	High	High	High	High	High	High	High	1
High	P62263	40S ribosomal protein S14 OS=Homo sapiens GN=RPS14 PE=1 SV=3	0	FALSE	18.502	36	4	14	4	151	16.3	10.05	46.62	4	0	130828	129067	99598.9	134823	133590	132395	115413	81695.1	110916	133224	High	High	High	High	High	High	High	High	High	High	1
High	Q9UNZ2	NSFL1 cofactor p47 OS=Homo sapiens GN=NSFL1C PE=1 SV=2	0	FALSE	18.477	12	4	21	4	370	40.5	5.1	62.8	4	0	334257	359777	305812	371193	311200	345826	304012	261641	304273	361775	High	High	High	High	High	High	High	High	High	High	1
High	P37802	Transgelin-2 OS=Homo sapiens GN=TAGLN2 PE=1 SV=3	0	FALSE	18.451	29	5	10	5	199	22.4	8.25	37.57	5	0	369253	303454	333871	458001	296341	289604	346608	346166	302041	300905	High	High	High	High	High	High	High	High	High	High	1
High	Q07020	60S ribosomal protein L18 OS=Homo sapiens GN=RPL18 PE=1 SV=2	0	FALSE	18.407	26	4	12	4	188	21.6	11.72	36.01	4	0	113923	103211	98378.3	99113.8	103201	136083	103737	84703	98706.1	113995	High	High	High	High	High	High	High	High	High	High	1
High	P51649	Succinate-semialdehyde dehydrogenase, mitochondrial OS=Homo sapiens GN=ALDH5A1 PE=1 SV=2	0	FALSE	18.359	9	5	15	5	535	57.2	8.28	44.31	5	0	214139	143899	205480	243542	188986	166048	190118	262138	186105	227628	High	High	High	High	High	High	High	High	High	High	1
High	Q2TAL5	Smoothelin-like protein 2 OS=Homo sapiens GN=SMTNL2 PE=2 SV=1	0	FALSE	18.326	10	4	9	4	461	50.2	8.56	31.83	4	0	126955	118407	78880.6	119588	94933.7	93762.1	125624	111497	140674	105749	High	High	High	High	High	High	High	High	High	High	1
High	Q04917	14-3-3 protein eta OS=Homo sapiens GN=YWHAH PE=1 SV=4	0	FALSE	18.292	22	6	25	2	246	28.2	4.84	66.9	6	0	52742.4	37616.2	40784.2	62787.1	42859.6	43081.1	61866.2	26305.2	50696.2	42194.8	High	High	High	High	High	High	High	High	High	High	1
High	P51648	Fatty aldehyde dehydrogenase OS=Homo sapiens GN=ALDH3A2 PE=1 SV=1	0	FALSE	18.273	11	5	11	5	485	54.8	7.88	33.78	5	0	73665.4	61098.8	62982.9	86007.8	60306.3	51808.3	73898.8	59617.1	70601.1	61060.2	High	High	High	High	High	High	High	High	High	High	1
High	O94905	Erlin-2 OS=Homo sapiens GN=ERLIN2 PE=1 SV=1	0	FALSE	18.18	15	6	16	6	339	37.8	5.62	46.44	6	0	183053	130679	140687	226139	134856	145735	188451	224127	225842	184893	High	High	High	High	High	High	High	High	High	High	1
High	Q15124	Phosphoglucomutase-like protein 5 OS=Homo sapiens GN=PGM5 PE=1 SV=2	0	FALSE	18.156	12	6	10	6	567	62.2	7.21	21.47	6	0	140006	91866.5	89701.5	191347	83670.5	87375	79883.8	57427.9	66511.8	70055.5	High	High	High	High	High	High	High	High	High	High	1
High	O75306	NADH dehydrogenase [ubiquinone] iron-sulfur protein 2, mitochondrial OS=Homo sapiens GN=NDUFS2 PE=1 SV=2	0	FALSE	18.155	11	5	17	5	463	52.5	7.55	48.58	5	0	260468	150351	165950	193412	217325	130152	166636	168996	137960	143637	High	High	High	High	High	High	High	High	High	High	1
High	P62826	GTP-binding nuclear protein Ran OS=Homo sapiens GN=RAN PE=1 SV=3	0	FALSE	18.107	21	4	15	4	216	24.4	7.49	47.78	4	0	315691	370895	346863	392291	338254	279111	391138	349765	327213	323101	High	High	High	High	High	High	High	High	High	High	1
High	P54619	5'-AMP-activated protein kinase subunit gamma-1 OS=Homo sapiens GN=PRKAG1 PE=1 SV=1	0	FALSE	18.097	14	4	9	4	331	37.6	6.92	25.32	4	0	24447.4	18698.6	17611	29523.1	17308.6	16161.5	25119.5	27476.1	19617.6	19831.6	High	High	High	High	High	High	High	High	High	High	1
High	P24534	Elongation factor 1-beta OS=Homo sapiens GN=EEF1B2 PE=1 SV=3	0	FALSE	18.085	21	4	14	3	225	24.7	4.67	43.49	4	0	93597.5	89103.3	90464.2	115610	76938.2	96958.1	92088.9	179896	93220	100517	High	High	High	High	High	High	High	High	High	High	1
High	Q8WUM4	Programmed cell death 6-interacting protein OS=Homo sapiens GN=PDCD6IP PE=1 SV=1	0	FALSE	17.995	6	5	12	5	868	96	6.52	35.39	5	0	180771	166014	151256	261233	141651	176990	217602	351306	179698	196869	High	High	High	High	High	High	High	High	High	High	1
High	Q9Y6B6	GTP-binding protein SAR1b OS=Homo sapiens GN=SAR1B PE=1 SV=1	0	FALSE	17.878	22	3	11	2	198	22.4	6.11	38.77	3	1	57639.6	51862.4	40046.3	74520.9	44078.9	44519.3	55178.7	56825	58295.9	47686.1	High	High	High	High	High	High	High	High	High	High	1
High	P39019	40S ribosomal protein S19 OS=Homo sapiens GN=RPS19 PE=1 SV=2	0	FALSE	17.728	34	5	12	5	145	16.1	10.32	39.99	5	0	220706	356895	280383	228384	308026	442797	196963	160016	213893	326202	High	High	High	High	High	High	High	High	High	High	1
High	P26641	Elongation factor 1-gamma OS=Homo sapiens GN=EEF1G PE=1 SV=3	0	FALSE	17.683	10	5	14	5	437	50.1	6.67	36.25	5	0	208858	147154	153105	238670	150633	178540	192618	226876	186177	184721	High	High	High	High	High	High	High	High	High	High	1
High	P06748	Nucleophosmin OS=Homo sapiens GN=NPM1 PE=1 SV=2	0	FALSE	17.624	18	6	14	6	294	32.6	4.78	40.32	6	0	559114	418248	450470	506249	513017	536550	489003	381859	422981	553428	High	High	High	High	High	High	High	High	High	High	1
High	P14868	Aspartate--tRNA ligase, cytoplasmic OS=Homo sapiens GN=DARS PE=1 SV=2	0	FALSE	17.584	16	6	10	6	501	57.1	6.55	20.58	6	0	75047.6	61164.1	59887.5	91030.2	55037.1	53836.4	71458.6	88459.3	58110.3	64927	High	High	High	High	High	High	High	High	High	High	1
High	Q92523	Carnitine O-palmitoyltransferase 1, muscle isoform OS=Homo sapiens GN=CPT1B PE=1 SV=2	0	FALSE	17.53	9	5	14	5	772	87.7	8.62	41.49	5	0	135951	71926	87549.3	128345	94916.6	75112.2	87580.8	102801	63906.2	88142.1	High	High	High	High	High	High	High	High	High	High	1
High	Q15084	Protein disulfide-isomerase A6 OS=Homo sapiens GN=PDIA6 PE=1 SV=1	0	FALSE	17.496	11	4	7	4	440	48.1	5.08	25.4	4	0	86888.6	69918.6	67902	109233	73081.1	74558.2	108972	120774	86574.4	83891.7	High	High	High	High	High	High	High	High	High	High	1
High	P05026	Sodium/potassium-transporting ATPase subunit beta-1 OS=Homo sapiens GN=ATP1B1 PE=1 SV=1	0	FALSE	17.482	20	5	13	5	303	35	8.53	37.26	5	0	95694.5	67794.6	71138.1	92582.1	71483.7	60425.4	92784.4	56778.6	82963.4	72222.2	High	High	High	High	High	High	High	High	High	High	1
High	P30084	Enoyl-CoA hydratase, mitochondrial OS=Homo sapiens GN=ECHS1 PE=1 SV=4	0	FALSE	17.472	18	4	13	4	290	31.4	8.07	41.74	4	0	711390	409866	460786	645031	505583	448803	531710	239828	366768	492149	High	High	High	High	High	High	High	High	High	High	1
High	O95810	Serum deprivation-response protein OS=Homo sapiens GN=SDPR PE=1 SV=3	0	FALSE	17.435	12	4	8	4	425	47.1	5.21	25.62	4	0	92388.5	87780.6	97451.3	98345.9	86791.1	136059	94225.4	109062	70335.8	74285.3	High	High	High	High	High	High	High	High	High	High	1
High	O75822	Eukaryotic translation initiation factor 3 subunit J OS=Homo sapiens GN=EIF3J PE=1 SV=2	0	FALSE	17.417	16	5	11	5	258	29	4.83	29.5	5	0	81383.1	60213.7	71809.8	90553.3	69727.5	65925.3	62297.6	86339.6	62417.8	63828.1	High	High	High	High	High	High	High	High	High	High	1
High	Q6IBS0	Twinfilin-2 OS=Homo sapiens GN=TWF2 PE=1 SV=2	0	FALSE	17.398	20	4	6	4	349	39.5	6.84	17.46	4	0	47710.3	39713.9	41013.5	76963.6	41644.4	44697.1	41472.8	51777.6	42949.8	48284.3	High	High	High	High	High	High	High	High	High	High	1
High	P54578	Ubiquitin carboxyl-terminal hydrolase 14 OS=Homo sapiens GN=USP14 PE=1 SV=3	0	FALSE	17.392	13	5	8	5	494	56	5.3	15.09	5	0	72370.1	57480.2	61465.9	81144.9	52692.6	52352.3	73552.7	59759.8	69125.8	54438.9	High	High	High	High	High	High	High	High	High	High	1
High	P08294	Extracellular superoxide dismutase [Cu-Zn] OS=Homo sapiens GN=SOD3 PE=1 SV=2	0	FALSE	17.369	13	3	9	3	240	25.8	6.61	29.34	3	0	118973	80579	81692.1	77814	109842	128359	107885	97188.9	82855.5	95465.8	High	High	High	High	High	High	High	High	High	High	1
High	O95747	Serine/threonine-protein kinase OSR1 OS=Homo sapiens GN=OXSR1 PE=1 SV=1	0	FALSE	17.366	12	5	11	5	527	58	6.43	30.92	5	0	97787.7	88938.6	103020	108302	88167.1	75002.2	95657.2	74207.7	78391.8	86993.9	High	High	High	High	High	High	High	High	High	High	1
High	P28074	Proteasome subunit beta type-5 OS=Homo sapiens GN=PSMB5 PE=1 SV=3	0	FALSE	17.332	17	4	11	4	263	28.5	6.92	24.14	4	0	111055	93736.5	78131.9	132308	87517.9	75003.7	103971	81130.1	98805.6	90958.1	High	High	High	High	High	High	High	High	High	High	1
High	Q14353	Guanidinoacetate N-methyltransferase OS=Homo sapiens GN=GAMT PE=1 SV=1	0	FALSE	17.303	25	4	12	4	236	26.3	6.14	29.64	4	0	78003.2	58561.7	55291.6	53401.9	71664.3	40088.3	77792.4	44628.2	69573	74342.3	High	High	High	High	High	High	High	High	High	High	1
High	Q9BX66	Sorbin and SH3 domain-containing protein 1 OS=Homo sapiens GN=SORBS1 PE=1 SV=3	0	FALSE	17.293	5	5	8	5	1292	142.4	6.84	22.23	5	0	27050.8	24751.8	26617.3	33086.2	20543.1	28999.7	22903.3	33300.5	15820.9	25113.7	High	High	High	High	High	High	High	High	High	High	1
High	P61247	40S ribosomal protein S3a OS=Homo sapiens GN=RPS3A PE=1 SV=2	0	FALSE	17.252	21	6	9	6	264	29.9	9.73	26.63	6	0	420282	401718	312190	523250	392295	429142	471319	293032	387961	468437	High	High	High	High	High	High	High	High	High	High	1
High	O75380	NADH dehydrogenase [ubiquinone] iron-sulfur protein 6, mitochondrial OS=Homo sapiens GN=NDUFS6 PE=1 SV=1	0	FALSE	17.216	51	4	10	4	124	13.7	8.28	28.8	4	0	181833	147929	212086	81210.7	262670	183314	106732	61273.1	95755.6	181017	High	High	High	High	High	High	High	High	High	High	1
High	Q9P0J0	NADH dehydrogenase [ubiquinone] 1 alpha subcomplex subunit 13 OS=Homo sapiens GN=NDUFA13 PE=1 SV=3	0	FALSE	17.207	34	4	18	4	144	16.7	8.43	49.54	4	0	306039	186053	210862	297853	269480	147021	204283	234370	155817	167776	High	High	High	High	High	High	High	High	High	High	1
High	Q9Y4W6	AFG3-like protein 2 OS=Homo sapiens GN=AFG3L2 PE=1 SV=2	0	FALSE	17.201	9	6	11	6	797	88.5	8.66	28.76	6	0	114499	84268.5	94455.7	142950	94555	81860	95827.7	113473	82128.2	77845.5	High	High	High	High	High	High	High	High	High	High	1
High	P13647	*CON* Keratin, type II cytoskeletal 5 OS=Homo sapiens GN=KRT5 PE=1 SV=3	0	TRUE	17.14	8	5	13	1	590	62.3	7.74	40.11	5	0	12500.9	49019.9	18121.6	15951.3	14136.1	22104.6	23412.2	51442.6	8943.48	24002.6	High	High	High	High	High	High	High	High	High	High	1
High	P05387	60S acidic ribosomal protein P2 OS=Homo sapiens GN=RPLP2 PE=1 SV=1	0	FALSE	17.129	31	3	14	3	115	11.7	4.54	50.51	3	0	267701	373898	465597	229035	266109	426959	235015	237787	225372	298198	High	High	High	High	High	High	High	High	High	High	1
High	P20231	Tryptase beta-2 OS=Homo sapiens GN=TPSB2 PE=1 SV=2	0	FALSE	17.069	18	4	8	4	275	30.5	7.11	26.83	4	0	160848	122465	135254	108919	91525.8	160440	154515	130575	59264	134347	High	High	High	High	High	High	High	High	High	High	1
High	P09417	Dihydropteridine reductase OS=Homo sapiens GN=QDPR PE=1 SV=2	0	FALSE	17.052	18	3	9	3	244	25.8	7.37	36.91	3	0	195800	194813	184613	310913	173325	188915	184969	263426	237143	202617	High	High	High	High	High	High	High	High	High	High	1
High	O43181	NADH dehydrogenase [ubiquinone] iron-sulfur protein 4, mitochondrial OS=Homo sapiens GN=NDUFS4 PE=1 SV=1	0	FALSE	17.012	25	4	18	4	175	20.1	10.3	63.42	4	0	331423	234655	265377	268267	384555	254951	270349	183209	181935	277059	High	High	High	High	High	High	High	High	High	High	1
High	P00751	Complement factor B OS=Homo sapiens GN=CFB PE=1 SV=2	0	FALSE	16.967	8	5	12	5	764	85.5	7.06	35.89	5	0	169792	146636	280037	149179	152541	200088	313667	139130	137584	178190	High	High	High	High	High	High	High	High	High	High	1
High	P02652	Apolipoprotein A-II OS=Homo sapiens GN=APOA2 PE=1 SV=1	0	FALSE	16.861	21	4	23	4	100	11.2	6.62	75.01	4	0	1.84621e+06	2.01501e+06	3.44229e+06	540790	1.23452e+06	1.70507e+06	2.63618e+06	586376	1.09695e+06	1.41229e+06	High	High	High	High	High	High	High	High	High	High	1
High	Q96MG2	Junctional sarcoplasmic reticulum protein 1 OS=Homo sapiens GN=JSRP1 PE=1 SV=1	0	FALSE	16.773	14	4	13	4	331	36.3	9.38	45.67	4	0	122442	121076	163475	165130	175651	495787	201201	210936	138146	250668	High	High	High	High	High	High	High	High	High	High	1
High	P62906	60S ribosomal protein L10a OS=Homo sapiens GN=RPL10A PE=1 SV=2	0	FALSE	16.748	26	5	11	5	217	24.8	9.94	26.91	5	0	216343	180555	155837	268714	180858	186342	199405	233425	198103	195353	High	High	High	High	High	High	High	High	High	High	1
High	P62195	26S protease regulatory subunit 8 OS=Homo sapiens GN=PSMC5 PE=1 SV=1	0	FALSE	16.745	16	5	12	5	406	45.6	7.55	38.91	5	0	87231.1	83903.3	84464.4	100589	70313.7	75328.9	88653.1	126695	76378.7	85788.6	High	High	High	High	High	High	High	High	High	High	1
High	Q02641	Voltage-dependent L-type calcium channel subunit beta-1 OS=Homo sapiens GN=CACNB1 PE=2 SV=3	0	FALSE	16.723	8	4	8	4	598	65.7	6.77	25.76	4	0	113201	109024	103520	143261	96101.7	103383	113272	110201	118712	104327	High	High	High	High	High	High	High	High	High	High	1
High	Q14195	Dihydropyrimidinase-related protein 3 OS=Homo sapiens GN=DPYSL3 PE=1 SV=1	0	FALSE	16.696	12	6	9	4	570	61.9	6.49	24.68	6	0	69015.1	32786.5	47299.9	81041.6	50166.4	44513.5	66476.9	68802	41372.3	45072.9	High	High	High	High	High	High	High	High	High	High	1
High	Q9BUF5	Tubulin beta-6 chain OS=Homo sapiens GN=TUBB6 PE=1 SV=1	0	FALSE	16.559	17	6	15	1	446	49.8	4.88	39.07	6	0											High	High	High	High	High	High	High	High	High	High	1
High	Q16363	Laminin subunit alpha-4 OS=Homo sapiens GN=LAMA4 PE=1 SV=4	0	FALSE	16.511	3	5	9	5	1823	202.4	6.28	23.31	5	0	46298.6	41731.9	53506.6	74969.2	39026	100897	94343.7	52844.9	43462	58184.9	High	High	High	High	High	High	High	High	High	High	1
High	P02743	Serum amyloid P-component OS=Homo sapiens GN=APCS PE=1 SV=2	0	FALSE	16.401	24	5	10	5	223	25.4	6.54	29.24	5	0	249893	234323	182031	248846	132628	154912	264217	193935	102094	138778	High	High	High	High	High	High	High	High	High	High	1
High	P21399	Cytoplasmic aconitate hydratase OS=Homo sapiens GN=ACO1 PE=1 SV=3	0	FALSE	16.385	8	6	11	6	889	98.3	6.68	35.72	6	0	168403	120542	130023	196155	126941	119142	158013	145968	126231	118135	High	High	High	High	High	High	High	High	High	High	1
High	Q9UNM6	26S proteasome non-ATPase regulatory subunit 13 OS=Homo sapiens GN=PSMD13 PE=1 SV=2	0	FALSE	16.368	16	6	11	6	376	42.9	5.81	27.19	6	0	117041	103001	97459.9	152783	87956.2	100500	137217	109571	107236	108326	High	High	High	High	High	High	High	High	High	High	1
High	Q13442	28 kDa heat- and acid-stable phosphoprotein OS=Homo sapiens GN=PDAP1 PE=1 SV=1	0	FALSE	16.363	27	5	14	5	181	20.6	8.87	37.87	5	0	168833	250173	231077	126806	225384	287911	187819	183454	171917	251863	High	High	High	High	High	High	High	High	High	High	1
High	P09669	Cytochrome c oxidase subunit 6C OS=Homo sapiens GN=COX6C PE=1 SV=2	0	FALSE	16.281	39	5	19	5	75	8.8	10.39	47.79	5	0	1.22137e+06	768071	989864	882142	1.3733e+06	791303	581655	1.04004e+06	500157	608053	High	High	High	High	High	High	High	High	High	High	1
High	P27348	14-3-3 protein theta OS=Homo sapiens GN=YWHAQ PE=1 SV=1	0	FALSE	16.241	17	5	22	1	245	27.7	4.78	61.37	5	0	12217.5	10811.8	10185	9154.85	9953.5	9109.89	15374	10438.1	12000.8	10015.8	High	High	High	High	High	High	High	High	High	High	1
High	P52209	6-phosphogluconate dehydrogenase, decarboxylating OS=Homo sapiens GN=PGD PE=1 SV=3	0	FALSE	16.238	8	4	10	4	483	53.1	7.23	32.22	4	0	157004	159038	163565	187813	109810	143284	220956	132440	122708	155226	High	High	High	High	High	High	High	High	High	High	1
High	O95425	Supervillin OS=Homo sapiens GN=SVIL PE=1 SV=2	0	FALSE	16.237	3	6	14	6	2214	247.6	6.98	43.35	6	0	111579	104665	87235.8	149175	81031.4	92383.3	119568	112368	121902	104975	High	High	High	High	High	High	High	High	High	High	1
High	Q99460	26S proteasome non-ATPase regulatory subunit 1 OS=Homo sapiens GN=PSMD1 PE=1 SV=2	0	FALSE	16.196	5	3	9	3	953	105.8	5.39	36.43	3	0	49600.5	41761.7	31793	36973	41452.8	37513.5	51106.8	25200.3	43923.5	44284.9	High	High	High	High	High	High	High	High	High	High	1
High	P04004	Vitronectin OS=Homo sapiens GN=VTN PE=1 SV=1	0	FALSE	16.151	11	4	18	4	478	54.3	5.8	47.22	4	0	110508	122180	117013	132467	89758.1	103988	153949	123569	101012	109595	High	High	High	High	High	High	High	High	High	High	1
High	Q14697	Neutral alpha-glucosidase AB OS=Homo sapiens GN=GANAB PE=1 SV=3	0	FALSE	16.064	7	5	10	5	944	106.8	6.14	26.45	5	0	101129	73084.9	66269.7	100461	77609.9	67072.5	112407	66125	84558	80526.5	High	High	High	High	High	High	High	High	High	High	1
High	Q04446	1,4-alpha-glucan-branching enzyme OS=Homo sapiens GN=GBE1 PE=1 SV=3	0	FALSE	16.007	8	4	7	4	702	80.4	6.32	19.81	4	0	96442.8	119083	62211.1	209508	78963.6	145946	259719	101186	160249	119567	High	High	High	High	High	High	High	High	High	High	1
High	P24310	Cytochrome c oxidase subunit 7A1, mitochondrial OS=Homo sapiens GN=COX7A1 PE=1 SV=2	0	FALSE	15.959	29	2	13	2	79	9.1	10.11	41.37	2	0	118003	72939.5	78825.1	104751	92857.7	45653.4	71064.7	62739.4	51199.6	55219.5	High	High	High	High	High	High	High	High	High	High	1
High	O43678	NADH dehydrogenase [ubiquinone] 1 alpha subcomplex subunit 2 OS=Homo sapiens GN=NDUFA2 PE=1 SV=3	0	FALSE	15.868	49	5	13	5	99	10.9	9.57	32.91	5	0	329411	349069	396843	198052	453419	320160	219100	141093	188406	302431	High	High	High	High	High	High	High	High	High	High	1
High	P05198	Eukaryotic translation initiation factor 2 subunit 1 OS=Homo sapiens GN=EIF2S1 PE=1 SV=3	0	FALSE	15.751	19	3	3	3	315	36.1	5.08	12.75	3	0	14378.3	16095.5	10745.1	27582.8	13469.8	15213.1	16107.4	27202.8	17222.1	13872.1	High	High	High	High	High	High	High	High	High	High	1
High	P62714	Serine/threonine-protein phosphatase 2A catalytic subunit beta isoform OS=Homo sapiens GN=PPP2CB PE=1 SV=1	0	FALSE	15.736	24	5	8	5	309	35.6	5.43	23.83	5	0	53838.8	38769.2	45162	62075	38022.2	39214.5	57467.7	57977.9	43948	39142.4	High	High	High	High	High	High	High	High	High	High	1
High	P23246	Splicing factor, proline- and glutamine-rich OS=Homo sapiens GN=SFPQ PE=1 SV=2	0	FALSE	15.704	7	3	8	3	707	76.1	9.44	15.35	3	0	59908.8	52610	59680.1	60739	65073.8	77246.7	60977.4	83840.9	51963.7	66945.7	High	High	High	High	High	High	High	High	High	High	1
High	P42704	Leucine-rich PPR motif-containing protein, mitochondrial OS=Homo sapiens GN=LRPPRC PE=1 SV=3	0	FALSE	15.618	4	5	11	5	1394	157.8	6.13	29.74	5	0	139989	97345.4	93861.8	152895	108612	102523	118143	119966	90651.9	99652	High	High	High	High	High	High	High	High	High	High	1
High	Q13162	Peroxiredoxin-4 OS=Homo sapiens GN=PRDX4 PE=1 SV=1	0	FALSE	15.588	13	4	14	2	271	30.5	6.29	38.77	4	0	18785.5	9040.62	16781	28658.9	12003.1	12596.6	20652.9	18731	17023	15194.6	High	High	High	High	High	High	High	High	High	High	1
High	P83731	60S ribosomal protein L24 OS=Homo sapiens GN=RPL24 PE=1 SV=1	0	FALSE	15.539	31	5	10	5	157	17.8	11.25	34.11	5	0	230413	233413	179569	202248	228317	289006	186326	171840	177091	231937	High	High	High	High	High	High	High	High	High	High	1
High	Q16821	Protein phosphatase 1 regulatory subunit 3A OS=Homo sapiens GN=PPP1R3A PE=1 SV=3	0	FALSE	15.451	5	5	14	5	1122	125.7	5	40.4	5	0	168951	175445	130606	157773	152447	147813	160663	169738	175466	163638	High	High	High	High	High	High	High	High	High	High	1
High	P27797	Calreticulin OS=Homo sapiens GN=CALR PE=1 SV=1	0	FALSE	15.356	14	5	11	5	417	48.1	4.44	28.48	5	0	269004	201325	248558	259229	236044	240254	306180	216953	262480	271484	High	High	High	High	High	High	High	High	High	High	1
High	Q15370	Transcription elongation factor B polypeptide 2 OS=Homo sapiens GN=TCEB2 PE=1 SV=1	0	FALSE	15.192	31	5	13	5	118	13.1	4.88	39.07	5	0	226751	217669	215372	300319	223450	228766	216361	190603	217255	241691	High	High	High	High	High	High	High	High	High	High	1
High	O00483	Cytochrome c oxidase subunit NDUFA4 OS=Homo sapiens GN=NDUFA4 PE=1 SV=1	0	FALSE	15.084	56	5	27	5	81	9.4	9.38	78.46	5	0	1.67106e+06	1.08796e+06	1.34588e+06	1.08044e+06	1.59675e+06	1.03872e+06	735482	775468	659531	847030	High	High	High	High	High	High	High	High	High	High	1
High	P10909	Clusterin OS=Homo sapiens GN=CLU PE=1 SV=1	0	FALSE	15.083	13	5	14	5	449	52.5	6.27	39.29	5	0	178261	183196	222511	180147	173422	217422	347558	132530	164414	224114	High	High	High	High	High	High	High	High	High	High	1
High	Q6NVY1	3-hydroxyisobutyryl-CoA hydrolase, mitochondrial OS=Homo sapiens GN=HIBCH PE=1 SV=2	0	FALSE	15.017	16	5	10	5	386	43.5	8.19	29.92	5	0	218892	153067	220117	249816	232590	135631	236765	234438	133802	145651	High	High	High	High	High	High	High	High	High	High	1
High	O00217	NADH dehydrogenase [ubiquinone] iron-sulfur protein 8, mitochondrial OS=Homo sapiens GN=NDUFS8 PE=1 SV=1	0	FALSE	15.014	24	5	14	5	210	23.7	6.34	36.57	5	0	342820	235754	249247	262765	348390	194693	213223	188793	176881	209919	High	High	High	High	High	High	High	High	High	High	1
High	P43686	26S protease regulatory subunit 6B OS=Homo sapiens GN=PSMC4 PE=1 SV=2	0	FALSE	14.952	11	3	8	3	418	47.3	5.21	20.5	3	0	37850.8	34806.3	42017	45753	32307.3	31064	41455.2	74708.1	34191.1	31722.3	High	High	High	High	High	High	High	High	High	High	1
High	P00734	Prothrombin OS=Homo sapiens GN=F2 PE=1 SV=2	0	FALSE	14.892	11	4	7	4	622	70	5.9	19.16	4	0	14905.9	17891.6	34626.5	15547.1	19200.6	18852.8	24662.7	13328.6	15139.9	18001.4	High	High	High	High	High	High	High	High	High	High	1
High	Q7L5N1	COP9 signalosome complex subunit 6 OS=Homo sapiens GN=COPS6 PE=1 SV=1	0	FALSE	14.879	19	4	6	4	327	36.1	5.73	18.27	4	0	38351.6	52251.5	43514.2	45499.4	34435	28491.9	40965.4	44645.6	31301.3	35386	High	High	High	High	High	High	High	High	High	High	1
High	Q9HC38	Glyoxalase domain-containing protein 4 OS=Homo sapiens GN=GLOD4 PE=1 SV=1	0	FALSE	14.824	15	4	6	4	313	34.8	5.6	17.02	4	0	109316	104934	89201.8	115724	104353	98452.5	102592	77221	98583.8	115523	High	High	High	High	High	High	High	High	High	High	1
High	Q9Y512	Sorting and assembly machinery component 50 homolog OS=Homo sapiens GN=SAMM50 PE=1 SV=3	0	FALSE	14.789	10	4	11	4	469	51.9	6.9	35.55	4	0	146160	98813.8	104607	90078.5	101460	69448	108274	88012.5	95095.2	92748.1	High	High	High	High	High	High	High	High	High	High	1
High	P62917	60S ribosomal protein L8 OS=Homo sapiens GN=RPL8 PE=1 SV=2	0	FALSE	14.764	16	4	9	4	257	28	11.03	29.96	4	0	344696	357086	380107	327053	395632	523106	305548	324180	318161	464677	High	High	High	High	High	High	High	High	High	High	1
High	P37837	Transaldolase OS=Homo sapiens GN=TALDO1 PE=1 SV=2	0	FALSE	14.751	14	5	11	5	337	37.5	6.81	38.03	5	0	219757	180038	193615	257854	170036	159084	263064	192714	182648	204263	High	High	High	High	High	High	High	High	High	High	1
High	Q99832	T-complex protein 1 subunit eta OS=Homo sapiens GN=CCT7 PE=1 SV=2	0	FALSE	14.7	8	4	11	4	543	59.3	7.65	33.91	4	0	137630	117207	113095	161051	102571	123477	140420	119854	119555	138030	High	High	High	High	High	High	High	High	High	High	1
High	Q9NWV4	UPF0587 protein C1orf123 OS=Homo sapiens GN=C1orf123 PE=1 SV=1	0	FALSE	14.581	31	4	16	4	160	18	5.01	45.1	4	0	224240	178746	184528	256101	198615	149102	231438	188478	176609	211793	High	High	High	High	High	High	High	High	High	High	1
High	Q00765	Receptor expression-enhancing protein 5 OS=Homo sapiens GN=REEP5 PE=1 SV=3	0	FALSE	14.484	16	4	10	4	189	21.5	8.1	31.55	4	0	433060	293835	307274	411877	324146	296364	393165	354713	321885	333009	High	High	High	High	High	High	High	High	High	High	1
High	Q5VWP3	Muscular LMNA-interacting protein OS=Homo sapiens GN=MLIP PE=1 SV=3	0	FALSE	14.435	11	3	8	3	458	50.4	6.38	17.54	3	0	31247.8	41353.9	24233.6	35578.9	26088	25149	30836	34075.4	23252	31544.8	High	High	High	High	High	High	High	High	High	High	1	Phospho [S135]
High	P40227	T-complex protein 1 subunit zeta OS=Homo sapiens GN=CCT6A PE=1 SV=3	0	FALSE	14.422	7	4	10	4	531	58	6.68	35.25	4	0	114053	97480.2	101934	151672	85106.6	101408	114803	107823	103338	99171.5	High	High	High	High	High	High	High	High	High	High	1
High	O14561	Acyl carrier protein, mitochondrial OS=Homo sapiens GN=NDUFAB1 PE=1 SV=3	0	FALSE	14.397	25	4	8	4	156	17.4	4.93	16.8	4	0	251911	180144	237251	203699	195810	163947	164410	107507	113710	168058	High	High	High	High	High	High	High	High	High	High	1
High	P51553	Isocitrate dehydrogenase [NAD] subunit gamma, mitochondrial OS=Homo sapiens GN=IDH3G PE=1 SV=1	0	FALSE	14.375	19	4	7	4	393	42.8	8.5	15.9	4	0	53254.2	45841.5	42187.9	48008.4	49174.2	43226.4	49323.1	45449.1	39204.6	38276.8	High	High	High	High	High	High	High	High	High	High	1
High	P62851	40S ribosomal protein S25 OS=Homo sapiens GN=RPS25 PE=1 SV=1	0	FALSE	14.358	30	5	8	5	125	13.7	10.11	21.89	5	0	183397	213933	222496	173381	226639	310944	158494	150770	168221	239229	High	High	High	High	High	High	High	High	High	High	1
High	P25788	Proteasome subunit alpha type-3 OS=Homo sapiens GN=PSMA3 PE=1 SV=2	0	FALSE	14.327	20	5	11	5	255	28.4	5.33	30.28	5	0	128537	106037	116568	145002	100147	107237	140856	88927.6	122581	125240	High	High	High	High	High	High	High	High	High	High	1
High	P61254	60S ribosomal protein L26 OS=Homo sapiens GN=RPL26 PE=1 SV=1	0	FALSE	14.316	24	5	14	5	145	17.2	10.55	34.26	5	0	294261	325805	299981	363843	371358	466328	270415	312640	277766	396721	High	High	High	High	High	High	High	High	High	High	1
High	Q0ZGT2	Nexilin OS=Homo sapiens GN=NEXN PE=1 SV=1	0	FALSE	14.253	8	5	9	5	675	80.6	5.33	23.26	5	0	292060	220352	246646	211925	229252	251139	176680	417311	221359	282463	High	High	High	High	High	High	High	High	High	High	1
High	P07203	Glutathione peroxidase 1 OS=Homo sapiens GN=GPX1 PE=1 SV=4	0	FALSE	14.183	24	4	7	4	203	22.1	6.55	19.2	4	0	69313	74380.2	71156.4	106600	75760.7	79293.9	74418	105535	60895.3	68880.4	High	High	High	High	High	High	High	High	High	High	1
High	Q9NX46	Poly(ADP-ribose) glycohydrolase ARH3 OS=Homo sapiens GN=ADPRHL2 PE=1 SV=1	0	FALSE	14.151	11	3	6	3	363	38.9	5.07	19.78	3	0	46085.3	30970.8	30924.6	49869.2	28716.7	32549.7	39515.5	57722.1	39575.8	34712	High	High	High	High	High	High	High	High	High	High	1
High	Q8NBX0	Saccharopine dehydrogenase-like oxidoreductase OS=Homo sapiens GN=SCCPDH PE=1 SV=1	0	FALSE	14.096	11	4	8	4	429	47.1	9.14	24.54	4	0	92369.7	68787	66800.6	119699	74503.1	69401.2	84545.5	111007	92546.1	73879.5	High	High	High	High	High	High	High	High	High	High	1
High	Q9NYL2	Mitogen-activated protein kinase kinase kinase MLT OS=Homo sapiens GN=ZAK PE=1 SV=3	0	FALSE	14.084	6	4	11	4	800	91.1	7.87	25.85	4	0	105025	78354.8	72400.6	128483	86961.3	74537.4	91238.1	84435.7	92383.9	80294.1	High	High	High	High	High	High	High	High	High	High	1
High	P30740	Leukocyte elastase inhibitor OS=Homo sapiens GN=SERPINB1 PE=1 SV=1	0	FALSE	14.073	16	4	6	4	379	42.7	6.28	18.63	4	0	63711.8	53515.3	48012.9	72380.7	62538.3	71477.7	80526.6	151852	79342.2	64248.5	High	High	High	High	High	High	High	High	High	High	1
High	P51970	NADH dehydrogenase [ubiquinone] 1 alpha subcomplex subunit 8 OS=Homo sapiens GN=NDUFA8 PE=1 SV=3	0	FALSE	14.056	29	5	8	5	172	20.1	7.65	20.4	5	0	264073	195644	257050	155593	343292	229912	151640	116563	126349	204786	High	High	High	High	High	High	High	High	High	High	1
High	Q07021	Complement component 1 Q subcomponent-binding protein, mitochondrial OS=Homo sapiens GN=C1QBP PE=1 SV=1	0	FALSE	14.043	12	2	11	2	282	31.3	4.84	37.29	2	0	198531	130207	152302	196893	147838	153797	165845	61691.4	111603	188060	High	High	High	High	High	High	High	High	High	High	1
High	P47897	Glutamine--tRNA ligase OS=Homo sapiens GN=QARS PE=1 SV=1	0	FALSE	14.027	9	5	7	5	775	87.7	7.15	18.69	5	0	31619.5	22552.8	23840.3	33051.3	23216.7	26702.5	29570.9	27298.8	24559	18546.9	High	High	High	High	High	High	High	High	High	High	1
High	Q9Y6E2	Basic leucine zipper and W2 domain-containing protein 2 OS=Homo sapiens GN=BZW2 PE=1 SV=1	0	FALSE	14.007	10	4	12	4	419	48.1	6.68	38.31	4	0	143626	104450	97397	169969	107615	100752	135310	210959	135435	116849	High	High	High	High	High	High	High	High	High	High	1
High	P42126	Enoyl-CoA delta isomerase 1, mitochondrial OS=Homo sapiens GN=ECI1 PE=1 SV=1	0	FALSE	13.94	18	5	22	5	302	32.8	8.54	44.46	5	0	364647	198544	223460	233349	240998	184568	220297	276595	174718	239464	High	High	High	High	High	High	High	High	High	High	1
High	Q8NC51	Plasminogen activator inhibitor 1 RNA-binding protein OS=Homo sapiens GN=SERBP1 PE=1 SV=2	0	FALSE	13.917	13	4	8	4	408	44.9	8.65	16.9	4	0	93449.1	114573	115184	79216.4	125160	144728	74039.8	171430	88479.3	120989	High	High	High	High	High	High	High	High	High	High	1
High	Q5HYK3	2-methoxy-6-polyprenyl-1,4-benzoquinol methylase, mitochondrial OS=Homo sapiens GN=COQ5 PE=1 SV=2	0	FALSE	13.842	12	3	9	3	327	37.1	6.95	30.5	3	0	70486.8	55898.4	51554.5	109793	75762.9	50094.9	56333	83135.3	53107	53786.2	High	High	High	High	High	High	High	High	High	High	1
High	P08729	Keratin, type II cytoskeletal 7 OS=Homo sapiens GN=KRT7 PE=1 SV=5	0	TRUE	13.839	8	5	19	2	469	51.4	5.48	52.3	5	0	731.614	81331.8	2929.08	50849.4	3851.32	15586.6	9287.65		2848.49	15494.5	High	High	High	High	High	High	High	High	High	High	1	Phospho [T289]
High	P60891	Ribose-phosphate pyrophosphokinase 1 OS=Homo sapiens GN=PRPS1 PE=1 SV=2	0	FALSE	13.813	16	5	10	5	318	34.8	6.98	24.45	5	0	155651	149627	141136	166202	123132	137799	158576	148045	209383	134088	High	High	High	High	High	High	High	High	High	High	1
High	Q92901	60S ribosomal protein L3-like OS=Homo sapiens GN=RPL3L PE=2 SV=3	0	FALSE	13.774	12	4	14	4	407	46.3	10.45	34.67	4	0	211450	167785	144680	248692	189980	180112	192080	220237	175989	193742	High	High	High	High	High	High	High	High	High	High	1
High	Q9UJY1	Heat shock protein beta-8 OS=Homo sapiens GN=HSPB8 PE=1 SV=1	0	FALSE	13.773	28	5	6	5	196	21.6	5.12	16.8	5	0	244549	294978	245121	205475	236537	310540	205960	295336	229909	266252	High	High	High	High	High	High	High	High	High	High	1
High	P19823	Inter-alpha-trypsin inhibitor heavy chain H2 OS=Homo sapiens GN=ITIH2 PE=1 SV=2	0	FALSE	13.763	9	5	10	5	946	106.4	6.86	17.59	5	0	45713.4	89053	60512.7	66488.3	36695.6	38440.6	112189	75812.6	54386.7	56907.5	High	High	High	High	High	High	High	High	High	High	1
High	Q13424	Alpha-1-syntrophin OS=Homo sapiens GN=SNTA1 PE=1 SV=1	0	FALSE	13.734	10	4	7	3	505	53.9	6.8	19.6	4	0	100885	62370.9	60601.9	120162	72095.8	67092.1	113544	84068.8	88953.4	85556.7	High	High	High	High	High	High	High	High	High	High	1
High	O14737	Programmed cell death protein 5 OS=Homo sapiens GN=PDCD5 PE=1 SV=3	0	FALSE	13.723	28	3	10	3	125	14.3	6.04	25.96	3	0	65896.9	65333.4	76410.4	62182.9	73511.7	89716.6	61562.6	57568.9	54287.5	72534.4	High	High	High	High	High	High	High	High	High	High	1
High	O75531	Barrier-to-autointegration factor OS=Homo sapiens GN=BANF1 PE=1 SV=1	0	FALSE	13.685	36	2	5	2	89	10.1	6.09	12.71	2	0	58081.2	88910.4	71563.2	29519.6	74101.2	63387.3	63302.4	20194.7	54744.5	66343	High	High	High	High	High	High	High	High	High	High	1
High	P54725	UV excision repair protein RAD23 homolog A OS=Homo sapiens GN=RAD23A PE=1 SV=1	0	FALSE	13.667	10	4	14	2	363	39.6	4.58	42.26	4	0	73390.2	61829.2	56913.4	74490.2	60061.3	54237.3	62701.4	46485.9	61305.4	74128.9	High	High	High	High	High	High	High	High	High	High	1
High	Q13326	Gamma-sarcoglycan OS=Homo sapiens GN=SGCG PE=1 SV=4	0	FALSE	13.645	17	4	8	4	291	32.4	5.97	24.24	4	0	108222	87413.1	78066.3	124316	104530	142991	112637	110331	111568	142103	High	High	High	High	High	High	High	High	High	High	1
High	P46781	40S ribosomal protein S9 OS=Homo sapiens GN=RPS9 PE=1 SV=3	0	FALSE	13.616	22	5	16	5	194	22.6	10.65	40.04	5	0	353292	313332	291617	410924	404465	365333	337337	252806	327521	354872	High	High	High	High	High	High	High	High	High	High	1
High	Q12931	Heat shock protein 75 kDa, mitochondrial OS=Homo sapiens GN=TRAP1 PE=1 SV=3	0	FALSE	13.61	7	3	10	2	704	80.1	8.21	32.73	3	0	13534.8	10281.2	9047.69	27509.8	11536	14334.4	12079.3	29087.4	10503.1	8076.31	High	High	High	High	High	High	High	High	High	High	1
High	Q9BR39	Junctophilin-2 OS=Homo sapiens GN=JPH2 PE=1 SV=2	0	FALSE	13.604	8	5	8	5	696	74.2	8.72	24.03	5	0	151200	114242	114727	150557	113636	144186	177188	152238	126599	126437	High	High	High	High	High	High	High	High	High	High	1
High	P19404	NADH dehydrogenase [ubiquinone] flavoprotein 2, mitochondrial OS=Homo sapiens GN=NDUFV2 PE=1 SV=2	0	FALSE	13.565	14	3	12	3	249	27.4	8.06	42.18	3	0	175272	148947	148134	153911	215554	120662	115454	137959	87866.2	124213	High	High	High	High	High	High	High	High	High	High	1
High	Q71UI9	Histone H2A.V OS=Homo sapiens GN=H2AFV PE=1 SV=3	0	FALSE	13.542	31	4	17	2	128	13.5	10.58	53.88	4	0	289850	348448	327297	246161	444941	506832	326861	111314	274487	433328	High	High	High	High	High	High	High	High	High	High	1
High	Q15582	Transforming growth factor-beta-induced protein ig-h3 OS=Homo sapiens GN=TGFBI PE=1 SV=1	0	FALSE	13.505	8	5	7	5	683	74.6	7.71	18.38	5	0	162586	128665	106695	172715	105045	100364	161188	130167	123372	134566	High	High	High	High	High	High	High	High	High	High	1
High	Q02878	60S ribosomal protein L6 OS=Homo sapiens GN=RPL6 PE=1 SV=3	0	FALSE	13.499	18	5	14	5	288	32.7	10.58	35.66	5	0	315376	278107	264393	344126	314004	345099	302195	266839	283784	348908	High	High	High	High	High	High	High	High	High	High	1
High	Q9BRC7	1-phosphatidylinositol 4,5-bisphosphate phosphodiesterase delta-4 OS=Homo sapiens GN=PLCD4 PE=2 SV=1	0	FALSE	13.458	9	4	7	4	762	87.5	5.21	18.77	4	0	32475.6	26244.8	25943.3	29141.5	24299.8	25940.8	33829.6	88753.1	31264.3	26273.5	High	High	High	High	High	High	High	High	High	High	1
High	Q9HBL0	Tensin-1 OS=Homo sapiens GN=TNS1 PE=1 SV=2	0	FALSE	13.445	3	4	11	4	1735	185.6	7.75	22.46	4	0	16815	7555.62	12518.8	23100.7	18393.1	17335.6	18894	18346.3	13867.8	18032.7	High	High	High	High	High	High	High	High	High	High	1
High	P68036	Ubiquitin-conjugating enzyme E2 L3 OS=Homo sapiens GN=UBE2L3 PE=1 SV=1	0	FALSE	13.444	33	4	10	4	154	17.9	8.51	26.7	4	0	101968	128779	134542	107721	137676	150690	95337.6	82095	104823	125236	High	High	High	High	High	High	High	High	High	High	1
High	P25789	Proteasome subunit alpha type-4 OS=Homo sapiens GN=PSMA4 PE=1 SV=1	0	FALSE	13.387	16	3	8	3	261	29.5	7.72	26.97	3	0	70428.5	48039.3	49845	82412.2	48278.3	43085.6	67764.7	70318.1	62506.3	59704.9	High	High	High	High	High	High	High	High	High	High	1
High	Q96IU4	Protein ABHD14B OS=Homo sapiens GN=ABHD14B PE=1 SV=1	0	FALSE	13.362	20	4	11	4	210	22.3	6.4	35.07	4	0	85717.9	89206.6	84417.7	82170.3	83109.9	76258.8	105565	92608.2	93201.4	85781.5	High	High	High	High	High	High	High	High	High	High	1
High	Q13557	Calcium/calmodulin-dependent protein kinase type II subunit delta OS=Homo sapiens GN=CAMK2D PE=1 SV=3	0	FALSE	13.357	7	3	11	2	499	56.3	7.25	35.9	3	0	41222.4	15383.7	20956.9	40214.8	25991	25660.2	22179.7	42003.8	25851	24199.2	High	High	High	High	High	High	High	High	High	High	1
High	Q7Z3D6	UPF0317 protein C14orf159, mitochondrial OS=Homo sapiens GN=C14orf159 PE=1 SV=2	0	FALSE	13.3	6	2	7	2	616	66.4	6.79	22.56	2	0	42835.1	30055.9	16655.5	37281.8	40738.6	16251.3	22541.5	32799	28710.1	23383.5	High	High	High	High	High	High	High	High	High	High	1
High	Q9BWH2	FUN14 domain-containing protein 2 OS=Homo sapiens GN=FUNDC2 PE=1 SV=2	0	FALSE	13.245	13	3	15	3	189	20.7	9.73	53.23	3	0	452736	316903	359772	432257	299239	309733	301680	183462	250779	353357	High	High	High	High	High	High	High	High	High	High	1
High	Q9Y6M9	NADH dehydrogenase [ubiquinone] 1 beta subcomplex subunit 9 OS=Homo sapiens GN=NDUFB9 PE=1 SV=3	0	FALSE	13.203	29	4	10	4	179	21.8	8.38	28.21	4	0	190777	148307	199449	148662	275974	140561	122260	122637	121071	144370	High	High	High	High	High	High	High	High	High	High	1
High	O43674	NADH dehydrogenase [ubiquinone] 1 beta subcomplex subunit 5, mitochondrial OS=Homo sapiens GN=NDUFB5 PE=1 SV=1	0	FALSE	13.198	21	3	8	3	189	21.7	9.63	24.46	3	0	166686	104822	162429	149383	143385	121998	136799	179177	116017	113971	High	High	High	High	High	High	High	High	High	High	1
High	Q07507	Dermatopontin OS=Homo sapiens GN=DPT PE=1 SV=2	0	FALSE	13.188	19	4	13	4	201	24	4.82	37.03	4	0	201440	145707	135340	203598	106224	135664	258008	154205	134093	137954	High	High	High	High	High	High	High	High	High	High	1
High	Q02750	Dual specificity mitogen-activated protein kinase kinase 1 OS=Homo sapiens GN=MAP2K1 PE=1 SV=2	0	FALSE	13.117	11	4	16	4	393	43.4	6.62	40.78	4	0	314150	221723	237689	394822	234811	242549	249694	310898	241194	239347	High	High	High	High	High	High	High	High	High	High	1
High	P25398	40S ribosomal protein S12 OS=Homo sapiens GN=RPS12 PE=1 SV=3	0	FALSE	13.086	32	4	10	4	132	14.5	7.21	28.67	4	0	147124	143988	133412	108993	145706	143985	144705	113821	126668	162730	High	High	High	High	High	High	High	High	High	High	1
High	Q16816	Phosphorylase b kinase gamma catalytic chain, skeletal muscle/heart isoform OS=Homo sapiens GN=PHKG1 PE=2 SV=3	0	FALSE	13.079	15	4	11	4	387	45	6.86	30.83	4	0	154535	122692	135015	207088	124506	143090	166928	182677	196889	143298	High	High	High	High	High	High	High	High	High	High	1
High	P02760	Protein AMBP OS=Homo sapiens GN=AMBP PE=1 SV=1	0	FALSE	13.079	12	4	8	4	352	39	6.25	21.45	4	0	84739	66239.3	73975.1	50545.7	55309.6	61811.3	92226.5	61862.9	49332.8	60514.5	High	High	High	High	High	High	High	High	High	High	1
High	P06703	Protein S100-A6 OS=Homo sapiens GN=S100A6 PE=1 SV=1	0	FALSE	13.055	34	4	35	4	90	10.2	5.48	91.91	4	0	1.41911e+06	1.4191e+06	2.25381e+06	2.13489e+06	1.04981e+06	2.2953e+06	2.09068e+06	1.66774e+06	1.12298e+06	1.11541e+06	High	High	High	High	High	High	High	High	High	High	1
High	P02533	Keratin, type I cytoskeletal 14 OS=Homo sapiens GN=KRT14 PE=1 SV=4	0	TRUE	13.017	9	5	18	2	472	51.5	5.16	44.4	5	0	57622.5	91194.6	53738.2	61775.1	54116.3	95753.7	241629	43511.4	33040.2	89728.9	High	High	High	High	High	High	High	High	High	High	1
High	P16989	Y-box-binding protein 3 OS=Homo sapiens GN=YBX3 PE=1 SV=4	0	FALSE	13.013	11	3	7	3	372	40.1	9.77	25.51	3	0	79022.7	68444	76472.4	66679.8	95021.4	106829	61953.1	110547	65228.7	90113.4	High	High	High	High	High	High	High	High	High	High	1
High	P48681	Nestin OS=Homo sapiens GN=NES PE=1 SV=2	0	FALSE	12.962	2	3	5	3	1621	177.3	4.36	18.93	3	0	40944.5	26921.5	33754.1	44126.1	28968.9	53769	50489.8	47738.3	42725.5	42650.8	High	High	High	High	High	High	High	High	High	High	1
High	O94760	N(G),N(G)-dimethylarginine dimethylaminohydrolase 1 OS=Homo sapiens GN=DDAH1 PE=1 SV=3	0	FALSE	12.913	15	4	9	4	285	31.1	5.81	25.17	4	0	463772	402502	257840	459805	256592	315672	335069	405695	287263	300956	High	High	High	High	High	High	High	High	High	High	1
High	Q13425	Beta-2-syntrophin OS=Homo sapiens GN=SNTB2 PE=1 SV=1	0	FALSE	12.898	10	5	9	3	540	57.9	8.82	22.31	5	1	294542	219082	251845	294288	223795	230861	293617	198083	270378	275503	High	High	High	High	High	High	High	High	High	High	1
High	P62280	40S ribosomal protein S11 OS=Homo sapiens GN=RPS11 PE=1 SV=3	0	FALSE	12.895	22	4	14	4	158	18.4	10.3	37.29	4	0	238406	238121	197635	303956	274998	302796	207031	213415	224613	264389	High	High	High	High	High	High	High	High	High	High	1
High	Q5VXT5	Synaptophysin-like protein 2 OS=Homo sapiens GN=SYPL2 PE=2 SV=1	0	FALSE	12.872	9	3	11	3	272	30.1	5.6	35.13	3	0	211707	144454	136947	117606	121500	110093	168450	142110	142325	147642	High	High	High	High	High	High	High	High	High	High	1
High	P52565	Rho GDP-dissociation inhibitor 1 OS=Homo sapiens GN=ARHGDIA PE=1 SV=3	0	FALSE	12.857	19	4	10	4	204	23.2	5.11	31.36	4	0	151820	121705	129614	170094	124178	125181	153248	165393	146148	162333	High	High	High	High	High	High	High	High	High	High	1
High	P25311	Zinc-alpha-2-glycoprotein OS=Homo sapiens GN=AZGP1 PE=1 SV=2	0	FALSE	12.82	13	4	12	4	298	34.2	6.05	41.11	4	0	155658	204755	268061	106996	231230	211063	244266	152984	133222	153402	High	High	High	High	High	High	High	High	High	High	1
High	Q13618	Cullin-3 OS=Homo sapiens GN=CUL3 PE=1 SV=2	0	FALSE	12.785	6	4	8	4	768	88.9	8.48	20	4	0	57264.4	42081.8	48608.4	81000	46486.5	53978.6	57861.5	57973.8	52419.3	43355.7	High	High	High	High	High	High	High	High	High	High	1
High	Q13404	Ubiquitin-conjugating enzyme E2 variant 1 OS=Homo sapiens GN=UBE2V1 PE=1 SV=2	0	FALSE	12.722	29	5	17	5	147	16.5	7.93	46.38	5	0	623742	683879	685884	781207	741584	660804	614171	386674	592761	708466	High	High	High	High	High	High	High	High	High	High	1
High	P62249	40S ribosomal protein S16 OS=Homo sapiens GN=RPS16 PE=1 SV=2	0	FALSE	12.718	27	5	8	5	146	16.4	10.21	20.58	5	0	132264	114265	102475	171981	119369	113902	121212	239396	124650	108172	High	High	High	High	High	High	High	High	High	High	1
High	P61020	Ras-related protein Rab-5B OS=Homo sapiens GN=RAB5B PE=1 SV=1	0	FALSE	12.69	19	3	6	3	215	23.7	8.13	16.25	3	0	17823.5	14554.5	11571.7	30097.2	11419.5	16599.8	16525.3	20260.1	13520.5	9214.67	High	High	High	High	High	High	High	High	High	High	1
High	P02751	Fibronectin OS=Homo sapiens GN=FN1 PE=1 SV=4	0	FALSE	12.686	2	4	7	4	2386	262.5	5.71	22.96	4	0	31957.4	33416.5	45303	43865.2	23649.6	33421.4	61958.5	49258.1	32960.2	36928.1	High	High	High	High	High	High	High	High	High	High	1
High	P62834	Ras-related protein Rap-1A OS=Homo sapiens GN=RAP1A PE=1 SV=1	0	FALSE	12.683	20	3	6	3	184	21	6.67	16.41	3	0	96803.2	71858.3	75272.4	121268	64265.6	69255.9	116066	74492.3	68048.7	69292	High	High	High	High	High	High	High	High	High	High	1
High	Q08257	Quinone oxidoreductase OS=Homo sapiens GN=CRYZ PE=1 SV=1	0	FALSE	12.651	11	3	12	3	329	35.2	8.44	39.24	3	0	89597.1	67267.8	63329	119561	75187.8	60830.8	104813	119072	101189	79427.5	High	High	High	High	High	High	High	High	High	High	1
High	P02656	Apolipoprotein C-III OS=Homo sapiens GN=APOC3 PE=1 SV=1	0	FALSE	12.636	34	3	8	3	99	10.8	5.41	25.57	3	0	286956	259837	243225	230974	246664	198885	343199	133677	238944	247916	High	High	High	High	High	High	High	High	High	High	1
High	P16298	Serine/threonine-protein phosphatase 2B catalytic subunit beta isoform OS=Homo sapiens GN=PPP3CB PE=1 SV=2	0	FALSE	12.566	6	3	5	2	524	59	5.91	16.29	3	1	69562.7	83438.1	64631.8	93874.2	61525.5	75716.2	97068	65849.5	102239	97084.6	High	High	High	High	High	High	High	High	High	High	1
High	P14866	Heterogeneous nuclear ribonucleoprotein L OS=Homo sapiens GN=HNRNPL PE=1 SV=2	0	FALSE	12.564	6	3	5	3	589	64.1	8.22	16.82	3	0	39560.2	29939.1	35355.6	37621.9	34431.3	29498	46267.4	51638.2	33812	33910.5	High	High	High	High	High	High	High	High	High	High	1
High	P17987	T-complex protein 1 subunit alpha OS=Homo sapiens GN=TCP1 PE=1 SV=1	0	FALSE	12.451	8	4	7	4	556	60.3	6.11	22.08	4	0	94111	93193.1	73807.5	102094	73101	73706.8	118492	116878	84079.2	77944.1	High	High	High	High	High	High	High	High	High	High	1
High	P36776	Lon protease homolog, mitochondrial OS=Homo sapiens GN=LONP1 PE=1 SV=2	0	FALSE	12.448	4	3	6	3	959	106.4	6.39	19.82	3	0	69570.5	58892.1	49600.4	67727.2	63487.6	41390.4	67241.3	53883.9	46399	61415	High	High	High	High	High	High	High	High	High	High	1
High	P62701	40S ribosomal protein S4, X isoform OS=Homo sapiens GN=RPS4X PE=1 SV=2	0	FALSE	12.404	14	4	8	4	263	29.6	10.15	18.93	4	0	114889	103743	84352	131536	95516.5	102951	117700	90870.5	102583	108522	High	High	High	High	High	High	High	High	High	High	1
High	P26640	Valine--tRNA ligase OS=Homo sapiens GN=VARS PE=1 SV=4	0	FALSE	12.302	3	3	6	3	1264	140.4	7.59	16.36	3	0	36647.9	30184	30618.3	51191.5	26853.4	27317.9	42568.5	61382.7	37062.9	32550.4	High	High	High	High	High	High	High	High	High	High	1
High	Q9BZQ8	Protein Niban OS=Homo sapiens GN=FAM129A PE=1 SV=1	0	FALSE	12.269	4	3	6	3	928	103.1	4.78	17.63	3	0	56114.6	43507.7	37039.7	56676.1	34382.7	34419.7	47050	78166.8	66101.6	49327.4	High	High	High	High	High	High	High	High	High	High	1
High	P26447	Protein S100-A4 OS=Homo sapiens GN=S100A4 PE=1 SV=1	0	FALSE	12.267	19	2	11	2	101	11.7	6.11	30.52	2	0	576816	671766	1.04302e+06	810241	520892	1.19434e+06	878588	870750	453620	503661	High	High	High	High	High	High	High	High	High	High	1
High	Q9UDW1	Cytochrome b-c1 complex subunit 9 OS=Homo sapiens GN=UQCR10 PE=1 SV=3	0	FALSE	12.266	27	1	6	1	63	7.3	9.47	23.53	1	0	267746	174374	172871	250050	119125	181716	178950	92614.2	139670	152445	High	High	High	High	High	High	High	High	High	High	1
High	Q13310	Polyadenylate-binding protein 4 OS=Homo sapiens GN=PABPC4 PE=1 SV=1	0	FALSE	12.261	6	4	6	4	644	70.7	9.26	19.09	4	0	48090.9	36681.9	37019	68313.1	38605.7	34537.5	43541.2	65457.3	43019.9	41591.1	High	High	High	High	High	High	High	High	High	High	1
High	Q9BXK5	Bcl-2-like protein 13 OS=Homo sapiens GN=BCL2L13 PE=1 SV=1	0	FALSE	12.257	10	4	8	4	485	52.7	4.44	20.79	4	0	79336.9	67586.8	88392.2	111193	70964.1	77713.1	58068.6	106736	64096.3	49275	High	High	High	High	High	High	High	High	High	High	1
High	O75891	Cytosolic 10-formyltetrahydrofolate dehydrogenase OS=Homo sapiens GN=ALDH1L1 PE=1 SV=2	0	FALSE	12.248	6	4	9	4	902	98.8	5.94	23.21	4	0	42847	47438.7	36874.3	62723.1	29198.7	39207.8	56753.6	54853.1	44737.7	28853	High	High	High	High	High	High	High	High	High	High	1
High	P31939	Bifunctional purine biosynthesis protein PURH OS=Homo sapiens GN=ATIC PE=1 SV=3	0	FALSE	12.232	8	4	8	4	592	64.6	6.71	20.33	4	0	76981.7	61490.2	63086.9	90483.5	61017.9	55074.4	79915.7	110564	62970.4	56510.6	High	High	High	High	High	High	High	High	High	High	1
High	P30050	60S ribosomal protein L12 OS=Homo sapiens GN=RPL12 PE=1 SV=1	0	FALSE	12.202	26	3	5	3	165	17.8	9.42	17.44	3	0	62882.2	67486.5	71607	79149.5	59425	71460.3	57042.8	73479.9	56692.4	67859.8	High	High	High	High	High	High	High	High	High	High	1
High	Q5SSJ5	Heterochromatin protein 1-binding protein 3 OS=Homo sapiens GN=HP1BP3 PE=1 SV=1	0	FALSE	12.145	8	4	8	4	553	61.2	9.67	22.29	4	0	77236.4	78289.3	72161.2	93672.9	75344.2	77058	83505.3	89511.9	68185.9	85057.9	High	High	High	High	High	High	High	High	High	High	1
High	Q13361	Microfibrillar-associated protein 5 OS=Homo sapiens GN=MFAP5 PE=1 SV=1	0	FALSE	12.095	18	3	8	3	173	19.6	5.94	18.47	3	0	415327	282722	365222	238541	266054	309137	334768	138295	211965	185911	High	High	High	High	High	High	High	High	High	High	1
High	Q16543	Hsp90 co-chaperone Cdc37 OS=Homo sapiens GN=CDC37 PE=1 SV=1	0	FALSE	12.024	8	3	11	3	378	44.4	5.25	32.86	3	0	147953	134046	102407	154640	119681	116733	130574	93247.4	113095	138594	High	High	High	High	High	High	High	High	High	High	1
High	Q9H6F2	Trimeric intracellular cation channel type A OS=Homo sapiens GN=TMEM38A PE=1 SV=1	0	FALSE	11.917	9	3	10	3	299	33.2	8.29	27.47	3	0	280871	255609	225722	265765	274483	214322	272883	311908	295446	315692	High	High	High	High	High	High	High	High	High	High	1
High	Q6IQ22	Ras-related protein Rab-12 OS=Homo sapiens GN=RAB12 PE=1 SV=3	0	FALSE	11.88	17	3	8	2	244	27.2	8.41	22.98	3	0	17584	16420.8	18904.1	21600.6	16123.5	14197.8	15532.8	21816.1	18408.2	15281.5	High	High	High	High	High	High	High	High	High	High	1
High	O00629	Importin subunit alpha-3 OS=Homo sapiens GN=KPNA4 PE=1 SV=1	0	FALSE	11.823	7	3	6	2	521	57.9	4.96	20.11	3	0	5527.12	4361.47	6039.78	6705.76	4240.88	4363.86	5146.77	8937.32	4341.52	3272.67	High	High	High	High	High	High	High	High	High	High	1
High	P19827	Inter-alpha-trypsin inhibitor heavy chain H1 OS=Homo sapiens GN=ITIH1 PE=1 SV=3	0	FALSE	11.792	5	4	7	4	911	101.3	6.79	17.31	4	0	40991.5	49438.1	49134.7	51588.9	40039.3	33588	67079.2	50355.5	39279.8	39119.2	High	High	High	High	High	High	High	High	High	High	1
High	P19652	Alpha-1-acid glycoprotein 2 OS=Homo sapiens GN=ORM2 PE=1 SV=2	0	FALSE	11.77	17	4	12	2	201	23.6	5.11	35.15	4	0	57508.3	89901.1	133737	48419.6	65408.6	105822	104065	48314	41097.3	90259.4	High	High	High	High	High	High	High	High	High	High	1
High	Q5JWF2	Guanine nucleotide-binding protein G(s) subunit alpha isoforms XLas OS=Homo sapiens GN=GNAS PE=1 SV=2	0	FALSE	11.754	4	4	6	4	1037	111	5.03	17.88	4	0	74879.8	62320	64306	101045	54906	75242.1	88935.7	95586.1	64646.7	73804.8	High	High	High	High	High	High	High	High	High	High	1
High	Q93034	Cullin-5 OS=Homo sapiens GN=CUL5 PE=1 SV=4	0	FALSE	11.753	6	4	7	4	780	90.9	7.94	15.87	4	0	59791.2	52762.9	48774.7	88960.5	39279.6	42451.2	56538	73314.1	53020.9	45444.3	High	High	High	High	High	High	High	High	High	High	1
High	P05388	60S acidic ribosomal protein P0 OS=Homo sapiens GN=RPLP0 PE=1 SV=1	0	FALSE	11.752	12	4	10	4	317	34.3	5.97	32	4	0	233292	171058	168904	296038	194052	178723	228403	211183	219414	221322	High	High	High	High	High	High	High	High	High	High	1
High	P55060	Exportin-2 OS=Homo sapiens GN=CSE1L PE=1 SV=3	0	FALSE	11.674	4	4	8	4	971	110.3	5.77	19.05	4	0	87673.2	111408	70157.3	108251	84867.1	79963.7	117380	134954	73633.5	74139.4	High	High	High	High	High	High	High	High	High	High	1
High	P35268	60S ribosomal protein L22 OS=Homo sapiens GN=RPL22 PE=1 SV=2	0	FALSE	11.619	19	2	12	2	128	14.8	9.19	36.97	2	0	107702	92899.8	85281.1	164430	95236	102389	100510	120300	105353	103079	High	High	High	High	High	High	High	High	High	High	1
High	P61026	Ras-related protein Rab-10 OS=Homo sapiens GN=RAB10 PE=1 SV=1	0	FALSE	11.618	17	3	8	1	200	22.5	8.38	22.81	3	0	5867.96	4199.56	7575.62	10609.1	5497.46	5359.24	5639.95	14350.1	5330.01	2342.43	High	High	High	High	High	High	High	High	High	High	1
High	P08603	Complement factor H OS=Homo sapiens GN=CFH PE=1 SV=4	0	FALSE	11.548	3	3	9	3	1231	139	6.61	27.54	3	0	60819.6	121809	156057	56474	63394.1	97984.8	105736	55255.4	55301.3	91990.8	High	High	High	High	High	High	High	High	High	High	1
High	P62820	Ras-related protein Rab-1A OS=Homo sapiens GN=RAB1A PE=1 SV=3	0	FALSE	11.466	15	3	8	1	205	22.7	6.21	25.03	3	1	156275	124230	129946	203570	123090	116951	180566	149060	138594	133385	High	High	High	High	High	High	High	High	High	High	1
High	Q00839	Heterogeneous nuclear ribonucleoprotein U OS=Homo sapiens GN=HNRNPU PE=1 SV=6	0	FALSE	11.436	5	4	5	4	825	90.5	6	12.25	4	0	89380.2	72659.1	80881.1	87023.1	84774.3	92224.9	96344.4	92572.3	85664.4	117399	High	High	High	High	High	High	High	High	High	High	1
High	P07738	Bisphosphoglycerate mutase OS=Homo sapiens GN=BPGM PE=1 SV=2	0	FALSE	11.431	12	2	5	2	259	30	6.54	10.67	2	0	20302	28896.5	29839.4	26460.4	20868.5	16242.1	29776.8	24628.3	19398	18922.7	High	High	High	High	High	High	High	High	High	High	1
High	O43813	LanC-like protein 1 OS=Homo sapiens GN=LANCL1 PE=1 SV=1	0	FALSE	11.406	10	3	8	3	399	45.3	7.75	21.92	3	0	63549.3	44825.1	46585.3	44718.4	44847.2	43998.3	59512.3	38557.4	53933.8	57421.4	High	High	High	High	High	High	High	High	High	High	1
High	O43920	NADH dehydrogenase [ubiquinone] iron-sulfur protein 5 OS=Homo sapiens GN=NDUFS5 PE=1 SV=3	0	FALSE	11.366	24	2	9	2	106	12.5	9.14	30.78	2	0	107804	80823.6	108373	81735.9	142174	95420.4	64919.5	115491	76038.3	86614.2	High	High	High	High	High	High	High	High	High	High	1
High	P30049	ATP synthase subunit delta, mitochondrial OS=Homo sapiens GN=ATP5D PE=1 SV=2	0	FALSE	11.357	14	2	16	2	168	17.5	5.49	62.65	2	0	635234	478957	477885	669514	509879	481509	472992	412298	400533	519394	High	High	High	High	High	High	High	High	High	High	1
High	P61970	Nuclear transport factor 2 OS=Homo sapiens GN=NUTF2 PE=1 SV=1	0	FALSE	11.248	40	3	8	3	127	14.5	5.38	21.44	3	0	205725	166043	224602	173194	156144	109604	183965	133650	173984	176550	High	High	High	High	High	High	High	High	High	High	1
High	Q9ULA0	Aspartyl aminopeptidase OS=Homo sapiens GN=DNPEP PE=1 SV=1	0	FALSE	11.234	12	3	5	3	475	52.4	7.42	13.93	3	0	42669.2	29411.4	28150.4	49708	43535.7	35620.6	42489	28771.7	39691.6	33540.3	High	High	High	High	High	High	High	High	High	High	1
High	P62277	40S ribosomal protein S13 OS=Homo sapiens GN=RPS13 PE=1 SV=2	0	FALSE	11.231	21	3	11	3	151	17.2	10.54	34.42	3	0	120075	141644	150285	123914	160415	201313	100400	118510	116797	151866	High	High	High	High	High	High	High	High	High	High	1
High	P13693	Translationally-controlled tumor protein OS=Homo sapiens GN=TPT1 PE=1 SV=1	0	FALSE	11.212	19	3	10	3	172	19.6	4.93	26.8	3	0	471877	400604	405245	610506	374009	411675	378946	443604	463704	418538	High	High	High	High	High	High	High	High	High	High	1
High	O43488	Aflatoxin B1 aldehyde reductase member 2 OS=Homo sapiens GN=AKR7A2 PE=1 SV=3	0	FALSE	11.201	9	2	3	2	359	39.6	7.17	12.61	2	0	36840.8	30024.5	33562.8	37143.2	33962.1	27000.9	40309.3	44812.8	30690.6	35811.1	High	High	High	High	High	High	High	High	High	High	1
High	P12268	Inosine-5'-monophosphate dehydrogenase 2 OS=Homo sapiens GN=IMPDH2 PE=1 SV=2	0	FALSE	11.154	6	2	7	2	514	55.8	6.9	29.14	2	0	37759.8	34830.9	36286.6	56445.2	30642.9	35053.1	45870.6	66840.2	35575.3	34599.9	High	High	High	High	High	High	High	High	High	High	1
High	P26373	60S ribosomal protein L13 OS=Homo sapiens GN=RPL13 PE=1 SV=4	0	FALSE	11.144	14	3	5	3	211	24.2	11.65	20.49	3	0	48991.6	46792	51556.5	44010.4	59181.4	71423.2	47485.8	36816.6	43936.4	70398	High	High	High	High	High	High	High	High	High	High	1
High	P14550	Alcohol dehydrogenase [NADP(+)] OS=Homo sapiens GN=AKR1A1 PE=1 SV=3	0	FALSE	11.074	8	2	3	2	325	36.6	6.79	13.74	2	0	17088.7	9363.79	16369.5	18431.5	15863.9	14310.1	17131.1	12943	17406.8	15429.9	High	High	High	High	High	High	High	High	High	High	1
High	O75347	Tubulin-specific chaperone A OS=Homo sapiens GN=TBCA PE=1 SV=3	0	FALSE	11.064	25	3	5	3	108	12.8	5.29	15.83	3	0	70881.2	109275	88729.1	77596.6	90009.7	109506	75075.5	80378.3	64358.1	96495.7	High	High	High	High	High	High	High	High	High	High	1
High	P00488	Coagulation factor XIII A chain OS=Homo sapiens GN=F13A1 PE=1 SV=4	0	FALSE	11.046	4	3	8	3	732	83.2	6.09	25.05	3	0	101659	118297	130646	127883	75128.1	293775	160743	95483.4	101769	148756	High	High	High	High	High	High	High	High	High	High	1
High	Q05682	Caldesmon OS=Homo sapiens GN=CALD1 PE=1 SV=3	0	FALSE	10.983	4	2	6	2	793	93.2	5.66	14.38	2	0	45551.5	44344.3	47517.7	82185.7	44241.2	63654.4	36103	64723.9	26491.1	33890.5	High	High	High	High	High	High	High	High	High	High	1
High	Q9BRA2	Thioredoxin domain-containing protein 17 OS=Homo sapiens GN=TXNDC17 PE=1 SV=1	0	FALSE	10.958	27	3	5	3	123	13.9	5.52	16.39	3	0	112381	84259.2	89220.1	127887	89757.2	97469.3	100433	131699	101051	98793.8	High	High	High	High	High	High	High	High	High	High	1
High	P52907	F-actin-capping protein subunit alpha-1 OS=Homo sapiens GN=CAPZA1 PE=1 SV=3	0	FALSE	10.903	12	3	7	1	286	32.9	5.69	21	3	0	25987.5	26260.1	17358.4	13129.6	20242.3	27043.4	44174.5	15390	36590.8	40117.7	High	High	High	High	High	High	High	High	High	High	1
High	P56539	Caveolin-3 OS=Homo sapiens GN=CAV3 PE=1 SV=1	0	FALSE	10.854	12	2	13	1	151	17.2	5.78	30.79	2	0	256720	207718	191898	283699	196677	200833	317271	120127	329591	267544	High	High	High	High	High	High	High	High	High	High	1
High	Q13586	Stromal interaction molecule 1 OS=Homo sapiens GN=STIM1 PE=1 SV=3	0	FALSE	10.832	7	4	12	4	685	77.4	6.67	22.42	4	0	43821.9	43351	39040.9	53147.1	36701.1	34845.8	47966.2	54500.9	41152.8	33389.3	High	High	High	High	High	High	High	High	High	High	1
High	A6NNS2	Dehydrogenase/reductase SDR family member 7C OS=Homo sapiens GN=DHRS7C PE=2 SV=3	0	FALSE	10.808	9	3	3	3	312	34.9	8.47	10.22	3	0	97513.7	58607.5	65958	112481	67086.4	59920.4	64936.9	78347.7	98669.2	90042.6	High	High	High	High	High	High	High	High	High	High	1
High	O60936	Nucleolar protein 3 OS=Homo sapiens GN=NOL3 PE=1 SV=2	0	FALSE	10.804	18	3	5	3	208	22.6	4.18	17.27	3	0	57609.6	59743.8	66493.9	42528.5	61078.1	82474	57737.7	51648.4	55429.8	62914.6	High	High	High	High	High	High	High	High	High	High	1
High	P24666	Low molecular weight phosphotyrosine protein phosphatase OS=Homo sapiens GN=ACP1 PE=1 SV=3	0	FALSE	10.78	25	3	5	3	158	18	6.74	9.89	3	0	15535.8	29453.5	20317.4	36941.9	26200.1	20117.2	27856	25887	23634.6	26936.4	High	High	High	High	High	High	High	High	High	High	1
High	B5ME19	Eukaryotic translation initiation factor 3 subunit C-like protein OS=Homo sapiens GN=EIF3CL PE=3 SV=1	0	FALSE	10.752	5	3	5	3	914	105.4	5.64	14.07	3	0	29303.4	44044	31597.9	55589.9	23782.5	27547.5	36408.5	35018.4	26728	29919.5	High	High	High	High	High	High	High	High	High	High	1
High	Q96FW1	Ubiquitin thioesterase OTUB1 OS=Homo sapiens GN=OTUB1 PE=1 SV=2	0	FALSE	10.706	12	3	7	3	271	31.3	4.94	21.14	3	0	61725.4	61313	63212.2	80634	50945.7	48852.6	65060.2	67115.9	47314.2	44862.4	High	High	High	High	High	High	High	High	High	High	1
High	Q6QEF8	Coronin-6 OS=Homo sapiens GN=CORO6 PE=1 SV=2	0	FALSE	10.705	9	4	9	4	472	52.7	5.96	22.43	4	0	184143	120402	118597	333191	148071	169463	155576	283749	168695	161282	High	High	High	High	High	High	High	High	High	High	1
High	Q6H8Q1	Actin-binding LIM protein 2 OS=Homo sapiens GN=ABLIM2 PE=1 SV=2	0	FALSE	10.683	6	3	7	3	611	67.8	7.94	19.46	3	0	26255.3	24281.1	26173.8	33495.4	24851.2	22896.9	31395.8	30101.5	22474.1	23921	High	High	High	High	High	High	High	High	High	High	1
High	P83111	Serine beta-lactamase-like protein LACTB, mitochondrial OS=Homo sapiens GN=LACTB PE=1 SV=2	0	FALSE	10.671	8	2	4	2	547	60.7	8.53	15.64	2	0	12815.1	25286.8	12163.1	20907.6	12237.8	9501.13	16341.5	15981.6	8372.84	16579.5	High	High	High	High	High	High	High	High	High	High	1
High	P20810	Calpastatin OS=Homo sapiens GN=CAST PE=1 SV=4	0	FALSE	10.641	8	4	6	4	708	76.5	5.07	10.67	4	0	45402.6	73255.3	67319.2	36295.8	55099.6	77430.3	44435	83301	41850.7	59517.5	High	High	High	High	High	High	High	High	High	High	1
High	P17568	NADH dehydrogenase [ubiquinone] 1 beta subcomplex subunit 7 OS=Homo sapiens GN=NDUFB7 PE=1 SV=4	0	FALSE	10.59	21	3	11	3	137	16.4	8.92	31.13	3	0	281037	247635	399900	248074	394780	293739	175518	233297	184385	206353	High	High	High	High	High	High	High	High	High	High	1
High	P62333	26S protease regulatory subunit 10B OS=Homo sapiens GN=PSMC6 PE=1 SV=1	0	FALSE	10.553	12	4	7	4	389	44.1	7.49	15.48	4	0	59023.5	63107.5	48888.6	74722.5	47573.2	46992.2	60533.8	49798	53626.3	57243.6	High	High	High	High	High	High	High	High	High	High	1
High	P18124	60S ribosomal protein L7 OS=Homo sapiens GN=RPL7 PE=1 SV=1	0	FALSE	10.546	20	4	6	4	248	29.2	10.65	13.23	4	0	48777.9	37710	43306.9	53493.2	40243.3	44052.7	44565.3	44749.8	41860.5	38286.6	High	High	High	High	High	High	High	High	High	High	1
High	Q13418	Integrin-linked protein kinase OS=Homo sapiens GN=ILK PE=1 SV=2	0	FALSE	10.472	11	4	8	4	452	51.4	8.07	22.27	4	0	34791.6	33875.2	30537.6	48166.9	28861.5	35401.9	48710.7	49503	30018.2	30499.2	High	High	High	High	High	High	High	High	High	High	1
High	O75764	Transcription elongation factor A protein 3 OS=Homo sapiens GN=TCEA3 PE=1 SV=2	0	FALSE	10.406	7	2	4	2	348	38.9	9.19	14.46	2	0	33848.5	33957.5	34031.8	26048.7	38077.6	39465.8	32503.2	28823.5	35227.6	49875.7	High	High	High	High	High	High	High	High	High	High	1
High	P00367	Glutamate dehydrogenase 1, mitochondrial OS=Homo sapiens GN=GLUD1 PE=1 SV=2	0	FALSE	10.381	5	3	6	3	558	61.4	7.8	19.77	3	0	146904	127356	108268	154647	117666	154728	145973	114947	105439	130954	High	High	High	High	High	High	High	High	High	High	1
High	P00390	Glutathione reductase, mitochondrial OS=Homo sapiens GN=GSR PE=1 SV=2	0	FALSE	10.379	7	3	6	3	522	56.2	8.5	15.49	3	0	74597.9	58626.8	57660.2	118083	57430.7	72555.1	71478.6	102978	60434.4	57198.2	High	High	High	High	High	High	High	High	High	High	1
High	O43169	Cytochrome b5 type B OS=Homo sapiens GN=CYB5B PE=1 SV=2	0	FALSE	10.314	23	1	6	1	146	16.3	4.97	17.3	1	0	7827.69		2324.31	7859.91	7352.79		7979.5	16148.2	6296.36	2436.05	High	Not Found	High	High	High	Not Found	High	High	High	High	1
High	P17980	26S protease regulatory subunit 6A OS=Homo sapiens GN=PSMC3 PE=1 SV=3	0	FALSE	10.308	9	3	7	3	439	49.2	5.24	17.67	3	0	117253	151749	113685	159137	125260	125776	149693	144970	125335	131891	High	High	High	High	High	High	High	High	High	High	1
High	P61353	60S ribosomal protein L27 OS=Homo sapiens GN=RPL27 PE=1 SV=2	0	FALSE	10.308	26	4	9	4	136	15.8	10.56	24.06	4	0	111410	126118	117627	124385	137634	176503	97309.1	111130	101131	136107	High	High	High	High	High	High	High	High	High	High	1
High	P03886	NADH-ubiquinone oxidoreductase chain 1 OS=Homo sapiens GN=MT-ND1 PE=1 SV=1	0	FALSE	10.303	9	3	5	3	318	35.6	6.55	10.96	3	0	51277.6	24723.9	31678.1	64617.8	35926.1	26166.2	29657.2	33665.2	27976.5	29818.8	High	High	High	High	High	High	High	High	High	High	1
High	Q01105	Protein SET OS=Homo sapiens GN=SET PE=1 SV=3	0	FALSE	10.286	10	2	7	2	290	33.5	4.32	23.17	2	0	86629.5	71159.9	57381.2	96676.8	70947.4	78368.1	94453.1	76157.2	65222.4	80400.5	High	High	High	High	High	High	High	High	High	High	1
High	Q14974	Importin subunit beta-1 OS=Homo sapiens GN=KPNB1 PE=1 SV=2	0	FALSE	10.266	5	3	6	3	876	97.1	4.78	18.16	3	0	40349.6	34074.4	39376.8	44974	27050.1	24258.1	36342.3	53858.9	40485.7	30469.9	High	High	High	High	High	High	High	High	High	High	1
High	Q96A26	Protein FAM162A OS=Homo sapiens GN=FAM162A PE=1 SV=2	0	FALSE	10.253	25	4	8	4	154	17.3	9.77	10.08	4	0	114707	82855	86713.1	122919	97467.3	84073.6	82161.4	157068	74949.6	79091.6	High	High	High	High	High	High	High	High	High	High	1
High	P62491	Ras-related protein Rab-11A OS=Homo sapiens GN=RAB11A PE=1 SV=3	0	FALSE	10.22	11	2	4	2	216	24.4	6.57	13.41	2	0	37638.2	31040.4	30240.8	36488.8	31793.5	32057.5	42658	43760.6	39783.3	34450.7	High	High	High	High	High	High	High	High	High	High	1
High	P62750	60S ribosomal protein L23a OS=Homo sapiens GN=RPL23A PE=1 SV=1	0	FALSE	10.198	20	3	9	3	156	17.7	10.45	28.9	3	0	137644	148339	136803	118700	161651	192065	123907	96944.1	118508	176430	High	High	High	High	High	High	High	High	High	High	1
High	O14732	Inositol monophosphatase 2 OS=Homo sapiens GN=IMPA2 PE=1 SV=1	0	FALSE	10.188	8	2	12	2	288	31.3	6.61	41.68	2	0	171068	159889	125309	186576	119676	143368	116282	188974	136175	145241	High	High	High	High	High	High	High	High	High	High	1
High	Q9Y394	Dehydrogenase/reductase SDR family member 7 OS=Homo sapiens GN=DHRS7 PE=1 SV=1	0	FALSE	10.158	10	2	5	2	339	38.3	8.32	20.93	2	0	16810.7	18406.5	22391.9	32155.2	13730.8	23337.6	19523.6	24858.3	19283.6	21798	High	High	High	High	High	High	High	High	High	High	1
High	P09525	Annexin A4 OS=Homo sapiens GN=ANXA4 PE=1 SV=4	0	FALSE	10.156	13	4	9	3	319	35.9	6.13	22.65	4	0	105149	64745.3	58714	93224	60227.1	69718.7	97322.4	70087.1	74746.5	79011	High	High	High	High	High	High	High	High	High	High	1
High	O95298	NADH dehydrogenase [ubiquinone] 1 subunit C2 OS=Homo sapiens GN=NDUFC2 PE=1 SV=1	0	FALSE	10.15	29	4	11	4	119	14.2	8.98	27.56	4	0	392459	253390	347476	380511	338126	278425	274484	264720	214904	251817	High	High	High	High	High	High	High	High	High	High	1
High	Q9BVC6	Transmembrane protein 109 OS=Homo sapiens GN=TMEM109 PE=1 SV=1	0	FALSE	10.115	9	2	14	2	243	26.2	10.48	46.78	2	0	296192	234240	225191	399179	223592	273081	412505	308682	325390	337100	High	High	High	High	High	High	High	High	High	High	1
High	O60237	Protein phosphatase 1 regulatory subunit 12B OS=Homo sapiens GN=PPP1R12B PE=1 SV=2	0	FALSE	10.067	4	3	5	3	982	110.3	5.67	16.06	3	0	52826.8	80661.9	53233.1	66552.7	55386.4	56198.1	46321	39028.3	36593.3	49981.1	High	High	High	High	High	High	High	High	High	High	1
High	P01766	Ig heavy chain V-III region BRO OS=Homo sapiens PE=1 SV=1	0	FALSE	10.061	25	2	3	2	120	13.2	6.57	12.07	2	0	25191.1	22539.3	37523.5	22634.8	21217.6	26288.3	46063.2	39844.8	43405.7	39084.1	High	High	High	High	High	High	High	High	High	High	1
High	Q7Z4W1	L-xylulose reductase OS=Homo sapiens GN=DCXR PE=1 SV=2	0	FALSE	10.055	12	3	5	3	244	25.9	8.1	15.07	3	0	109969	76041.2	66929.7	92027.2	105792	71354.9	93381.5	76761.5	93674.3	93518.6	High	High	High	High	High	High	High	High	High	High	1
High	P47914	60S ribosomal protein L29 OS=Homo sapiens GN=RPL29 PE=1 SV=2	0	FALSE	9.953	9	1	5	1	159	17.7	11.66	12.92	1	0	17209.4	25240.5	23286.9	12689.5	24338.8	38436.5	16803.9	19097	20125.3	31676.7	High	High	High	High	High	High	High	High	High	High	1
High	P17096	High mobility group protein HMG-I/HMG-Y OS=Homo sapiens GN=HMGA1 PE=1 SV=3	0	FALSE	9.932	31	3	9	3	107	11.7	10.32	22.38	3	0	167675	124043	137592	81992.4	179303	279327	119534	72984.4	129393	199503	High	High	High	High	High	High	High	High	High	High	1
High	Q8IVN3	Musculoskeletal embryonic nuclear protein 1 OS=Homo sapiens GN=MUSTN1 PE=3 SV=2	0	FALSE	9.883	32	2	10	2	82	8.9	9.86	31.28	2	0	1.03623e+06	628071	882538	862326	1.39493e+06	977713	634436	380474	468788	568960	High	High	High	High	High	High	High	High	High	High	1
High	O43583	Density-regulated protein OS=Homo sapiens GN=DENR PE=1 SV=2	0	FALSE	9.88	13	2	4	2	198	22.1	5.3	14.7	2	0	40374.5	30310.6	28196	40080.6	32909.8	26727.1	31974.9	33469.3	33013.4	41207.2	High	High	High	High	High	High	High	High	High	High	1
High	O95139	NADH dehydrogenase [ubiquinone] 1 beta subcomplex subunit 6 OS=Homo sapiens GN=NDUFB6 PE=1 SV=3	0	FALSE	9.843	26	3	7	3	128	15.5	9.63	19.06	3	0	43456	36949	49077.4	37491.4	50399.6	44170.9	31008.7	46482.1	33837.5	39413.2	High	High	High	High	High	High	High	High	High	High	1
High	Q12988	Heat shock protein beta-3 OS=Homo sapiens GN=HSPB3 PE=1 SV=2	0	FALSE	9.815	22	2	7	2	150	17	6.02	23.35	2	0	24501.3	17170.5	22724.6	39381.6	18983.3	27917.3	28889.2	32161.2	23598.2	16352.5	High	High	High	High	High	High	High	High	High	High	1
High	Q15843	NEDD8 OS=Homo sapiens GN=NEDD8 PE=1 SV=1	0	FALSE	9.804	17	2	9	2	81	9.1	8.43	28.75	2	0	94458	87301.8	97902	85608.6	106730	93663.6	84371.6	75128.8	67237	86774	High	High	High	High	High	High	High	High	High	High	1
High	P51858	Hepatoma-derived growth factor OS=Homo sapiens GN=HDGF PE=1 SV=1	0	FALSE	9.777	15	3	5	3	240	26.8	4.73	16.81	3	0	69082.8	98860.6	92097.7	64251.5	87734.9	109098	63033.4	60618.7	60646.7	80528.2	High	High	High	High	High	High	High	High	High	High	1
High	P41567	Eukaryotic translation initiation factor 1 OS=Homo sapiens GN=EIF1 PE=1 SV=1	0	FALSE	9.771	27	2	6	2	113	12.7	7.44	19.21	2	0	42887.5	48869.4	46265.9	64382.6	51994.5	56016.8	45699.6	47475.7	38331.4	50709.2	High	High	High	High	High	High	High	High	High	High	1
High	Q9UQM7	Calcium/calmodulin-dependent protein kinase type II subunit alpha OS=Homo sapiens GN=CAMK2A PE=1 SV=2	0	FALSE	9.747	5	2	8	1	478	54.1	7.08	25.93	2	0	26363.1	22333.8	26319.4	34006.1	25848.5	32040.4	34281.4	28888	29939.3	31920.6	High	High	High	High	High	High	High	High	High	High	1
High	P62829	60S ribosomal protein L23 OS=Homo sapiens GN=RPL23 PE=1 SV=1	0	FALSE	9.727	24	3	7	3	140	14.9	10.51	21.12	3	0	171355	131449	146456	136511	134905	188961	97655.3	84365.7	93327.7	141449	High	High	High	High	High	High	High	High	High	High	1
High	P56134	ATP synthase subunit f, mitochondrial OS=Homo sapiens GN=ATP5J2 PE=1 SV=3	0	FALSE	9.706	26	2	6	2	94	10.9	9.67	15.2	2	0	44546.8	20755.8	25610.4	43193.6	34143.2	16612.3	32386.7	16838.9	24876	20504.8	High	High	High	High	High	High	High	High	High	High	1
High	P32969	60S ribosomal protein L9 OS=Homo sapiens GN=RPL9 PE=1 SV=1	0	FALSE	9.684	13	2	6	2	192	21.9	9.95	15.8	2	0	69968.6	47835.9	50382.5	85366.5	53257.9	55617.7	66040.1	84539	63251	55670.2	High	High	High	High	High	High	High	High	High	High	1
High	P17655	Calpain-2 catalytic subunit OS=Homo sapiens GN=CAPN2 PE=1 SV=6	0	FALSE	9.673	4	2	4	2	700	79.9	4.98	10.89	2	0	23752	20238.3	20308.6	31486.5	21490.9	16122.1	28512	29344.5	21557.1	23320.7	High	High	High	High	High	High	High	High	High	High	1
High	O60493	Sorting nexin-3 OS=Homo sapiens GN=SNX3 PE=1 SV=3	0	FALSE	9.64	20	3	5	2	162	18.8	8.66	11.43	3	0	31414.5	28828.1	34601.9	23403.4	40040.6	50238.5	28473.4	13106	31775.4	45568.5	High	High	High	High	High	High	High	High	High	High	1
High	P61204	ADP-ribosylation factor 3 OS=Homo sapiens GN=ARF3 PE=1 SV=2	0	FALSE	9.615	12	2	7	2	181	20.6	7.43	21.83	2	0	107159	96722.2	91373.6	97694.4	81398.4	84827.7	143142	56108.2	93185.7	98061.9	High	High	High	High	High	High	High	High	High	High	1
High	P22352	Glutathione peroxidase 3 OS=Homo sapiens GN=GPX3 PE=1 SV=2	0	FALSE	9.6	15	4	7	4	226	25.5	8.13	19.3	4	0	154039	79237.4	90043	74450	78033.9	59548.6	121625	65972.7	86959.9	83138.2	High	High	High	High	High	High	High	High	High	High	1
High	Q6UXV4	MICOS complex subunit MIC27 OS=Homo sapiens GN=APOOL PE=1 SV=1	0	FALSE	9.584	16	3	6	3	268	29.1	9.52	18.53	3	0	80204.4	54743.6	53612.4	84483.3	62266.3	50823.6	54527.2	56430.1	47405.5	56602.9	High	High	High	High	High	High	High	High	High	High	1
High	P07602	Prosaposin OS=Homo sapiens GN=PSAP PE=1 SV=2	0	FALSE	9.582	5	3	13	3	524	58.1	5.17	41.81	3	0	370876	415792	338888	313344	332979	491534	438356	127126	279339	384542	High	High	High	High	High	High	High	High	High	High	1
High	Q5VTU8	ATP synthase subunit epsilon-like protein, mitochondrial OS=Homo sapiens GN=ATP5EP2 PE=3 SV=1	0	FALSE	9.581	45	3	12	3	51	5.8	10.14	31.76	3	0	1.07987e+06	947135	1.16907e+06	954272	1.70161e+06	1.20847e+06	646828	796941	674531	1.06407e+06	High	High	High	High	High	High	High	High	High	High	1
High	Q9H4M9	EH domain-containing protein 1 OS=Homo sapiens GN=EHD1 PE=1 SV=2	0	FALSE	9.534	6	2	6	1	534	60.6	6.83	22.77	2	0	25882.4	22947.6	30859.9	28590.9	27205.5	34986	29790.7	27597.8	20693.8	24650.1	High	High	High	High	High	High	High	High	High	High	1
High	P05204	Non-histone chromosomal protein HMG-17 OS=Homo sapiens GN=HMGN2 PE=1 SV=3	0	FALSE	9.523	21	2	7	2	90	9.4	9.99	17.32	2	0	319056	213778	276522	183233	477558	512910	315250	201746	293865	475548	High	High	High	High	High	High	High	High	High	High	1
High	P27824	Calnexin OS=Homo sapiens GN=CANX PE=1 SV=2	0	FALSE	9.522	8	3	10	3	592	67.5	4.6	26.39	3	0	63203.1	49874.4	58974.4	93330.6	50924.5	63589.3	66125.9	82351.1	60427.1	50236	High	High	High	High	High	High	High	High	High	High	1
High	O75251	NADH dehydrogenase [ubiquinone] iron-sulfur protein 7, mitochondrial OS=Homo sapiens GN=NDUFS7 PE=1 SV=3	0	FALSE	9.515	14	3	12	3	213	23.5	9.99	37.93	3	0	349564	220905	249073	296757	378306	193403	214533	174416	165880	224389	High	High	High	High	High	High	High	High	High	High	1
High	Q16352	Alpha-internexin OS=Homo sapiens GN=INA PE=1 SV=2	0	FALSE	9.51	4	2	10	1	499	55.4	5.4	34.69	2	0											High	High	High	High	High	High	High	High	High	High	1
High	P46926	Glucosamine-6-phosphate isomerase 1 OS=Homo sapiens GN=GNPDA1 PE=1 SV=1	0	FALSE	9.496	11	3	6	3	289	32.6	6.92	16.14	3	0	54006.6	33552.8	38587.2	59519.6	38365.2	35053.6	40930.9	54650.6	42599.8	42638.3	High	High	High	High	High	High	High	High	High	High	1
High	P14314	Glucosidase 2 subunit beta OS=Homo sapiens GN=PRKCSH PE=1 SV=2	0	FALSE	9.491	6	3	8	3	528	59.4	4.41	21.01	3	0	64211.1	56533.3	48032.5	88035.5	59247.2	68341.5	65463.5	76393.8	54065.4	70186.1	High	High	High	High	High	High	High	High	High	High	1
High	O60313	Dynamin-like 120 kDa protein, mitochondrial OS=Homo sapiens GN=OPA1 PE=1 SV=3	0	FALSE	9.475	4	3	6	3	960	111.6	7.87	14.5	3	0	21346.5	14789.7	15750.6	24018.2	17360.1	12971.6	16844.8	23362.4	12670.8	14364.9	High	High	High	High	High	High	High	High	High	High	1
High	P21397	Amine oxidase [flavin-containing] A OS=Homo sapiens GN=MAOA PE=1 SV=1	0	FALSE	9.454	6	3	5	2	527	59.6	7.85	15.43	3	0	35811.4	13007.6	23880.8	34576.4	27172.5	16292	29425.6	37604.2	13988.3	14052.7	High	High	High	High	High	High	High	High	High	High	1
High	P49720	Proteasome subunit beta type-3 OS=Homo sapiens GN=PSMB3 PE=1 SV=2	0	FALSE	9.452	19	3	11	3	205	22.9	6.55	31.56	3	0	117716	89135.8	116679	115656	94205.3	91601.7	122422	85276.5	113111	114414	High	High	High	High	High	High	High	High	High	High	1
High	Q16881	Thioredoxin reductase 1, cytoplasmic OS=Homo sapiens GN=TXNRD1 PE=1 SV=3	0	FALSE	9.427	6	3	5	3	649	70.9	7.39	11.69	3	0	35509.8	30777.8	27589.4	49652.6	25844.7	24652.3	30683.6	47177.3	32489.2	32807.2	High	High	High	High	High	High	High	High	High	High	1
High	Q9NZA1	Chloride intracellular channel protein 5 OS=Homo sapiens GN=CLIC5 PE=1 SV=3	0	FALSE	9.416	9	2	3	2	410	46.5	4.82	8.11	2	0	34157.3	26652.5	31798.5	33280.5	26065.8	31360.6	27739.3	39531.9	31388.7	27958	High	High	High	High	High	High	High	High	High	High	1
High	Q96MF2	SH3 and cysteine-rich domain-containing protein 3 OS=Homo sapiens GN=STAC3 PE=1 SV=1	0	FALSE	9.416	6	3	6	3	364	41.5	6.93	16.84	3	0	139627	117835	138316	135779	139626	138761	136358	103260	148452	156354	High	High	High	High	High	High	High	High	High	High	1
High	O43837	Isocitrate dehydrogenase [NAD] subunit beta, mitochondrial OS=Homo sapiens GN=IDH3B PE=1 SV=2	0	FALSE	9.414	7	2	4	2	385	42.2	8.46	9.89	2	0	17660.2	13394.5	18311.2	24457.5	16075.9	15879.1	14644.9	17183.5	12477.8	12655.9	High	High	High	High	High	High	High	High	High	High	1
High	P02654	Apolipoprotein C-I OS=Homo sapiens GN=APOC1 PE=1 SV=1	0	FALSE	9.375	30	3	9	3	83	9.3	8.47	28.92	3	0	242245	349266	436579	124223	348663	257188	461236	113387	184674	263115	High	High	High	High	High	High	High	High	High	High	1
High	P51668	Ubiquitin-conjugating enzyme E2 D1 OS=Homo sapiens GN=UBE2D1 PE=1 SV=1	0	FALSE	9.366	20	2	8	1	147	16.6	7.42	24	2	1	50774.2	39726.2	34776.4	47843.5	43652.1	41622.4	42861.3	36749.5	33716.5	35872.5	High	High	High	High	High	High	High	High	High	High	1
High	P61077	Ubiquitin-conjugating enzyme E2 D3 OS=Homo sapiens GN=UBE2D3 PE=1 SV=1	0	FALSE	9.357	20	2	6	1	147	16.7	7.8	21.34	2	0	46921.7	26922.7	26740.1	26955.8	39150.6	24892.3	38953.2	10048.1	38351.4	39461	High	High	High	High	High	High	High	High	High	High	1
High	P15954	Cytochrome c oxidase subunit 7C, mitochondrial OS=Homo sapiens GN=COX7C PE=1 SV=1	0	FALSE	9.35	29	2	12	2	63	7.2	10.27	34.2	2	0	1.0119e+06	793380	1.11141e+06	786955	1.08941e+06	940737	574153	579601	447269	557230	High	High	High	High	High	High	High	High	High	High	1
High	O43852	Calumenin OS=Homo sapiens GN=CALU PE=1 SV=2	0	FALSE	9.291	20	3	4	3	315	37.1	4.64	11.84	3	0	6212.92	4306.41	6804	9191.05	5438.58	5848.93	9107.12	5933.42	6826.29	4747.65	High	High	High	High	High	High	High	High	High	High	1
High	P49721	Proteasome subunit beta type-2 OS=Homo sapiens GN=PSMB2 PE=1 SV=1	0	FALSE	9.264	17	3	5	3	201	22.8	7.02	10.95	3	0	189025	136774	146033	177270	133975	140307	183229	91997.2	173817	168361	High	High	High	High	High	High	High	High	High	High	1
High	P43487	Ran-specific GTPase-activating protein OS=Homo sapiens GN=RANBP1 PE=1 SV=1	0	FALSE	9.246	21	3	6	3	201	23.3	5.29	12.39	3	0	39047	47235.9	56055.3	38382.7	52648.9	45685	40353.3	44192.3	34412.1	43939.6	High	High	High	High	High	High	High	High	High	High	1
High	P51572	B-cell receptor-associated protein 31 OS=Homo sapiens GN=BCAP31 PE=1 SV=3	0	FALSE	9.241	14	3	7	3	246	28	8.44	18.24	3	0	159486	108908	98255.4	168073	120338	121222	147668	144914	126379	123212	High	High	High	High	High	High	High	High	High	High	1
High	P30711	Glutathione S-transferase theta-1 OS=Homo sapiens GN=GSTT1 PE=1 SV=4	0	FALSE	9.235	11	2	4	2	240	27.3	7.49	15.32	2	0	42838.6	40012.8	56330.9	25704.8	42396	42637.2	53273.6	31956.5	20205.5	19918.5	High	High	High	High	High	High	High	High	High	High	1
High	Q6DN03	Putative histone H2B type 2-C OS=Homo sapiens GN=HIST2H2BC PE=5 SV=3	0	FALSE	9.222	13	3	8	3	193	21.5	10.7	19.42	3	0	625591	814387	770853	642987	1.27725e+06	1.14049e+06	658383	592222	754508	1.08285e+06	High	High	High	High	High	High	High	High	High	High	1
High	P80748	Ig lambda chain V-III region LOI OS=Homo sapiens PE=1 SV=1	0	FALSE	9.199	22	2	3	2	111	11.9	5.08	11.62	2	0	41055.1	50853.3	92659	51436.5	36446.3	54841.4	102450	77180.4	71967.1	65840	High	High	High	High	High	High	High	High	High	High	1
High	P62857	40S ribosomal protein S28 OS=Homo sapiens GN=RPS28 PE=1 SV=1	0	FALSE	9.189	30	2	11	2	69	7.8	10.7	32.76	2	0	68707.4	95169	98379.2	71829.1	93694.9	110528	80580.5	55293.3	64710	100522	High	High	High	High	High	High	High	High	High	High	1
High	P54819	Adenylate kinase 2, mitochondrial OS=Homo sapiens GN=AK2 PE=1 SV=2	0	FALSE	9.179	11	2	6	2	239	26.5	7.81	20.57	2	0	62908.3	55791.7	65859.7	74050.2	60922	54628.6	53002	55881.8	36985.5	50282	High	High	High	High	High	High	High	High	High	High	1
High	P53778	Mitogen-activated protein kinase 12 OS=Homo sapiens GN=MAPK12 PE=1 SV=3	0	FALSE	9.163	15	4	5	3	367	41.9	6.39	11.38	4	0	35690.9	53002.1	25807.4	44716.1	27091.8	32174.6	46561.9	56497.6	28249.5	30844.7	High	High	High	High	High	High	High	High	High	High	1
High	Q05707	Collagen alpha-1(XIV) chain OS=Homo sapiens GN=COL14A1 PE=1 SV=3	0	FALSE	9.028	2	3	5	3	1796	193.4	5.3	13.35	3	0	33719	30030.5	29671.1	56556.6	29963.2	29665.2	65585.8	50552.9	33464.5	28580.9	High	High	High	High	High	High	High	High	High	High	1
High	Q8NE86	Calcium uniporter protein, mitochondrial OS=Homo sapiens GN=MCU PE=1 SV=1	0	FALSE	8.984	9	3	5	3	351	39.8	8.65	11.97	3	0	28102	22517.8	18338.5	40799.7	22462.2	18592.1	18658.8	15972.6	14454.7	11382.7	High	High	High	High	High	High	High	High	High	High	1
High	Q16718	NADH dehydrogenase [ubiquinone] 1 alpha subcomplex subunit 5 OS=Homo sapiens GN=NDUFA5 PE=1 SV=3	0	FALSE	8.969	22	2	5	2	116	13.5	5.99	18.75	2	0	258502	192409	237341	221033	329253	208625	165621	222191	148445	184267	High	High	High	High	High	High	High	High	High	High	1
High	P50914	60S ribosomal protein L14 OS=Homo sapiens GN=RPL14 PE=1 SV=4	0	FALSE	8.903	11	2	8	2	215	23.4	10.93	28.67	2	0	88865.6	83200.6	105618	118065	110030	130485	89698	208497	91180.1	112258	High	High	High	High	High	High	High	High	High	High	1
High	P46459	Vesicle-fusing ATPase OS=Homo sapiens GN=NSF PE=1 SV=3	0	FALSE	8.901	5	3	6	3	744	82.5	6.95	14	3	0	15500	16722.3	15635.1	24048.4	14388.1	10675.3	19282.1	20385.3	19424.2	12223.9	High	High	High	High	High	High	High	High	High	High	1
High	P49207	60S ribosomal protein L34 OS=Homo sapiens GN=RPL34 PE=1 SV=3	0	FALSE	8.879	21	3	9	3	117	13.3	11.47	30.08	3	0	176069	176105	183383	172451	171190	248619	153006	200881	172705	211391	High	High	High	High	High	High	High	High	High	High	1
High	Q8TDX7	Serine/threonine-protein kinase Nek7 OS=Homo sapiens GN=NEK7 PE=1 SV=1	0	FALSE	8.842	9	2	4	2	302	34.5	8.25	10.51	2	0	11685.4	15127	7770.05	10133	10006.2	8522.62	12597.6	8417.06	13266	10503.4	High	High	High	High	High	High	High	High	High	High	1
High	P52564	Dual specificity mitogen-activated protein kinase kinase 6 OS=Homo sapiens GN=MAP2K6 PE=1 SV=1	0	FALSE	8.838	9	3	5	3	334	37.5	7.39	17.86	3	0	107811	81276.7	73405	155036	84091.7	77338.1	99544.9	98433.2	98326.2	87998.3	High	High	High	High	High	High	High	High	High	High	1
High	P62888	60S ribosomal protein L30 OS=Homo sapiens GN=RPL30 PE=1 SV=2	0	FALSE	8.768	32	3	10	3	115	12.8	9.63	24.28	3	0	104972	86769.2	78588.6	108940	106555	116601	113914	102536	97835	132502	High	High	High	High	High	High	High	High	High	High	1
High	P28072	Proteasome subunit beta type-6 OS=Homo sapiens GN=PSMB6 PE=1 SV=4	0	FALSE	8.715	9	2	6	2	239	25.3	4.92	19.09	2	0	159324	126721	135571	191620	120902	119469	154060	155519	139888	141885	High	High	High	High	High	High	High	High	High	High	1
High	P07814	Bifunctional glutamate/proline--tRNA ligase OS=Homo sapiens GN=EPRS PE=1 SV=5	0	FALSE	8.715	3	3	3	3	1512	170.5	7.33	9.26	3	0	15968.6	15924.7	11398.7	17109.6	10928.4	9941.08	16066.6	11251.3	14099.9	12096.1	High	High	High	High	High	High	High	High	High	High	1
High	Q5VYK3	Proteasome-associated protein ECM29 homolog OS=Homo sapiens GN=ECM29 PE=1 SV=2	0	FALSE	8.711	2	3	4	3	1845	204.2	7.12	11	3	0	8521.44	3403.72	4207.32	7519.22	5265.34	3690.49	10118.2	5082.01	8912.11	6982.55	High	High	High	High	High	High	High	High	High	High	1
High	Q00059	Transcription factor A, mitochondrial OS=Homo sapiens GN=TFAM PE=1 SV=1	0	FALSE	8.707	10	3	7	3	246	29.1	9.72	18.43	3	0	94516.7	105450	75404.7	77061.7	126847	109786	82904.8	63368.1	65963.7	117873	High	High	High	High	High	High	High	High	High	High	1
High	P62879	Guanine nucleotide-binding protein G(I)/G(S)/G(T) subunit beta-2 OS=Homo sapiens GN=GNB2 PE=1 SV=3	0	FALSE	8.702	9	2	5	2	340	37.3	6	17.85	2	0	62236.4	45434.1	48204.4	89326.5	51065.2	60691.9	80414.6	57669.8	62224.6	63800.2	High	High	High	High	High	High	High	High	High	High	1
High	Q92499	ATP-dependent RNA helicase DDX1 OS=Homo sapiens GN=DDX1 PE=1 SV=2	0	FALSE	8.643	3	2	4	2	740	82.4	7.23	13.82	2	0	78625	61883.7	72038.2	95875	71786.7	65897	80204.2	89574.8	71670.8	71910.6	High	High	High	High	High	High	High	High	High	High	1
High	Q9H0W9	Ester hydrolase C11orf54 OS=Homo sapiens GN=C11orf54 PE=1 SV=1	0	FALSE	8.634	9	2	4	2	315	35.1	6.7	10.91	2	0	42154.5	28911.2	31760	29754.1	37998.9	28224.4	34210.9	41806	32265.7	29676.7	High	High	High	High	High	High	High	High	High	High	1
High	Q16586	Alpha-sarcoglycan OS=Homo sapiens GN=SGCA PE=1 SV=1	0	FALSE	8.61	6	2	5	2	387	42.8	5.86	14.23	2	0	63127.5	58677.6	47035.4	80974.4	56498.3	46851.9	61522.9	130076	55424.6	48016.5	High	High	High	High	High	High	High	High	High	High	1
High	P15502	Elastin OS=Homo sapiens GN=ELN PE=1 SV=3	0	FALSE	8.588	2	1	3	1	786	68.4	10.4	4.99	1	0	11421	9001.59	10341.6	14796.3	9182.21	4251.19	22269.6	12389.6	5871.91	8733.05	High	High	High	High	High	High	High	High	High	High	1
High	P02458	Collagen alpha-1(II) chain OS=Homo sapiens GN=COL2A1 PE=1 SV=3	0	FALSE	8.587	3	3	10	1	1487	141.7	6.92	14.58	3	0	92700.4	71730.7	72238.4	81159.2	46521.6	76463.2	122307	87544.8	74000.6	62686.7	High	High	High	High	High	High	High	High	High	High	1
High	P60953	Cell division control protein 42 homolog OS=Homo sapiens GN=CDC42 PE=1 SV=2	0	FALSE	8.585	11	2	8	1	191	21.2	6.55	27.4	2	0	60071.5	35263.2	39740.6	18949.6	41098.2	37162.4	51389	20601.8	43490.5	40374.3	High	High	High	High	High	High	High	High	High	High	1
High	O00159	Unconventional myosin-Ic OS=Homo sapiens GN=MYO1C PE=1 SV=4	0	FALSE	8.576	4	3	8	3	1063	121.6	9.41	18.04	3	0	40322.3	28237.3	29578.4	61404.6	31533.9	52093.3	50463.8	66305.4	26929.3	27172.6	High	High	High	High	High	High	High	High	High	High	1
High	P16104	Histone H2AX OS=Homo sapiens GN=H2AFX PE=1 SV=2	0	FALSE	8.558	22	4	8	1	143	15.1	10.74	20.64	4	0											High	High	High	High	High	High	High	High	High	High	1
High	Q12904	Aminoacyl tRNA synthase complex-interacting multifunctional protein 1 OS=Homo sapiens GN=AIMP1 PE=1 SV=2	0	FALSE	8.554	10	3	3	3	312	34.3	8.43	10.58	3	0	53974.2	42910.6	37236.2	52054.2	41387.2	42262.4	39963	45913.6	36317.1	48738.6	High	High	High	High	High	High	High	High	High	High	1
High	Q99733	Nucleosome assembly protein 1-like 4 OS=Homo sapiens GN=NAP1L4 PE=1 SV=1	0	FALSE	8.527	7	2	9	2	375	42.8	4.69	25.46	2	0	73101.6	91722.1	73729.7	93407.2	68094.8	78040.2	71233.8	66910.1	63589.8	73864.2	High	High	High	High	High	High	High	High	High	High	1
High	O00231	26S proteasome non-ATPase regulatory subunit 11 OS=Homo sapiens GN=PSMD11 PE=1 SV=3	0	FALSE	8.48	6	2	8	2	422	47.4	6.48	19.95	2	0	56166.8	52565.5	47689	70696.2	39073.2	41437.5	57165.3	55297.6	53618.2	49682.5	High	High	High	High	High	High	High	High	High	High	1
High	P46779	60S ribosomal protein L28 OS=Homo sapiens GN=RPL28 PE=1 SV=3	0	FALSE	8.455	15	2	4	2	137	15.7	12.02	12.89	2	0	52955.8	51504.2	48280.2	50128.7	61436.5	71585.6	43043.1	59622.3	48624.2	66785.4	High	High	High	High	High	High	High	High	High	High	1
High	P08697	Alpha-2-antiplasmin OS=Homo sapiens GN=SERPINF2 PE=1 SV=3	0	FALSE	8.44	9	2	3	2	491	54.5	6.29	10.29	2	0	11412.4	9851.19	14986.7	9909.77	9785.65	7787.86	17165.6	6052.01	8680.52	7984.52	High	High	High	High	High	High	High	High	High	High	1
High	O75396	Vesicle-trafficking protein SEC22b OS=Homo sapiens GN=SEC22B PE=1 SV=4	0	FALSE	8.428	10	2	6	2	215	24.6	6.92	17.63	2	0	58722.4	42025	49006.8	72637.1	48780.8	48292.1	65788.4	71575.1	56717.1	51685	High	High	High	High	High	High	High	High	High	High	1
High	Q9NX40	OCIA domain-containing protein 1 OS=Homo sapiens GN=OCIAD1 PE=1 SV=1	0	FALSE	8.427	11	3	9	3	245	27.6	7.49	26.45	3	0	120301	128017	122014	162019	158333	120830	120813	160741	105004	136825	High	High	High	High	High	High	High	High	High	High	1
High	P16671	Platelet glycoprotein 4 OS=Homo sapiens GN=CD36 PE=1 SV=2	0	FALSE	8.417	12	3	5	3	472	53	7.96	15.8	3	0	90815.1	83387.5	88257.1	142964	87383.2	108981	98395.1	144304	73661.4	77813	High	High	High	High	High	High	High	High	High	High	1
High	P35613	Basigin OS=Homo sapiens GN=BSG PE=1 SV=2	0	FALSE	8.398	9	2	6	2	385	42.2	5.66	15.53	2	0	23981.6	21289.9	18233.8	25729	17976.5	20037.9	21080.7	25359.6	14036	18204.2	High	High	High	High	High	High	High	High	High	High	1
High	O43390	Heterogeneous nuclear ribonucleoprotein R OS=Homo sapiens GN=HNRNPR PE=1 SV=1	0	FALSE	8.398	3	2	4	1	633	70.9	8.13	11.36	2	1	129882	105996	107437	169871	111389	105579	141040	125039	116421	116465	High	High	High	High	High	High	High	High	High	High	1
High	P56181	NADH dehydrogenase [ubiquinone] flavoprotein 3, mitochondrial OS=Homo sapiens GN=NDUFV3 PE=1 SV=2	0	FALSE	8.398	15	1	4	1	108	11.9	9.7	16.21	1	0	32154.2	30364.2	59641.9	22812.9	46586.7	41327.3	20757.4	14243.9	18301.1	29514.8	High	High	High	High	High	High	High	High	High	High	1
High	P15088	Mast cell carboxypeptidase A OS=Homo sapiens GN=CPA3 PE=1 SV=2	0	FALSE	8.371	7	3	10	3	417	48.6	9	24.12	3	0	59753.4	54464.7	62076.7	97561.4	42626.7	54093.1	111055	56196.8	39763.9	72062.8	High	High	High	High	High	High	High	High	High	High	1
High	Q9Y3F4	Serine-threonine kinase receptor-associated protein OS=Homo sapiens GN=STRAP PE=1 SV=1	0	FALSE	8.367	7	2	4	2	350	38.4	5.12	14.42	2	0	16493.9	17063.3	17121.9	18803	11651	16824.6	17768.8	14577.6	15894	18627.2	High	High	High	High	High	High	High	High	High	High	1
High	P22830	Ferrochelatase, mitochondrial OS=Homo sapiens GN=FECH PE=1 SV=2	0	FALSE	8.365	7	2	6	2	423	47.8	8.73	19.24	2	0	26572.8	26769.8	22368.3	44371.3	28039.4	25868.2	26389.6	30406.9	21885	28939	High	High	High	High	High	High	High	High	High	High	1
High	Q9Y4J8	Dystrobrevin alpha OS=Homo sapiens GN=DTNA PE=1 SV=2	0	FALSE	8.343	3	2	8	2	743	83.8	6.89	24.34	2	0	71282.1	55900.3	50485.2	68069.9	56279.8	61909.4	68184.3	72532.2	59427.3	59305.9	High	High	High	High	High	High	High	High	High	High	1
High	Q9UQ80	Proliferation-associated protein 2G4 OS=Homo sapiens GN=PA2G4 PE=1 SV=3	0	FALSE	8.335	8	3	6	3	394	43.8	6.55	13.72	3	0	71455.7	54619.8	58195.1	55004.5	57745.5	47543.2	76030.9	43068.3	65856.6	71117	High	High	High	High	High	High	High	High	High	High	1
High	P08708	40S ribosomal protein S17 OS=Homo sapiens GN=RPS17 PE=1 SV=2	0	FALSE	8.335	16	3	5	3	135	15.5	9.85	11.06	3	0	71899.2	114260	80965.3	97452.9	92513.5	95369.1	83234.5	56453.3	67207.7	88795.8	High	High	High	High	High	High	High	High	High	High	1
High	Q15056	Eukaryotic translation initiation factor 4H OS=Homo sapiens GN=EIF4H PE=1 SV=5	0	FALSE	8.31	11	2	5	2	248	27.4	7.23	13.37	2	0	38049.1	51339.8	40083.4	50457.6	40946.7	36547.5	43409.7	54103	37502.4	45931.5	High	High	High	High	High	High	High	High	High	High	1
High	Q8N3K9	Cardiomyopathy-associated protein 5 OS=Homo sapiens GN=CMYA5 PE=1 SV=3	0	FALSE	8.306	1	2	3	2	4069	448.9	4.78	12.25	2	0	32587.4	27338.2	32208.6	33709.8	30997.7	26712.2	29131.7	28381.9	27145.7	28931.6	High	High	High	High	High	High	High	High	High	High	1
High	Q14203	Dynactin subunit 1 OS=Homo sapiens GN=DCTN1 PE=1 SV=3	0	FALSE	8.299	3	3	5	3	1278	141.6	5.81	8.17	3	0	13239.5	13109.3	7050.27	15318.9	8487.48	10187.6	12599.3	12208.3	9499.31	12439.1	High	High	High	High	High	High	High	High	High	High	1
High	O60506	Heterogeneous nuclear ribonucleoprotein Q OS=Homo sapiens GN=SYNCRIP PE=1 SV=2	0	FALSE	8.299	3	2	5	1	623	69.6	8.59	15.59	2	0	33731.3	24275.3	20966.4	38921	28746.9	29403	36386.7	33106.1	33820.8	32880.2	High	High	High	High	High	High	High	High	High	High	1
High	Q13619	Cullin-4A OS=Homo sapiens GN=CUL4A PE=1 SV=3	0	FALSE	8.237	3	2	3	2	759	87.6	8.13	9.26	2	0	39266.4	31049.8	44841.7	40130.8	27865.4	25912.6	42728.6	39282.9	36091	34256.7	High	High	High	High	High	High	High	High	High	High	1
High	Q15008	26S proteasome non-ATPase regulatory subunit 6 OS=Homo sapiens GN=PSMD6 PE=1 SV=1	0	FALSE	8.228	7	2	5	2	389	45.5	5.62	17.02	2	0	33867.2	28351.6	34141.4	50917.4	27967	44840.4	45826.9	26652	36065.7	44355.3	High	High	High	High	High	High	High	High	High	High	1
High	O00748	Cocaine esterase OS=Homo sapiens GN=CES2 PE=1 SV=1	0	FALSE	8.191	4	2	5	2	559	61.8	6.1	15.47	2	0	23962.3	26921.9	18989.1	55803	22513	25988.8	33328.9	56135.1	23054.5	18560	High	High	High	High	High	High	High	High	High	High	1
High	P22629	*CON* Streptavidin OS=Streptomyces avidinii PE=1 SV=1	0	TRUE	8.183	21	2	3	2	183	18.8	8.35	7.59	2	0	3207.14	3511.69	6345.6	5300.18	1787.42	6604.82	1876.71	3037.85	2001.47		High	High	High	High	High	High	High	High	High	Not Found	1
High	P23946	Chymase OS=Homo sapiens GN=CMA1 PE=1 SV=1	0	FALSE	8.166	11	2	3	2	247	27.3	9.29	8.23	2	0	99328.9	103322	122512	164334	66509.6	120179	187944	131312	68457.8	178679	High	High	High	High	High	High	High	High	High	High	1
High	P01620	Ig kappa chain V-III region SIE OS=Homo sapiens PE=1 SV=1	0	FALSE	8.164	25	2	5	2	109	11.8	8.48	14.56	2	0	46289.7	57747.5	62293.3	87230.4	37778.6	54618.9	58016.5	54598.3	66479	45708.3	High	High	High	High	High	High	High	High	High	High	1
High	Q04637	Eukaryotic translation initiation factor 4 gamma 1 OS=Homo sapiens GN=EIF4G1 PE=1 SV=4	0	FALSE	8.143	2	3	5	3	1599	175.4	5.33	16.08	3	0	46836.9	44835.7	36301.3	67836.6	37783.5	48640.2	52450.9	52028.4	42734.8	46569.6	High	High	High	High	High	High	High	High	High	High	1
High	Q9BT78	COP9 signalosome complex subunit 4 OS=Homo sapiens GN=COPS4 PE=1 SV=1	0	FALSE	8.142	10	3	6	3	406	46.2	5.83	13.83	3	0	42410.5	31865.3	28171.7	62428.4	29960.4	35934.6	45076.7	43088.2	33817.5	35022.4	High	High	High	High	High	High	High	High	High	High	1
High	Q9BX68	Histidine triad nucleotide-binding protein 2, mitochondrial OS=Homo sapiens GN=HINT2 PE=1 SV=1	0	FALSE	8.126	19	2	6	2	163	17.2	9.16	14.15	2	0	29148.9	25347.8	34398.2	34323.3	31213	33252.6	17427.7	38351.9	18323.7	27439.5	High	High	High	High	High	High	High	High	High	High	1
High	O14880	Microsomal glutathione S-transferase 3 OS=Homo sapiens GN=MGST3 PE=1 SV=1	0	FALSE	8.109	14	2	11	2	152	16.5	9.38	32.9	2	0	253395	137837	144803	265840	171631	153213	186274	165638	147911	175833	High	High	High	High	High	High	High	High	High	High	1
High	P55884	Eukaryotic translation initiation factor 3 subunit B OS=Homo sapiens GN=EIF3B PE=1 SV=3	0	FALSE	8.099	3	2	3	2	814	92.4	5	8.2	2	0	132109	121736	118453	131346	125030	132103	143173	104200	108332	119974	High	High	High	High	High	High	High	High	High	High	1	Phospho [T542]
High	Q9UI09	NADH dehydrogenase [ubiquinone] 1 alpha subcomplex subunit 12 OS=Homo sapiens GN=NDUFA12 PE=1 SV=1	0	FALSE	8.082	21	2	4	2	145	17.1	9.63	7.06	2	0	49612.4	28538.4	41109.9	39851.2	59476	34952.2	28238.7	67654.9	22884.1	29522.7	High	High	High	High	High	High	High	High	High	High	1
High	P84243	Histone H3.3 OS=Homo sapiens GN=H3F3A PE=1 SV=2	0	FALSE	8.041	18	3	16	3	136	15.3	11.27	42.53	3	0	756082	656963	559441	837363	829606	719610	886157	558814	703514	786605	High	High	High	High	High	High	High	High	High	High	1
High	P55036	26S proteasome non-ATPase regulatory subunit 4 OS=Homo sapiens GN=PSMD4 PE=1 SV=1	0	FALSE	8.039	3	1	4	1	377	40.7	4.79	11.31	1	0	38442.1	29025.1	25185.5	30787.2	29738.6	35412.4	41580.1	49647.4	31601.9	36651.2	High	High	High	High	High	High	High	High	High	High	1
High	Q13098	COP9 signalosome complex subunit 1 OS=Homo sapiens GN=GPS1 PE=1 SV=4	0	FALSE	8.005	5	2	4	2	491	55.5	6.74	13.07	2	0	72152.5	68038	56671	90630.9	56745.9	48876.2	70177.1	49264.5	54948.8	57114.9	High	High	High	High	High	High	High	High	High	High	1
High	Q15369	Transcription elongation factor B polypeptide 1 OS=Homo sapiens GN=TCEB1 PE=1 SV=1	0	FALSE	7.986	20	2	10	2	112	12.5	4.78	18.68	2	0	92808.7	71531.5	73173.7	105908	66861.3	67004.4	77509.6	162926	80577	80128.1	High	High	High	High	High	High	High	High	High	High	1
High	P20020	Plasma membrane calcium-transporting ATPase 1 OS=Homo sapiens GN=ATP2B1 PE=1 SV=3	0	FALSE	7.985	2	1	2	1	1258	138.7	6.04	12.31	1	0	2958.61	2566.23		3803.38	3838.51	3370.78	4344.38	3684.49	3054.24	4736.6	High	High	Not Found	High	High	High	High	High	High	High	1
High	Q02543	60S ribosomal protein L18a OS=Homo sapiens GN=RPL18A PE=1 SV=2	0	FALSE	7.97	13	2	4	2	176	20.7	10.71	14.3	2	0	44322.2	28376.9	29286.8	42800.4	36185.3	42437.2	35975.7	25670.2	37269	43381.6	High	High	High	High	High	High	High	High	High	High	1
High	Q6GMV3	Putative peptidyl-tRNA hydrolase PTRHD1 OS=Homo sapiens GN=PTRHD1 PE=1 SV=1	0	FALSE	7.944	16	3	5	3	140	15.8	9.1	11.59	3	0	34813.9	44966.5	53505.5	46154.3	33356	49555.3	25170.2	29588.3	28290.9	35441.8	High	High	High	High	High	High	High	High	High	High	1
High	Q9BS92	Protein NipSnap homolog 3B OS=Homo sapiens GN=NIPSNAP3B PE=2 SV=1	0	FALSE	7.925	12	2	5	2	247	28.3	9.28	11.47	2	0	91708.2	70486.1	62660.1	82935.8	71553.5	71238.1	52380.6	76706.9	66093.5	61342.1	High	High	High	High	High	High	High	High	High	High	1
High	P13797	Plastin-3 OS=Homo sapiens GN=PLS3 PE=1 SV=4	0	FALSE	7.922	4	2	4	2	630	70.8	5.6	10.37	2	0	23423.5	15698.3	24480	21774.5	16708.5	21757.3	32817.8	34543.7	14284.8	27604.4	High	High	High	High	High	High	High	High	High	High	1
High	O43772	Mitochondrial carnitine/acylcarnitine carrier protein OS=Homo sapiens GN=SLC25A20 PE=1 SV=1	0	FALSE	7.899	10	3	6	3	301	32.9	9.41	15.58	3	0	72900.7	44691.7	38093.1	78081.9	53269.8	46216.9	51369.7	37052.4	40552.8	43172.4	High	High	High	High	High	High	High	High	High	High	1
High	O14980	Exportin-1 OS=Homo sapiens GN=XPO1 PE=1 SV=1	0	FALSE	7.89	3	2	4	2	1071	123.3	6.06	12.26	2	0	21443.6	19184.2	19474.8	31391.8	17704.2	17471.9	25166.7	17669.2	21761.5	20935.5	High	High	High	High	High	High	High	High	High	High	1
High	P26678	Cardiac phospholamban OS=Homo sapiens GN=PLN PE=1 SV=1	0	FALSE	7.862	23	2	10	2	52	6.1	9.28	27.62	2	0	198918	205125	186506	192616	159776	174057	233677	129367	134301	162727	High	High	High	High	High	High	High	High	High	High	1	Phospho [S16]
High	Q15555	Microtubule-associated protein RP/EB family member 2 OS=Homo sapiens GN=MAPRE2 PE=1 SV=1	0	FALSE	7.858	15	3	5	3	327	37	5.57	8.47	3	0	66443.8	40970.8	52421.4	48831.7	41371.2	50689.9	104166	65360.4	97991.9	68507.5	High	High	High	High	High	High	High	High	High	High	1
High	O00487	26S proteasome non-ATPase regulatory subunit 14 OS=Homo sapiens GN=PSMD14 PE=1 SV=1	0	FALSE	7.839	11	3	7	3	310	34.6	6.52	17.41	3	0	47066.9	55150.7	54060.3	52166.9	39973	36969.6	42026.5	72499	35069.5	40392.9	High	High	High	High	High	High	High	High	High	High	1
High	Q9BV79	Trans-2-enoyl-CoA reductase, mitochondrial OS=Homo sapiens GN=MECR PE=1 SV=2	0	FALSE	7.826	7	2	6	2	373	40.4	8.76	16.09	2	0	62798.9	33304.8	48552.5	46319.6	51906.5	42039.2	38734.1	29592.3	39883	54766	High	High	High	High	High	High	High	High	High	High	1
High	P21980	Protein-glutamine gamma-glutamyltransferase 2 OS=Homo sapiens GN=TGM2 PE=1 SV=2	0	FALSE	7.782	4	3	5	3	687	77.3	5.22	11.82	3	0	120656	111395	151606	237732	124485	140664	131851	254022	87009.4	110421	High	High	High	High	High	High	High	High	High	High	1
High	P47813	Eukaryotic translation initiation factor 1A, X-chromosomal OS=Homo sapiens GN=EIF1AX PE=1 SV=2	0	FALSE	7.771	14	2	6	2	144	16.5	5.24	17.37	2	0	73327.3	66092.8	74866.5	61436	72546.8	77751.4	63841.4	217462	62837.2	74088.8	High	High	High	High	High	High	High	High	High	High	1
High	Q8N1G4	Leucine-rich repeat-containing protein 47 OS=Homo sapiens GN=LRRC47 PE=1 SV=1	0	FALSE	7.755	5	3	6	3	583	63.4	8.28	14.99	3	0	49726.4	56334.3	51816	68793.7	55625.9	51828.8	50148.9	60709.2	45620.8	49927.9	High	High	High	High	High	High	High	High	High	High	1
High	Q13884	Beta-1-syntrophin OS=Homo sapiens GN=SNTB1 PE=1 SV=3	0	FALSE	7.754	4	3	5	1	538	58	8.63	13.13	3	0	33371.9	26157.6	26122.3	39306.6	25729.4	39378.9	36534	34088.5	32175.2	31239.7	High	High	High	High	High	High	High	High	High	High	1
High	P60981	Destrin OS=Homo sapiens GN=DSTN PE=1 SV=3	0	FALSE	7.737	18	3	4	2	165	18.5	7.85	7.53	3	0	24341.8	11454.6	15487.7	33554.5	18072.1	29201.5	27951.2	15019.7	18264.7	22166.8	High	High	High	High	High	High	High	High	High	High	1
High	Q9H8H3	Methyltransferase-like protein 7A OS=Homo sapiens GN=METTL7A PE=1 SV=1	0	FALSE	7.736	6	1	5	1	244	28.3	8.38	15.28	1	0	59283.3	71941.5	59122.2	71998.5	41619.6	50914.4	76874.7	104023	64841.3	51903.7	High	High	High	High	High	High	High	High	High	High	1
High	P13987	CD59 glycoprotein OS=Homo sapiens GN=CD59 PE=1 SV=1	0	FALSE	7.735	16	2	11	2	128	14.2	6.48	32.01	2	0	293574	255512	322064	379581	227470	298938	311447	369422	291858	295033	High	High	High	High	High	High	High	High	High	High	1
High	P01764	Ig heavy chain V-III region 23 OS=Homo sapiens GN=IGHV3-23 PE=1 SV=2	0	FALSE	7.735	19	2	4	2	117	12.6	8.28	13.42	2	0	30516.3	26390.4	44172.9	35495	28176.1	36124.3	72250.8	41636.1	64470.8	36158	High	High	High	High	High	High	High	High	High	High	1
High	Q96I99	Succinyl-CoA ligase [GDP-forming] subunit beta, mitochondrial OS=Homo sapiens GN=SUCLG2 PE=1 SV=2	0	FALSE	7.731	7	3	7	3	432	46.5	6.39	19.79	3	0	56135.6	35542.2	35611.4	59628	39884.7	40392.2	37578.6	60545.7	24937.8	33622.4	High	High	High	High	High	High	High	High	High	High	1
High	P28070	Proteasome subunit beta type-4 OS=Homo sapiens GN=PSMB4 PE=1 SV=4	0	FALSE	7.726	16	3	7	3	264	29.2	5.97	19.67	3	0	119082	107580	87584.1	157757	68968.6	137770	130053	152946	115931	86681.5	High	High	High	High	High	High	High	High	High	High	1
High	Q9NY33	Dipeptidyl peptidase 3 OS=Homo sapiens GN=DPP3 PE=1 SV=2	0	FALSE	7.715	4	2	4	2	737	82.5	5.1	14.66	2	0	10552.4	12979.2	10765.9	14459.9	12085.6	11469	14992.2	17213.6	12562.9	10072	High	High	High	High	High	High	High	High	High	High	1
High	P04844	Dolichyl-diphosphooligosaccharide--protein glycosyltransferase subunit 2 OS=Homo sapiens GN=RPN2 PE=1 SV=3	0	FALSE	7.674	3	1	2	1	631	69.2	5.69	6.66	1	0	3292.71	4323.26	3413.47	6332.84	2082.7	3334.49	3205.01	8573.78	2227.18		High	High	High	High	High	High	High	High	High	Not Found	1
High	Q08209	Serine/threonine-protein phosphatase 2B catalytic subunit alpha isoform OS=Homo sapiens GN=PPP3CA PE=1 SV=1	0	FALSE	7.664	4	2	3	1	521	58.7	5.86	10.85	2	0	24203.1	24802	20727.4	42967.6	20513.7	27386.5	34729	28047.7	31363.6	26647.1	High	High	High	High	High	High	High	High	High	High	1
High	O43676	NADH dehydrogenase [ubiquinone] 1 beta subcomplex subunit 3 OS=Homo sapiens GN=NDUFB3 PE=1 SV=3	0	FALSE	7.661	21	2	10	2	98	11.4	9.2	33.09	2	0	186647	113112	150109	189577	150308	96791.7	125773	131520	92914.4	102286	High	High	High	High	High	High	High	High	High	High	1
High	O43708	Maleylacetoacetate isomerase OS=Homo sapiens GN=GSTZ1 PE=1 SV=3	0	FALSE	7.603	11	2	4	2	216	24.2	8.54	11.32	2	0	32633.7	40943	25182.9	55513.6	33609.7	40593.4	45058.5	34946.1	38355	34066.2	High	High	High	High	High	High	High	High	High	High	1
High	Q9Y371	Endophilin-B1 OS=Homo sapiens GN=SH3GLB1 PE=1 SV=1	0	FALSE	7.582	9	3	4	3	365	40.8	6.04	8.73	3	0	45872.4	33200	39504.9	72586.8	41192.1	47739.8	39307.4	79878.7	42210.8	38694.7	High	High	High	High	High	High	High	High	High	High	1
High	P36969	Phospholipid hydroperoxide glutathione peroxidase, mitochondrial OS=Homo sapiens GN=GPX4 PE=1 SV=3	0	FALSE	7.532	15	3	4	3	197	22.2	8.37	10.16	3	0	68675.3	60457.7	54824.8	87023.9	54493.3	53410	71294.5	60992.8	55478.7	54799.4	High	High	High	High	High	High	High	High	High	High	1
High	P60866	40S ribosomal protein S20 OS=Homo sapiens GN=RPS20 PE=1 SV=1	0	FALSE	7.49	19	2	4	2	119	13.4	9.94	12.61	2	0	37797.8	44461.4	40045.7	46924.3	38802.8	50083.7	30866.6	40186.3	36705.7	49130.4	High	High	High	High	High	High	High	High	High	High	1
High	P61086	Ubiquitin-conjugating enzyme E2 K OS=Homo sapiens GN=UBE2K PE=1 SV=3	0	FALSE	7.473	14	2	5	2	200	22.4	5.44	13.23	2	0	38585.6	25047.7	27617.9	37535	27806.6	28120.4	32970.2	16941.9	30640.1	35584	High	High	High	High	High	High	High	High	High	High	1
High	P04003	C4b-binding protein alpha chain OS=Homo sapiens GN=C4BPA PE=1 SV=2	0	FALSE	7.473	5	3	6	3	597	67	7.3	14.64	3	0	41679.8	85804.2	115445	50720.2	42960.4	63003.2	113831	48408.8	42820	56955.8	High	High	High	High	High	High	High	High	High	High	1
High	P18077	60S ribosomal protein L35a OS=Homo sapiens GN=RPL35A PE=1 SV=2	0	FALSE	7.45	25	3	11	3	110	12.5	11.06	30.86	3	0	179877	186808	193041	177850	216456	271283	144374	101072	168719	228838	High	High	High	High	High	High	High	High	High	High	1
High	Q01518	Adenylyl cyclase-associated protein 1 OS=Homo sapiens GN=CAP1 PE=1 SV=5	0	FALSE	7.448	9	3	7	3	475	51.9	8.06	12.11	3	0	27231	22109.8	27211.4	44890.1	24198.6	28498	40606	28714.3	24729.8	22035.2	High	High	High	High	High	High	High	High	High	High	1
High	Q9NR31	GTP-binding protein SAR1a OS=Homo sapiens GN=SAR1A PE=1 SV=1	0	FALSE	7.432	16	2	7	1	198	22.4	6.68	19.16	2	0	2408.19			3257.85	1899.66		1453.08	4170.49	1747.35	1767.18	High	Not Found	Not Found	High	High	Not Found	High	High	High	High	1
High	Q16762	Thiosulfate sulfurtransferase OS=Homo sapiens GN=TST PE=1 SV=4	0	FALSE	7.416	10	2	4	2	297	33.4	7.25	14.65	2	0	18116.7	7647.42	10297.5	20698	14718.8	12481.6	14081.3	24272	11614.2	13892.6	High	High	High	High	High	High	High	High	High	High	1
High	Q9Y305	Acyl-coenzyme A thioesterase 9, mitochondrial OS=Homo sapiens GN=ACOT9 PE=1 SV=2	0	FALSE	7.409	6	3	5	3	439	49.9	8.6	10.98	3	0	100824	56161.3	66541	121251	68937.4	62331.2	84663.2	86811.7	57137.1	57487.8	High	High	High	High	High	High	High	High	High	High	1
High	Q9NSD9	Phenylalanine--tRNA ligase beta subunit OS=Homo sapiens GN=FARSB PE=1 SV=3	0	FALSE	7.391	6	3	6	3	589	66.1	6.84	14.96	3	0	43215.8	37830.5	28100.9	69428.6	32421	33236.5	41535.2	63982.6	43086.2	38308.6	High	High	High	High	High	High	High	High	High	High	1
High	P56556	NADH dehydrogenase [ubiquinone] 1 alpha subcomplex subunit 6 OS=Homo sapiens GN=NDUFA6 PE=1 SV=3	0	FALSE	7.373	12	2	8	2	154	17.9	10.14	25.17	2	0	287941	196660	223963	309631	345189	189709	179878	279414	158537	173407	High	High	High	High	High	High	High	High	High	High	1
High	Q15075	Early endosome antigen 1 OS=Homo sapiens GN=EEA1 PE=1 SV=2	0	FALSE	7.368	2	2	3	2	1411	162.4	5.68	4.13	2	0	26324.6	27793.9	21992	28024.4	23041.5	38853.6	33194.4	26461	33533.5	36263.3	High	High	High	High	High	High	High	High	High	High	1
High	Q9H993	Protein-glutamate O-methyltransferase OS=Homo sapiens GN=ARMT1 PE=1 SV=1	0	FALSE	7.34	4	1	4	1	441	51.1	5.76	12.65	1	0	18049.7	12724.5	15045.1	19889.3	14330.8	12158.4	14055.7	9859.82	18663.6	16046.1	High	High	High	High	High	High	High	High	High	High	1
High	Q15404	Ras suppressor protein 1 OS=Homo sapiens GN=RSU1 PE=1 SV=3	0	FALSE	7.338	6	2	6	2	277	31.5	8.65	16.87	2	0	74200.5	71948.5	71811	120483	73749.4	83745	78337.1	71093.6	61088.9	77213.8	High	High	High	High	High	High	High	High	High	High	1
High	Q13526	Peptidyl-prolyl cis-trans isomerase NIMA-interacting 1 OS=Homo sapiens GN=PIN1 PE=1 SV=1	0	FALSE	7.321	18	2	3	2	163	18.2	8.82	6.92	2	0	44294.8	43281.4	53182.3	50084.7	50375.1	59204.3	35737.8	50515.3	38943.4	46293	High	High	High	High	High	High	High	High	High	High	1
High	P27105	Erythrocyte band 7 integral membrane protein OS=Homo sapiens GN=STOM PE=1 SV=3	0	FALSE	7.306	8	2	4	2	288	31.7	7.88	11.02	2	0	19904.9	27852.7	33526.1	28790.2	23529.5	27734.3	40607.9	30149.8	15598.1	19058.2	High	High	High	High	High	High	High	High	High	High	1
High	Q9Y285	Phenylalanine--tRNA ligase alpha subunit OS=Homo sapiens GN=FARSA PE=1 SV=3	0	FALSE	7.302	4	2	4	2	508	57.5	7.8	12.75	2	0	28503.2	23997.3	21576	34351.8	24225.3	19686	32505.2	29324.6	29509	24434.6	High	High	High	High	High	High	High	High	High	High	1
High	O14618	Copper chaperone for superoxide dismutase OS=Homo sapiens GN=CCS PE=1 SV=1	0	FALSE	7.293	5	1	2	1	274	29	5.58	8.66	1	0	13074.9	20623.9	20975.7	15853.6	16650	13216.9	19982.4	11151.1	11566	17152.8	High	High	High	High	High	High	High	High	High	High	1
High	Q9HBI1	Beta-parvin OS=Homo sapiens GN=PARVB PE=1 SV=1	0	FALSE	7.283	6	2	4	2	364	41.7	6.73	12.94	2	0	48671.9	39289.3	36194.3	65992.8	37560	41530.3	51334.7	51335.4	41175.1	47985.4	High	High	High	High	High	High	High	High	High	High	1
High	P61925	cAMP-dependent protein kinase inhibitor alpha OS=Homo sapiens GN=PKIA PE=1 SV=2	0	FALSE	7.283	42	2	5	2	76	8	4.54	9.71	2	0	36652.9	72720.4	91458.6	36564.7	67145.8	90660.1	57765.5	35245.2	41328.8	69421.5	High	High	High	High	High	High	High	High	High	High	1
High	Q9NPJ3	Acyl-coenzyme A thioesterase 13 OS=Homo sapiens GN=ACOT13 PE=1 SV=1	0	FALSE	7.247	16	2	6	2	140	15	9.14	15.32	2	0	61822.3	36146.9	42125.4	67616	46018.1	33602.4	44053.6	41071	44909.6	45173.2	High	High	High	High	High	High	High	High	High	High	1
High	O75608	Acyl-protein thioesterase 1 OS=Homo sapiens GN=LYPLA1 PE=1 SV=1	0	FALSE	7.246	13	3	7	3	230	24.7	6.77	17.3	3	0	83746.6	68187.7	77574.8	106134	67548	70806.8	85338.8	79262.5	71319.5	69862.3	High	High	High	High	High	High	High	High	High	High	1
High	Q9NVS9	Pyridoxine-5'-phosphate oxidase OS=Homo sapiens GN=PNPO PE=1 SV=1	0	FALSE	7.225	18	3	5	3	261	30	7.06	10.04	3	0	66773.3	104834	96352.7	66934.3	88746.6	76583.8	79866.9	54526.9	37463.5	85049.6	High	High	High	High	High	High	High	High	High	High	1
High	P28838	Cytosol aminopeptidase OS=Homo sapiens GN=LAP3 PE=1 SV=3	0	FALSE	7.224	4	2	4	2	519	56.1	7.93	12.07	2	0	50579.9	50826.7	38523.7	62250.9	41537.3	64406.5	54004.6	82993.8	43051.9	50768.1	High	High	High	High	High	High	High	High	High	High	1
High	Q15435	Protein phosphatase 1 regulatory subunit 7 OS=Homo sapiens GN=PPP1R7 PE=1 SV=1	0.001	FALSE	7.138	11	2	2	2	360	41.5	4.91	4.88	2	0	5207.4	3545.69	6103.73	7002.57	6370.53	5836.05	5976.72	14234	4724.45	1942.97	High	High	High	High	High	High	High	High	High	High	1
High	P36959	GMP reductase 1 OS=Homo sapiens GN=GMPR PE=1 SV=1	0.001	FALSE	7.117	6	2	4	2	345	37.4	7.06	10.42	2	0	43691.9	41384	37349.1	25317.5	30504	34276	36003.1	23043.6	45107	38133.9	High	High	High	High	High	High	High	High	High	High	1
High	P51991	Heterogeneous nuclear ribonucleoprotein A3 OS=Homo sapiens GN=HNRNPA3 PE=1 SV=2	0.001	FALSE	7.097	6	2	6	2	378	39.6	9.01	15.86	2	0	115213	96852	90433.1	128145	105142	96329.7	121448	116455	90377.2	109098	High	High	High	High	High	High	High	High	High	High	1
High	P30626	Sorcin OS=Homo sapiens GN=SRI PE=1 SV=1	0.001	FALSE	6.98	11	2	6	2	198	21.7	5.59	18.15	2	0	74674.6	76757.9	90688.8	83812.1	70677.5	62525.2	84952.8	92337.7	52131.3	58215.2	High	High	High	High	High	High	High	High	High	High	1
High	A8MZF0	Proline-rich protein 33 OS=Homo sapiens GN=PRR33 PE=4 SV=2	0.001	FALSE	6.978	5	1	3	1	331	35.2	8.35	13.11	1	0	37960.3	35263.9	38320.8	30177.1	37653.4	43332.3	42294.2	29186.1	36851.5	40484.4	High	High	High	High	High	High	High	High	High	High	1
High	P46783	40S ribosomal protein S10 OS=Homo sapiens GN=RPS10 PE=1 SV=1	0.001	FALSE	6.956	15	2	5	2	165	18.9	10.15	9.81	2	0	74355.4	66819.8	63453	59231.8	91369.8	92004.3	60521.1	35692.1	63089.1	82969	High	High	High	High	High	High	High	High	High	High	1
High	Q08211	ATP-dependent RNA helicase A OS=Homo sapiens GN=DHX9 PE=1 SV=4	0.001	FALSE	6.955	3	2	4	2	1270	140.9	6.84	10.11	2	0	12388.3	10355	9848.67	14283	8681.17	8018.49	12014.9	15552.2	9404.84	9848.6	High	High	High	High	High	High	High	High	High	High	1
High	P62847	40S ribosomal protein S24 OS=Homo sapiens GN=RPS24 PE=1 SV=1	0.001	FALSE	6.937	23	3	9	3	133	15.4	10.78	21.67	3	0	201123	228596	227181	210990	235636	352446	182458	209963	182136	263797	High	High	High	High	High	High	High	High	High	High	1
High	Q13185	Chromobox protein homolog 3 OS=Homo sapiens GN=CBX3 PE=1 SV=4	0.001	FALSE	6.927	8	1	2	1	183	20.8	5.33	7.59	1	0											High	High	High	High	High	High	High	High	High	High	1
High	Q9C0E8	Protein lunapark OS=Homo sapiens GN=LNP PE=1 SV=2	0.001	FALSE	6.899	6	2	3	2	428	47.7	5.11	10.2	2	0	34645	35945.4	29206.2	57505.9	23272.1	31562.8	41161.6	102411	37550.8	33325.9	High	High	High	High	High	High	High	High	High	High	1
High	Q86V81	THO complex subunit 4 OS=Homo sapiens GN=ALYREF PE=1 SV=3	0.001	FALSE	6.897	8	2	3	2	257	26.9	11.15	8.55	2	0	23963.2	16505.8	23677.6	17346	30177.3	38883.6	20832.7	22137.2	17792.3	31385.8	High	High	High	High	High	High	High	High	High	High	1
High	Q9BQS8	FYVE and coiled-coil domain-containing protein 1 OS=Homo sapiens GN=FYCO1 PE=1 SV=3	0.001	FALSE	6.88	2	3	4	3	1478	166.9	4.92	9.77	3	0	27881.2	19378.9	21024.9	35516.2	26022.9	24452.4	30632.7	34429	24310	23461.9	High	High	High	High	High	High	High	High	High	High	1
High	Q6XQN6	Nicotinate phosphoribosyltransferase OS=Homo sapiens GN=NAPRT PE=1 SV=2	0.001	FALSE	6.823	4	1	2	1	538	57.5	5.68	6.75	1	0	2997.35	3243.02		5124.43	3233.8	3672.37	3635.78	5692.29	2538.15		High	High	Not Found	High	High	High	High	High	High	Not Found	1
High	P43490	Nicotinamide phosphoribosyltransferase OS=Homo sapiens GN=NAMPT PE=1 SV=1	0.001	FALSE	6.813	4	2	4	2	491	55.5	7.15	11.5	2	0	76420.9	82001.9	62578.9	106334	67498.2	55882.7	71762.5	56944.2	56537.8	66759.4	High	High	High	High	High	High	High	High	High	High	1
High	P61081	NEDD8-conjugating enzyme Ubc12 OS=Homo sapiens GN=UBE2M PE=1 SV=1	0.001	FALSE	6.793	11	2	5	2	183	20.9	7.69	16.1	2	0	90053	78685.5	70270.5	102109	73813	65489.1	83360.7	76966.9	79092.4	82727.5	High	High	High	High	High	High	High	High	High	High	1
High	O95373	Importin-7 OS=Homo sapiens GN=IPO7 PE=1 SV=1	0.001	FALSE	6.783	2	2	4	2	1038	119.4	4.82	10.8	2	0	23952.8	22336.5	17906.1	21967.3	16323.7	14928.8	18339.4	11351.9	17814.8	10162.5	High	High	High	High	High	High	High	High	High	High	1
High	Q12797	Aspartyl/asparaginyl beta-hydroxylase OS=Homo sapiens GN=ASPH PE=1 SV=3	0.001	FALSE	6.783	2	1	8	1	758	85.8	5.01	32.86	1	0	15395.2	13561.6	11422.7	12808.5	13597.5	15500.5	13554.1	9466.83	18468.8	14345.7	High	High	High	High	High	High	High	High	High	High	1
High	P98095	Fibulin-2 OS=Homo sapiens GN=FBLN2 PE=1 SV=2	0.001	FALSE	6.762	2	2	2	2	1184	126.5	4.82	6.33	2	0	86842.3	58410.5	55493.3	103588	68984.2	78689.8	73268.3	78847.6	73327	61681.3	High	High	High	High	High	High	High	High	High	High	1
High	P07910	Heterogeneous nuclear ribonucleoproteins C1/C2 OS=Homo sapiens GN=HNRNPC PE=1 SV=4	0.001	FALSE	6.678	7	2	6	2	306	33.7	5.08	16.82	2	0	86946.5	65777.9	81758.8	100709	76946.4	85279.5	94069.3	64823.5	75223.1	85542.6	High	High	High	High	High	High	High	High	High	High	1
High	P29475	Nitric oxide synthase, brain OS=Homo sapiens GN=NOS1 PE=1 SV=2	0.001	FALSE	6.662	1	1	4	1	1434	160.9	7.42	11.96	1	0	2197.79	3274.84	2118.31	5197.25	1225.09		2195.34	10172.1	2380.34	2162.84	High	High	High	High	High	High	High	High	High	High	1
High	P62753	40S ribosomal protein S6 OS=Homo sapiens GN=RPS6 PE=1 SV=1	0.001	FALSE	6.661	12	3	6	3	249	28.7	10.84	15.11	3	0	85123.4	77901.1	66968.1	82743.6	83539.8	98389.5	71818.3	46521.5	75644.7	99906.2	High	High	High	High	High	High	High	High	High	High	1
High	P02748	Complement component C9 OS=Homo sapiens GN=C9 PE=1 SV=2	0.001	FALSE	6.656	4	2	4	2	559	63.1	5.59	11.39	2	0	27469.5	29765.7	33828	34787	29764.3	24946.5	45017.6	36469.1	26085.2	27618.2	High	High	High	High	High	High	High	High	High	High	1
High	Q9NUQ9	Protein FAM49B OS=Homo sapiens GN=FAM49B PE=1 SV=1	0.001	FALSE	6.618	4	1	6	1	324	36.7	6.06	19.34	1	0	41878.1	32219.1	30856.3	46096.4	34317.8	28118.3	41526	30016.5	39276	36161.7	High	High	High	High	High	High	High	High	High	High	1
High	Q01130	Serine/arginine-rich splicing factor 2 OS=Homo sapiens GN=SRSF2 PE=1 SV=4	0.001	FALSE	6.613	8	1	4	1	221	25.5	11.85	16.78	1	0	12832.8	11434.6	8630.94	5768.99	12620.1	11224.6	8768.43	9096.57	7699.42	8298.05	High	High	High	High	High	High	High	High	High	High	1
High	P30046	D-dopachrome decarboxylase OS=Homo sapiens GN=DDT PE=1 SV=3	0.001	FALSE	6.583	23	3	4	3	118	12.7	7.3	7.76	3	0	73786.1	71269.4	78613.2	51846.6	64507.6	72330.9	70861	35117.9	48410.7	48112.3	High	High	High	High	High	High	High	High	High	High	1
High	Q9BSL1	Ubiquitin-associated domain-containing protein 1 OS=Homo sapiens GN=UBAC1 PE=1 SV=1	0.001	FALSE	6.555	5	1	2	1	405	45.3	4.92	8.8	1	0	17321.2	16334.1	19669.6	16872.1	15336.8	16703.9	15888.6	15274.9	13488.3	16382.7	High	High	High	High	High	High	High	High	High	High	1
High	P17152	Transmembrane protein 11, mitochondrial OS=Homo sapiens GN=TMEM11 PE=1 SV=1	0.001	FALSE	6.512	13	2	3	2	192	21.5	7.36	8.22	2	0	39999.4	28482.2	33763	54647.3	31078.7	34962	35158.7	44241.4	29252.1	34015.1	High	High	High	High	High	High	High	High	High	High	1
High	E7EW31	Proline-rich basic protein 1 OS=Homo sapiens GN=PROB1 PE=2 SV=2	0.001	FALSE	6.501	4	2	3	2	1015	106.9	9.63	8.44	2	0	2225.19	2778.55		3981.33	1584.75	3351.15	3297.52	6849.54	2585.81	2783.96	High	High	High	High	High	High	High	High	High	High	1
High	Q01469	*CON* Fatty acid-binding protein, epidermal OS=Homo sapiens GN=FABP5 PE=1 SV=3	0.001	TRUE	6.486	20	2	4	2	135	15.2	7.01	10.31	2	0	58959.6	35940.9	44864.8	19995	43588.5	35794.4	45080.3	22631.3	23983.5	41062.6	High	High	High	High	High	High	High	High	High	High	1
High	P27635	60S ribosomal protein L10 OS=Homo sapiens GN=RPL10 PE=1 SV=4	0.001	FALSE	6.443	6	1	3	1	214	24.6	10.08	9.52	1	0	97345.2	83082.2	87712.4	127127	96526.4	123182	101451	113325	113657	132874	High	High	High	High	High	High	High	High	High	High	1
High	P41236	Protein phosphatase inhibitor 2 OS=Homo sapiens GN=PPP1R2 PE=1 SV=2	0.001	FALSE	6.377	15	2	5	2	205	23	4.74	16.37	2	0	18998.9	27698.6	19870	21486.1	30321.2	21441.9	19255.2	92117.7	19828.1	29039.2	High	High	High	High	High	High	High	High	High	High	1
High	Q15181	Inorganic pyrophosphatase OS=Homo sapiens GN=PPA1 PE=1 SV=2	0.001	FALSE	6.348	10	2	4	2	289	32.6	5.86	10.92	2	0	76354.1	51250.2	64479.3	79125.4	64088.4	72976.2	62570.2	40762.3	48105.4	59816.9	High	High	High	High	High	High	High	High	High	High	1
High	P08311	Cathepsin G OS=Homo sapiens GN=CTSG PE=1 SV=2	0.001	FALSE	6.344	9	2	4	2	255	28.8	11.19	12.69	2	0	15851.4	16953.7	15931.4	22585.4	13450.9	29209.3	23076.2	36113.3	11969.5	15368.9	High	High	High	High	High	High	High	High	High	High	1
High	P01762	Ig heavy chain V-III region TRO OS=Homo sapiens PE=1 SV=1	0.001	FALSE	6.314	16	1	3	1	122	13.5	9.72	11.11	1	0	43610.7	38231.1	76946.3	52976	32328.3	53324.1	70991.2	44776.8	93653.3	51740.9	High	High	High	High	High	High	High	High	High	High	1
High	Q9BW30	Tubulin polymerization-promoting protein family member 3 OS=Homo sapiens GN=TPPP3 PE=1 SV=1	0.001	FALSE	6.26	19	3	5	3	176	19	9.13	10.84	3	0	130441	149818	133560	155849	104836	179017	70183.6	171231	64934.6	67993.7	High	High	High	High	High	High	High	High	High	High	1
High	Q9Y2V2	Calcium-regulated heat-stable protein 1 OS=Homo sapiens GN=CARHSP1 PE=1 SV=2	0.001	FALSE	6.26	18	2	3	2	147	15.9	8.21	4.53	2	0	9608.68	16656.6	27499.2	9245.85	14137.9	18585	12651.1	28670.5	9646.21	13177.6	High	High	High	High	High	High	High	High	High	High	1
High	P55290	Cadherin-13 OS=Homo sapiens GN=CDH13 PE=1 SV=1	0.001	FALSE	6.239	3	1	2	1	713	78.2	4.98	7.95	1	0	6193.37	5553.42	8052.81	9918.57	4915.73	10042.3	8129.33	6894.89	8903.23	9103.47	High	High	High	High	High	High	High	High	High	High	1
High	Q6P5Q4	Leiomodin-2 OS=Homo sapiens GN=LMOD2 PE=1 SV=2	0.001	FALSE	6.233	6	2	3	2	547	61.6	5.78	11.4	2	0	1898.87			3610.05	1635.81		1777.78	7859.62	1457.2		High	High	High	High	High	High	High	High	High	High	1
High	Q9P032	NADH dehydrogenase [ubiquinone] 1 alpha subcomplex assembly factor 4 OS=Homo sapiens GN=NDUFAF4 PE=1 SV=1	0.001	FALSE	6.216	8	1	2	1	175	20.3	8.82	7.41	1	0	18833.6	13715.3	19366.6	15983.3	11516.5	11240.9	11479.2	8059.62	8926.79	9600.74	High	High	High	High	High	High	High	High	High	High	1
High	P63279	SUMO-conjugating enzyme UBC9 OS=Homo sapiens GN=UBE2I PE=1 SV=1	0.001	FALSE	6.2	12	2	5	2	158	18	8.66	13.29	2	0	88294.8	85490.3	81540	83202.7	105653	91696.6	75191.5	74903.6	80601	117134	High	High	High	High	High	High	High	High	High	High	1
High	P10176	Cytochrome c oxidase subunit 8A, mitochondrial OS=Homo sapiens GN=COX8A PE=1 SV=2	0.001	FALSE	6.137	13	1	10	1	69	7.6	10.24	26.45	1	0	333544	208769	225265	241294	213851	200844	178708	174791	156395	173047	High	High	High	High	High	High	High	High	High	High	1
High	P42766	60S ribosomal protein L35 OS=Homo sapiens GN=RPL35 PE=1 SV=2	0.001	FALSE	6.086	17	2	4	2	123	14.5	11.05	9.13	2	0	98989.9	88639.7	96661.1	110472	113140	137805	83141.1	264649	96655.6	107157	High	High	High	High	High	High	High	High	High	High	1
High	O43633	Charged multivesicular body protein 2a OS=Homo sapiens GN=CHMP2A PE=1 SV=1	0.001	FALSE	6.079	13	2	3	2	222	25.1	5.97	7.09	2	0	58140.6	50587.5	44629.3	50041.1	48322.2	49802.6	59100.2	37877.8	53988	59983.2	High	High	High	High	High	High	High	High	High	High	1
High	Q92614	Unconventional myosin-XVIIIa OS=Homo sapiens GN=MYO18A PE=1 SV=3	0.001	FALSE	6.068	1	1	3	1	2054	233	6.3	11.6	1	0	52782.4	45805.6	33151	52451.2	51480.6	55195.8	52077.6	46917.5	50639.6	39759.2	High	High	High	High	High	High	High	High	High	High	1
High	P63151	Serine/threonine-protein phosphatase 2A 55 kDa regulatory subunit B alpha isoform OS=Homo sapiens GN=PPP2R2A PE=1 SV=1	0.001	FALSE	6.068	6	3	4	3	447	51.7	6.2	9.84	3	0	64049.5	63866	55351.5	90635.7	46176.7	48541.5	61940.8	66856.1	57192.8	56078.8	High	High	High	High	High	High	High	High	High	High	1
High	Q9UM22	Mammalian ependymin-related protein 1 OS=Homo sapiens GN=EPDR1 PE=1 SV=2	0.001	FALSE	6.064	9	2	5	2	224	25.4	6.6	12.11	2	0	35957.2	38551	37843	40701.9	29245.3	28305.8	45376.9	43832.9	27217.1	38698.2	High	High	High	High	High	High	High	High	High	High	1
High	P48163	NADP-dependent malic enzyme OS=Homo sapiens GN=ME1 PE=1 SV=1	0.001	FALSE	6.046	4	2	7	2	572	64.1	6.13	21.87	2	0	43193.7	40042.2	32345.1	63141.9	36286.7	38583.1	41290.4	46536.9	40747.6	39773.1	High	High	High	High	High	High	High	High	High	High	1
High	O95169	NADH dehydrogenase [ubiquinone] 1 beta subcomplex subunit 8, mitochondrial OS=Homo sapiens GN=NDUFB8 PE=1 SV=1	0.001	FALSE	6.019	16	2	4	2	186	21.8	6.8	13.12	2	0	27534.9	24187	22222.2	28813.1	26308.5	20976.1	22381.1	45345.4	14423.8	18138.2	High	High	High	High	High	High	High	High	High	High	1
High	Q96JY6	PDZ and LIM domain protein 2 OS=Homo sapiens GN=PDLIM2 PE=1 SV=1	0.001	FALSE	6.006	3	1	2	1	352	37.4	8.72	8.83	1	0	19114.3	18176.9	18909.4	21352.4	21620	16200.1	8705.31	25160.6	15345.3	14085.2	High	High	High	High	High	High	High	High	High	High	1
High	P78344	Eukaryotic translation initiation factor 4 gamma 2 OS=Homo sapiens GN=EIF4G2 PE=1 SV=1	0.001	FALSE	5.984	3	2	5	2	907	102.3	7.14	11.2	2	0	26166.1	15356.9	19371.6	30525.1	22221.8	13270.3	23133.6	26879.3	19369.9	21315	High	High	High	High	High	High	High	High	High	High	1
High	Q9H2J4	Phosducin-like protein 3 OS=Homo sapiens GN=PDCL3 PE=1 SV=1	0.001	FALSE	5.872	9	2	3	2	239	27.6	4.84	6.15	2	0	28815.5	17939.2	21948.2	32979.4	17446	19152.3	19168.1	30924.3	26085.3	23910.9	High	High	High	High	High	High	High	High	High	High	1
High	Q99436	Proteasome subunit beta type-7 OS=Homo sapiens GN=PSMB7 PE=1 SV=1	0.001	FALSE	5.814	7	2	6	2	277	29.9	7.68	19.13	2	0	55043.3	50672	46378.9	56751.1	47777.7	52625.4	59682.7	62931.5	56873.4	63373.3	High	High	High	High	High	High	High	High	High	High	1
High	Q15642	Cdc42-interacting protein 4 OS=Homo sapiens GN=TRIP10 PE=1 SV=3	0.001	FALSE	5.814	4	2	3	2	601	68.3	5.73	6.89	2	0	17337.3	19945.3	18694.1	24965.8	15294.6	20552.2	21502.4	31991.9	21527.4	19127.2	High	High	High	High	High	High	High	High	High	High	1
High	P14406	Cytochrome c oxidase subunit 7A2, mitochondrial OS=Homo sapiens GN=COX7A2 PE=1 SV=1	0.001	FALSE	5.807	16	1	3	1	83	9.4	9.76	7.95	1	0	15484	7715.62	12935.1	14643.2	11291.4	14698.9	8890.61	14956.2	5988.02	4290.68	High	High	High	High	High	High	High	High	High	High	1
High	Q8NBS9	Thioredoxin domain-containing protein 5 OS=Homo sapiens GN=TXNDC5 PE=1 SV=2	0.001	FALSE	5.757	5	1	2	1	432	47.6	5.97	6.34	1	0	4734.08		5138.79	6141.09	3096.37	5345.95	6427.37	8163.95	3349.4	5128.79	High	Not Found	High	High	High	High	High	High	High	High	1
High	P57105	Synaptojanin-2-binding protein OS=Homo sapiens GN=SYNJ2BP PE=1 SV=2	0.001	FALSE	5.727	10	1	4	1	145	15.9	6.3	11.97	1	0	16046.1	14243.3	11783.9	16914.5	15344	13129.4	12978.3	16048.7	14279.2	12058.3	High	High	High	High	High	High	High	High	High	High	1
High	P13010	X-ray repair cross-complementing protein 5 OS=Homo sapiens GN=XRCC5 PE=1 SV=3	0.001	FALSE	5.707	3	2	3	2	732	82.7	5.81	8	2	0	7834.58	4506.35	8794.54	8980.73	5283.26	4663	8998.93	3656.42	5559.74	6617.9	High	High	High	High	High	High	High	High	High	High	1
High	P35244	Replication protein A 14 kDa subunit OS=Homo sapiens GN=RPA3 PE=1 SV=1	0.001	FALSE	5.653	14	1	2	1	121	13.6	5.08	4.45	1	0	2806.19			4326.13	3111.34	2800.45	3571.2	7041.29	3661.31	2058.12	High	Not Found	Not Found	High	High	High	High	High	High	High	1
High	O60888	Protein CutA OS=Homo sapiens GN=CUTA PE=1 SV=2	0.001	FALSE	5.639	8	1	3	1	179	19.1	5.5	10.69	1	0	13929.5	12067.7	10342.7	24080.9	8594.68	9341.95	10659.1	12648.4	10058.4	12108.2	High	High	High	High	High	High	High	High	High	High	1
High	Q7Z794	Keratin, type II cytoskeletal 1b OS=Homo sapiens GN=KRT77 PE=2 SV=3	0.001	TRUE	5.639	4	2	6	1	578	61.9	5.99	14.1	2	0	109962	357308	152939	97300.4	109952	123997	165879	88847.4	89593.2	164189	High	High	High	High	High	High	High	High	High	High	1
High	Q86Y39	NADH dehydrogenase [ubiquinone] 1 alpha subcomplex subunit 11 OS=Homo sapiens GN=NDUFA11 PE=1 SV=3	0.001	FALSE	5.613	17	2	3	2	141	14.8	8.72	5.71	2	0	36338.3	21852.8	30464.8	33152	28957	23483.6	27134.9	20916.6	21799	17448.3	High	High	High	High	High	High	High	High	High	High	1
High	P23381	Tryptophan--tRNA ligase, cytoplasmic OS=Homo sapiens GN=WARS PE=1 SV=2	0.001	FALSE	5.61	5	2	3	2	471	53.1	6.23	6.64	2	0	21721.5	27256	31095.4	23576.7	21555.3	27777.8	19833.2	22809.5	16838.7	18713.7	High	High	High	High	High	High	High	High	High	High	1
High	P43034	Platelet-activating factor acetylhydrolase IB subunit alpha OS=Homo sapiens GN=PAFAH1B1 PE=1 SV=2	0.001	FALSE	5.605	6	2	2	2	410	46.6	7.37	4.54	2	0	19808.3	17823.7	18664.1	28811.3	17809.3	23633.7	21306.3	36763	19938.6	20895.1	High	High	High	High	High	High	High	High	High	High	1
High	Q15185	Prostaglandin E synthase 3 OS=Homo sapiens GN=PTGES3 PE=1 SV=1	0.001	FALSE	5.605	11	1	2	1	160	18.7	4.54	7.94	1	0	21622.6	23527.3	24257.9	10873.9	21078	23792	21295.1	13978.5	20624.4	26974.4	High	High	High	High	High	High	High	High	High	High	1
High	Q14152	Eukaryotic translation initiation factor 3 subunit A OS=Homo sapiens GN=EIF3A PE=1 SV=1	0.001	FALSE	5.597	2	2	2	2	1382	166.5	6.79	4.09	2	0	6614.16		6177.25	9285.56	3565.16	5026.24	7661.01	7104.63	5603.1	5164.62	High	High	High	High	High	High	High	High	High	High	1
High	P30405	Peptidyl-prolyl cis-trans isomerase F, mitochondrial OS=Homo sapiens GN=PPIF PE=1 SV=1	0.001	FALSE	5.592	8	2	6	2	207	22	9.38	17.97	2	0	218270	158774	174492	186230	231482	161100	125682	135637	103678	168390	High	High	High	High	High	High	High	High	High	High	1
High	O14979	Heterogeneous nuclear ribonucleoprotein D-like OS=Homo sapiens GN=HNRNPDL PE=1 SV=3	0.001	FALSE	5.581	4	2	7	1	420	46.4	9.57	18.07	2	0	68964.1	56801.1	51478.8	42032.5	66065.9	71911.9	65117.9	53852.3	64300.5	78500.8	High	High	High	High	High	High	High	High	High	High	1
High	P54646	5'-AMP-activated protein kinase catalytic subunit alpha-2 OS=Homo sapiens GN=PRKAA2 PE=1 SV=2	0.001	FALSE	5.561	4	2	4	2	552	62.3	7.75	11.94	2	0	75251.5	47850.1	58983.4	81798.2	50772.5	57113.1	63018.2	74661.2	69797	61335.2	High	High	High	High	High	High	High	High	High	High	1
High	P63173	60S ribosomal protein L38 OS=Homo sapiens GN=RPL38 PE=1 SV=2	0.001	FALSE	5.554	34	2	3	2	70	8.2	10.1	9.58	2	0	11832.5	9600.42	13704.5	7137.62	12714.8	10806.1	11236.7	7647.52	10825.5	9692.45	High	High	High	High	High	High	High	High	High	High	1
High	Q9BSJ8	Extended synaptotagmin-1 OS=Homo sapiens GN=ESYT1 PE=1 SV=1	0.001	FALSE	5.553	2	2	3	2	1104	122.8	5.83	8.28	2	0	11532.7	7391.37	14391.4	18859.6	8993.91	14363.7	18134.6	17687.8	11794.4	12473.8	High	High	High	High	High	High	High	High	High	High	1
High	P56385	ATP synthase subunit e, mitochondrial OS=Homo sapiens GN=ATP5I PE=1 SV=2	0.001	FALSE	5.538	14	1	22	1	69	7.9	9.35	84.29	1	0	607878	788360	998306	558627	1.15253e+06	1.05437e+06	331332	672740	381531	621302	High	High	High	High	High	High	High	High	High	High	1
High	P28906	Hematopoietic progenitor cell antigen CD34 OS=Homo sapiens GN=CD34 PE=1 SV=2	0.001	FALSE	5.534	3	1	2	1	385	40.7	7.37	7.9	1	0	90797.7	50640.5	67454.7	87466.5	60349.1	84308.8	111963	99374.9	64238.4	64474.9	High	High	High	High	High	High	High	High	High	High	1
High	P12429	Annexin A3 OS=Homo sapiens GN=ANXA3 PE=1 SV=3	0.001	FALSE	5.526	10	2	3	2	323	36.4	5.92	10.4	2	0	13492.1	7403.9	7932.15	5704.46	9370.55	7865.54	10053.8	5178.37	8046.9	8629.97	High	High	High	High	High	High	High	High	High	High	1
High	Q13508	Ecto-ADP-ribosyltransferase 3 OS=Homo sapiens GN=ART3 PE=1 SV=2	0.001	FALSE	5.523	7	2	2	2	389	43.9	6.06	5.5	2	0	23952.3	10873.9	9023.66	20253.6	13408.8	15063.3	22366.3	42159.9	21037.7	17022.3	High	High	High	High	High	High	High	High	High	High	1
High	P31943	Heterogeneous nuclear ribonucleoprotein H OS=Homo sapiens GN=HNRNPH1 PE=1 SV=4	0.001	FALSE	5.514	8	2	3	2	449	49.2	6.3	6.31	2	0	10526.5	12020.9	11442.1	15351.5	10825.2	8042.95	10126.9	31907.7	7992.94	9104.19	High	High	High	High	High	High	High	High	High	High	1
High	Q13616	Cullin-1 OS=Homo sapiens GN=CUL1 PE=1 SV=2	0.001	FALSE	5.495	3	2	3	2	776	89.6	8	4	2	0	12799.6	12648.9	8690.53	13558.3	8287.65	11246.6	12606.8	15195.6	11922.4	9889.34	High	High	High	High	High	High	High	High	High	High	1
High	P31949	Protein S100-A11 OS=Homo sapiens GN=S100A11 PE=1 SV=2	0.001	FALSE	5.482	19	2	3	2	105	11.7	7.12	8.96	2	0	41396	30736.9	37843.3	40336.8	34911.9	57387.9	48003.8	44265.1	33099	36996.2	High	High	High	High	High	High	High	High	High	High	1
High	Q9Y3D6	Mitochondrial fission 1 protein OS=Homo sapiens GN=FIS1 PE=1 SV=2	0.001	FALSE	5.478	13	2	7	2	152	16.9	8.79	17.93	2	0	257905	190590	216840	308132	194807	212301	214159	207609	178851	246214	High	High	High	High	High	High	High	High	High	High	1
High	P26440	Isovaleryl-CoA dehydrogenase, mitochondrial OS=Homo sapiens GN=IVD PE=1 SV=1	0.001	FALSE	5.462	5	2	3	2	423	46.3	8.19	8.89	2	0	55070.1	48100.3	50013.6	69536.5	51449.4	44512.5	39992.5	55985.5	45546	40646.8	High	High	High	High	High	High	High	High	High	High	1
High	Q9BUR5	MICOS complex subunit MIC26 OS=Homo sapiens GN=APOO PE=1 SV=1	0.001	FALSE	5.448	11	2	3	2	198	22.3	9.13	7.08	2	0	44978.7	37606.2	38702.4	59725.8	43900.1	30975.8	39368.8	75314.4	33893.7	33893.5	High	High	High	High	High	High	High	High	High	High	1
High	P53004	Biliverdin reductase A OS=Homo sapiens GN=BLVRA PE=1 SV=2	0.001	FALSE	5.425	5	1	1	1	296	33.4	6.44	4.52	1	0	9416.13	9465.57	8678.25	10238.7	9865.75	12234	10384.5	12694.8	11035.5	10549.7	High	High	High	High	High	High	High	High	High	High	1
High	P01700	Ig lambda chain V-I region HA OS=Homo sapiens PE=1 SV=1	0.001	FALSE	5.368	12	1	4	1	112	11.9	8.91	18.23	1	0	52100.6	44059.1	61739.1	63401	41311.9	49122.2	69361.9	87469.7	79662.5	50673.4	High	High	High	High	High	High	High	High	High	High	1
High	O75223	Gamma-glutamylcyclotransferase OS=Homo sapiens GN=GGCT PE=1 SV=1	0.001	FALSE	5.365	5	1	2	1	188	21	5.14	7.02	1	0	89965.4	93617.7	61436.8	124796	87312.9	52791.3	104737	68030.6	54209.6	86838.4	High	High	High	High	High	High	High	High	High	High	1
High	P36955	Pigment epithelium-derived factor OS=Homo sapiens GN=SERPINF1 PE=1 SV=4	0.001	FALSE	5.327	6	2	2	2	418	46.3	6.38	5.99	2	0	61513.9	84019.5	118029	47613.7	42666.2	35147.3	44320	42591.5	27815.6	25123.2	High	High	High	High	High	High	High	High	High	High	1
High	P20700	Lamin-B1 OS=Homo sapiens GN=LMNB1 PE=1 SV=2	0.001	FALSE	5.306	3	2	4	1	586	66.4	5.16	12.04	2	0	8150.94	5485.9	8497.84	9855.33	8028.82	8653.06	10032.8	11203	7235.81	12584.1	High	High	High	High	High	High	High	High	High	High	1
High	Q8IWW8	Hydroxyacid-oxoacid transhydrogenase, mitochondrial OS=Homo sapiens GN=ADHFE1 PE=1 SV=1	0.001	FALSE	5.306	3	1	6	1	467	50.3	7.77	16.79	1	0	54980.6	36769.7	27764.9	49510.7	58730.9	41581.9	49810.1	69170	26002.4	60683	High	High	High	High	High	High	High	High	High	High	1
High	O60220	Mitochondrial import inner membrane translocase subunit Tim8 A OS=Homo sapiens GN=TIMM8A PE=1 SV=1	0.001	FALSE	5.297	27	2	2	2	97	11	5.16	7.12	2	0	29128	23854.2	28528.8	18061.9	29497	28182.6	16742.2	28621.5	14761.2	20603.2	High	High	High	High	High	High	High	High	High	High	1
High	Q9Y224	UPF0568 protein C14orf166 OS=Homo sapiens GN=C14orf166 PE=1 SV=1	0.001	FALSE	5.283	7	2	4	2	244	28.1	6.65	10.54	2	0	63567.4	63457.6	50086.8	61128.4	65945.7	50052.7	56513.5	44464.6	46338.4	57435	High	High	High	High	High	High	High	High	High	High	1
High	O95989	Diphosphoinositol polyphosphate phosphohydrolase 1 OS=Homo sapiens GN=NUDT3 PE=1 SV=1	0.001	FALSE	5.279	8	1	1	1	172	19.5	6.34	3.42	1	0	12408.6	6863.58	5656.51	13793.8	7194.94	8711.6	9746.91	9242.38	8653.44	10211.4	High	High	High	High	High	High	High	High	High	High	1
High	O75439	Mitochondrial-processing peptidase subunit beta OS=Homo sapiens GN=PMPCB PE=1 SV=2	0.002	FALSE	5.273	5	2	6	1	489	54.3	6.83	13.38	2	0											High	High	High	High	High	High	High	High	High	High	1
High	P05386	60S acidic ribosomal protein P1 OS=Homo sapiens GN=RPLP1 PE=1 SV=1	0.002	FALSE	5.25	14	1	2	1	114	11.5	4.32	6.2	1	0	6999.11	3494.58	6558.8	7807.48	6099.97	4538.99	7180.3	6165.9	5714.2	3125.24	High	High	High	High	High	High	High	High	High	High	1
High	P01596	Ig kappa chain V-I region CAR OS=Homo sapiens PE=1 SV=1	0.002	FALSE	5.244	17	1	2	1	107	11.7	9.41	9.18	1	0	8412.7	8135.94	9426.65	11772.8	9101.38	9296.07	10516.3	10729.9	8568.8	7788.58	High	High	High	High	High	High	High	High	High	High	1
High	Q16629	Serine/arginine-rich splicing factor 7 OS=Homo sapiens GN=SRSF7 PE=1 SV=1	0.002	FALSE	5.243	5	1	4	1	238	27.4	11.82	14.73	1	0	47098.4	57738	59214.8	55421.1	59383.5	71286.3	47992.9	45127.2	44102.1	61054.8	High	High	High	High	High	High	High	High	High	High	1
High	Q8WX93	Palladin OS=Homo sapiens GN=PALLD PE=1 SV=3	0.002	FALSE	5.242	1	2	2	2	1383	150.5	7.09	5.62	2	0	40871.2	34062.2	24768.2	46025.1	36476.2	31476.7	29039.3	36561.1	30382.3	31488	High	High	High	High	High	High	High	High	High	High	1
High	Q14894	Ketimine reductase mu-crystallin OS=Homo sapiens GN=CRYM PE=1 SV=1	0.002	FALSE	5.239	5	1	2	1	314	33.8	5.14	7.94	1	0	4617.72	5080.04	2436.26	4211.32	5269.54	3976.11	3543.2	4161.96	2292.26	2351.23	High	High	High	High	High	High	High	High	High	High	1
High	Q9NVJ2	ADP-ribosylation factor-like protein 8B OS=Homo sapiens GN=ARL8B PE=1 SV=1	0.002	FALSE	5.193	9	1	1	1	186	21.5	8.43	5.66	1	0	6612.82	4957.41	5671.76	10662.9	6004.23	3165.77	8731.87	5737.66	6631.73	7302.3	High	High	High	High	High	High	High	High	High	High	1
High	P23297	Protein S100-A1 OS=Homo sapiens GN=S100A1 PE=1 SV=2	0.002	FALSE	5.167	16	1	4	1	94	10.5	4.5	15.62	1	0	13972.9	11359.1	20473.8	14438.6	13942.3	17609.4	14797.4	12976.8	22542.5	18026.1	High	High	High	High	High	High	High	High	High	High	1
High	Q00577	Transcriptional activator protein Pur-alpha OS=Homo sapiens GN=PURA PE=1 SV=2	0.002	FALSE	5.166	6	2	4	2	322	34.9	6.44	10.92	2	0	67864.8	60302.5	60921.6	77787.4	81167.7	88749.4	60593.7	98707.4	68736.7	72110.1	High	High	High	High	High	High	High	High	High	High	1
High	Q15111	Inactive phospholipase C-like protein 1 OS=Homo sapiens GN=PLCL1 PE=1 SV=3	0.002	FALSE	5.16	2	2	5	1	1095	122.6	5.62	14.54	2	0	13149.6	14300.5	13684.3	17681	13350.7	8832.09	15028.1	20020.7	12153.6	9382.6	High	High	High	High	High	High	High	High	High	High	1
High	P46776	60S ribosomal protein L27a OS=Homo sapiens GN=RPL27A PE=1 SV=2	0.002	FALSE	5.143	7	1	2	1	148	16.6	11	4	1	0	77228.2	81088.2	69285.5	99276.6	80510.5	94407.9	75249.3	79582.7	71315.9	99477.1	High	High	High	High	High	High	High	High	High	High	1
High	O75339	Cartilage intermediate layer protein 1 OS=Homo sapiens GN=CILP PE=1 SV=4	0.002	FALSE	5.139	2	2	4	2	1184	132.5	8.41	13.69	2	0	47044.5	25023.5	29284.3	43008	21418.8	29146.9	49571.8	66289.6	23654.1	19107.2	High	High	High	High	High	High	High	High	High	High	1
High	P61927	60S ribosomal protein L37 OS=Homo sapiens GN=RPL37 PE=1 SV=2	0.002	FALSE	5.128	15	2	6	2	97	11.1	11.74	12.53	2	0	291852	363747	344914	318499	310968	548932	262483	231120	287540	413335	High	High	High	High	High	High	High	High	High	High	1
High	P30533	Alpha-2-macroglobulin receptor-associated protein OS=Homo sapiens GN=LRPAP1 PE=1 SV=1	0.002	FALSE	5.124	4	1	2	1	357	41.4	8.78	6.32	1	0	10474.2	15109	12702.8	11662	25358.4	13139.4	11677.3	25850.4	8072.79	9769.09	High	High	High	High	High	High	High	High	High	High	1
High	O75521	Enoyl-CoA delta isomerase 2, mitochondrial OS=Homo sapiens GN=ECI2 PE=1 SV=4	0.002	FALSE	5.12	3	1	1	1	394	43.6	9	3.77	1	0	7431.99	5037.94		7212.43	6024.6	3843.48	5286.53		3863.26	3478.52	High	High	Not Found	High	High	High	High	Not Found	High	High	1
High	Q92905	COP9 signalosome complex subunit 5 OS=Homo sapiens GN=COPS5 PE=1 SV=4	0.002	FALSE	5.117	7	2	4	2	334	37.6	6.54	8.51	2	0	20471.3	12366.5	10511.7	16067.6	11656.9	10279.4	17884.7	9800.11	15454.4	11271.9	High	High	High	High	High	High	High	High	High	High	1
High	P53999	Activated RNA polymerase II transcriptional coactivator p15 OS=Homo sapiens GN=SUB1 PE=1 SV=3	0.002	FALSE	5.115	9	1	2	1	127	14.4	9.6	6.91	1	0	8278.72	6842.72	11853.3	8761.43	7621.87	12850.2	11403.3	5565.42	7436.26	12881.7	High	High	High	High	High	High	High	High	High	High	1
High	Q08623	Pseudouridine-5'-phosphatase OS=Homo sapiens GN=PUDP PE=1 SV=3	0.003	FALSE	5.098	8	2	6	2	228	25.2	5.31	15.72	2	0	80732.6	69708.7	59911	71847.6	56869.7	65268.6	83614.3	62697.9	68126.6	70739	High	High	High	High	High	High	High	High	High	High	1
High	P49327	Fatty acid synthase OS=Homo sapiens GN=FASN PE=1 SV=3	0.003	FALSE	5.098	1	2	3	2	2511	273.3	6.44	8.87	2	0	6227.72	4218.92	5375.26	5013.95	3435	8136.83	9949.21	5493.69	3120.14	7640.15	High	High	High	High	High	High	High	High	High	High	1
High	Q99426	Tubulin-folding cofactor B OS=Homo sapiens GN=TBCB PE=1 SV=2	0.003	FALSE	5.06	9	2	3	2	244	27.3	5.15	5.76	2	0	17361.6	17394.8	8213.09	27305.7	18243.2	14070	20948.3	18619.2	19086.9	15280.8	High	High	High	High	High	High	High	High	High	High	1
High	Q96CT7	Coiled-coil domain-containing protein 124 OS=Homo sapiens GN=CCDC124 PE=1 SV=1	0.003	FALSE	5.058	6	1	4	1	223	25.8	9.54	13.67	1	0	23428.9	30580.7	27478.7	34421.3	24146.4	38210.2	23789.4	29863.7	19989	28289.3	High	High	High	High	High	High	High	High	High	High	1
High	Q9NX14	NADH dehydrogenase [ubiquinone] 1 beta subcomplex subunit 11, mitochondrial OS=Homo sapiens GN=NDUFB11 PE=1 SV=1	0.003	FALSE	5.035	7	1	4	1	153	17.3	5.22	13.39	1	0	40795.9	19428.8	30706.1	43166.3	31348.4	17446.4	29957.4	51333.7	18822.5	20384.2	High	High	High	High	High	High	High	High	High	High	1
High	O75832	26S proteasome non-ATPase regulatory subunit 10 OS=Homo sapiens GN=PSMD10 PE=1 SV=1	0.003	FALSE	5.02	15	2	2	2	226	24.4	6.1	2.99	2	0	64585.4	49472.2	43844.1	112063	59208.2	54236.4	58073.3	69693.7	61491.2	58395.2	High	High	High	High	High	High	High	High	High	High	1
High	Q08495	Dematin OS=Homo sapiens GN=DMTN PE=1 SV=3	0.003	FALSE	5.016	6	2	4	2	405	45.5	8.88	11.02	2	0	14187.6	46360.6	69650.9	14378.5	25917.3	37818	23208.6	26739.8	14992.4	15115	High	High	High	High	High	High	High	High	High	High	1
High	P01614	Ig kappa chain V-II region Cum OS=Homo sapiens PE=1 SV=1	0.003	FALSE	4.998	11	1	6	1	115	12.7	5.4	19.31	1	0	49327.1	36198.3	75686.7	43366.4	29687.9	50068.6	84038.8	40749.7	131011	45012.1	High	High	High	High	High	High	High	High	High	High	1
High	Q96FJ2	Dynein light chain 2, cytoplasmic OS=Homo sapiens GN=DYNLL2 PE=1 SV=1	0.003	FALSE	4.921	20	2	8	2	89	10.3	7.37	24.55	2	0	394855	292256	317223	433070	290196	273379	303868	236504	301191	350350	High	High	High	High	High	High	High	High	High	High	1
High	Q8TCD5	5'(3')-deoxyribonucleotidase, cytosolic type OS=Homo sapiens GN=NT5C PE=1 SV=2	0.003	FALSE	4.888	8	1	2	1	201	23.4	6.64	5.16	1	0	13934.5	9256.7	18026.5	12727.3	15319.8	15838	7431.21	8860.26	8191.33	12877.5	High	High	High	High	High	High	High	High	High	High	1
High	P49257	Protein ERGIC-53 OS=Homo sapiens GN=LMAN1 PE=1 SV=2	0.003	FALSE	4.853	4	1	4	1	510	57.5	6.77	9.65	1	0	4651.58	3274.1	4829.87	6254.79	2783.35		6435.95	14221.7	2842.85	2334.84	High	High	High	High	High	High	High	High	High	High	1
High	Q9UNS2	COP9 signalosome complex subunit 3 OS=Homo sapiens GN=COPS3 PE=1 SV=3	0.003	FALSE	4.85	5	1	2	1	423	47.8	6.65	8.32	1	0	6501.97	6747.13	5244.95	6473.72	5299.7	3188.52	5834.14	6391.31	6937.89	6298.91	High	High	High	High	High	High	High	High	High	High	1
High	Q16539	Mitogen-activated protein kinase 14 OS=Homo sapiens GN=MAPK14 PE=1 SV=3	0.003	FALSE	4.85	5	2	4	1	360	41.3	5.78	8.96	2	0	10577.7	8777.41	12212.9	20314.7	10891.8	8900.02	11465.2	14382.1	11479.9	12730.5	High	High	High	High	High	High	High	High	High	High	1
High	O43765	Small glutamine-rich tetratricopeptide repeat-containing protein alpha OS=Homo sapiens GN=SGTA PE=1 SV=1	0.003	FALSE	4.832	4	1	4	1	313	34	4.87	9.93	1	0	26405.4	38020.4	27400.5	35542.9	22607.7	23773	30945.7	34367.3	22016.2	25886.5	High	High	High	High	High	High	High	High	High	High	1
High	Q13522	Protein phosphatase 1 regulatory subunit 1A OS=Homo sapiens GN=PPP1R1A PE=1 SV=2	0.003	FALSE	4.814	18	2	5	2	171	19	6.3	12.04	2	0	26798.1	98233.9	41223.5	82028.3	53480.1	49682.3	28582	56401.6	23311.7	38276.9	High	High	High	High	High	High	High	High	High	High	1
High	O43598	2'-deoxynucleoside 5'-phosphate N-hydrolase 1 OS=Homo sapiens GN=DNPH1 PE=1 SV=1	0.003	FALSE	4.795	10	1	3	1	174	19.1	5.05	7.69	1	0	25058.2	22706.1	30849.3	41918.7	25297.4	14572.9	174319	29937.4	23084.8	40722.3	High	High	High	High	High	High	High	High	High	High	1
High	P25787	Proteasome subunit alpha type-2 OS=Homo sapiens GN=PSMA2 PE=1 SV=2	0.003	FALSE	4.795	5	1	2	1	234	25.9	7.43	6.61	1	0	26730.4	22649.8	20451.1	62349.3	25514.2	22780	30155.2	31326.8	25610.8	26423.4	High	High	High	High	High	High	High	High	High	High	1
High	E9PB15	Putative protein PTGES3L OS=Homo sapiens GN=PTGES3L PE=5 SV=1	0.003	FALSE	4.75	13	1	2	1	166	19.1	5.01	7.05	1	0	6187.79		3095.67	3875.66	6097.03	3315.36	4344.74	4081.71	4110.28	4539.63	High	Not Found	High	High	High	High	High	High	High	High	1
High	P05109	*CON* Protein S100-A8 OS=Homo sapiens GN=S100A8 PE=1 SV=1	0.003	TRUE	4.75	19	2	9	2	93	10.8	7.03	22.75	2	0	70579.6	189497	235299	92166.5	106066	388344	317164	75881.3	88971.4	334917	High	High	High	High	High	High	High	High	High	High	1
High	P09874	Poly [ADP-ribose] polymerase 1 OS=Homo sapiens GN=PARP1 PE=1 SV=4	0.003	FALSE	4.748	1	1	2	1	1014	113	8.88	8.03	1	0	19979.1	16414.1	16557	25905.7	19509.8	19503.7	26418.2	34826.6	17685.7	20878.4	High	High	High	High	High	High	High	High	High	High	1
High	Q15848	Adiponectin OS=Homo sapiens GN=ADIPOQ PE=1 SV=1	0.004	FALSE	4.741	6	1	2	1	244	26.4	5.74	7.12	1	0	12440.6	10022.5	9726.62	15844.5	12182.8	9001.34	15306.8	18235.5	15578.2	17625	High	High	High	High	High	High	High	High	High	High	1
High	Q16576	Histone-binding protein RBBP7 OS=Homo sapiens GN=RBBP7 PE=1 SV=1	0.004	FALSE	4.738	2	1	2	1	425	47.8	5.05	6.58	1	0	21101	22496.3	16767.8	22064.9	17368.8	16522.7	22335.8	16930.8	24399.7	22695.1	High	High	High	High	High	High	High	High	High	High	1
High	Q9H3K6	BolA-like protein 2 OS=Homo sapiens GN=BOLA2 PE=1 SV=1	0.004	FALSE	4.728	19	1	2	1	86	10.1	6.52	6.76	1	0	13231.3	10987.9	5769.3	11074.4	10050.2	10639.2	16385.9	7770.95	8631.8	8800.49	High	High	High	High	High	High	High	High	High	High	1
High	Q99643	Succinate dehydrogenase cytochrome b560 subunit, mitochondrial OS=Homo sapiens GN=SDHC PE=1 SV=1	0.004	FALSE	4.703	8	1	2	1	169	18.6	9.69	6.15	1	0	147314	109360	85707.1	45879.7	128791	94997	79887.8	30277.8	62079.3	105071	High	High	High	High	High	High	High	High	High	High	1
High	P04632	Calpain small subunit 1 OS=Homo sapiens GN=CAPNS1 PE=1 SV=1	0.004	FALSE	4.694	14	2	6	2	268	28.3	5.2	14.5	2	0	173085	145408	153989	200406	146979	157114	193236	72161.8	177857	159434	High	High	High	High	High	High	High	High	High	High	1
High	Q6PCB7	Long-chain fatty acid transport protein 1 OS=Homo sapiens GN=SLC27A1 PE=2 SV=1	0.004	FALSE	4.676	4	2	4	2	646	71.1	8.53	9.21	2	0	34965.3	36994.4	36896	38241.1	37033.4	26512.5	40834.5	35219.5	40491.6	31269.4	High	High	High	High	High	High	High	High	High	High	1
High	P11166	Solute carrier family 2, facilitated glucose transporter member 1 OS=Homo sapiens GN=SLC2A1 PE=1 SV=2	0.004	FALSE	4.673	3	1	1	1	492	54	8.72	2.49	1	0	5474.31	23066.2	20927.5	9965.56	7751.52	7285.33	18577.7	36897.6	5542.96	8116.76	High	High	High	High	High	High	High	High	High	High	1
High	Q7Z7K6	Centromere protein V OS=Homo sapiens GN=CENPV PE=1 SV=1	0.004	FALSE	4.664	8	2	3	2	275	29.9	9.73	2.44	2	0	54994.3	34989	46670.2	47216.7	41309.6	47304.9	41002.5	51232.4	41995.6	41241.7	High	High	High	High	High	High	High	High	High	High	1
High	O43491	Band 4.1-like protein 2 OS=Homo sapiens GN=EPB41L2 PE=1 SV=1	0.004	FALSE	4.66	4	2	3	2	1005	112.5	5.44	2.26	2	0	5599.18	6332.82	5888.78	7086.9	5191.49	5933.81	8080.89	11296.1	5569.13	6346.83	High	High	High	High	High	High	High	High	High	High	1
High	P80297	Metallothionein-1X OS=Homo sapiens GN=MT1X PE=1 SV=1	0.004	FALSE	4.654	33	2	4	2	61	6.1	7.96	8.01	2	0	40103.9	30433.8	37242.2	16492.5	53415.3	28816.6	43087.5	13058.8	40393.1	63270.5	High	High	High	High	High	High	High	High	High	High	1
High	P26196	Probable ATP-dependent RNA helicase DDX6 OS=Homo sapiens GN=DDX6 PE=1 SV=2	0.004	FALSE	4.638	4	1	2	1	483	54.4	8.66	6.24	1	0	30735.8	19386.1	24445.2	40676	26957.3	24246.8	34186.8	52240.3	23832.1	31392	High	High	High	High	High	High	High	High	High	High	1
High	P06730	Eukaryotic translation initiation factor 4E OS=Homo sapiens GN=EIF4E PE=1 SV=2	0.004	FALSE	4.617	10	2	3	2	217	25.1	6.15	7.44	2	0	49127.2	33467.7	40055.6	45618	30313	27821.3	45611.6	53763.3	44761.9	39159.1	High	High	High	High	High	High	High	High	High	High	1
High	Q13907	Isopentenyl-diphosphate Delta-isomerase 1 OS=Homo sapiens GN=IDI1 PE=1 SV=2	0.004	FALSE	4.607	8	1	2	1	227	26.3	6.34	7.86	1	0	5615.67	4783.14	3245.1	5160.21	5162.9	2458.84	5951.78	11006.9	5312.54	4477.13	High	High	High	High	High	High	High	High	High	High	1
High	Q3ZCW2	Galectin-related protein OS=Homo sapiens GN=LGALSL PE=1 SV=2	0.004	FALSE	4.603	6	1	2	1	172	19	5.35	7.64	1	0	22875.2	10527.2	12627.8	12775.3	18274.6	11066.1	17795.6	10457.7	19850.2	23684.2	High	High	High	High	High	High	High	High	High	High	1
High	Q8IZQ1	WD repeat and FYVE domain-containing protein 3 OS=Homo sapiens GN=WDFY3 PE=1 SV=2	0.004	FALSE	4.595	0	1	3	1	3526	395	6.76	10.14	1	0	28707.1	28938.9	32240	40250.5	20927.9	29928.3	26943.5	36188.8	28289.1	28780.1	High	High	High	High	High	High	High	High	High	High	1
High	P23284	Peptidyl-prolyl cis-trans isomerase B OS=Homo sapiens GN=PPIB PE=1 SV=2	0.004	FALSE	4.593	7	2	2	1	216	23.7	9.41	4.68	2	0	26822.7	27649.1	25175.1	30928.8	27192.9	22782.5	39056.8	27725	23852.6	29615.5	High	High	High	High	High	High	High	High	High	High	1
High	P60903	Protein S100-A10 OS=Homo sapiens GN=S100A10 PE=1 SV=2	0.004	FALSE	4.593	18	1	10	1	97	11.2	7.37	19.05	1	0	145695	172634	209598	210596	110474	207325	169107	163827	81294.6	120811	High	High	High	High	High	High	High	High	High	High	1
High	Q96PE7	Methylmalonyl-CoA epimerase, mitochondrial OS=Homo sapiens GN=MCEE PE=1 SV=1	0.004	FALSE	4.592	13	2	4	2	176	18.7	9.09	11.64	2	0	27279	28632	22305.7	33530.9	18166.7	40504.8	16080.7	30660.4	16909.1	23630.7	High	High	High	High	High	High	High	High	High	High	1
High	Q6JBY9	CapZ-interacting protein OS=Homo sapiens GN=RCSD1 PE=1 SV=1	0.004	FALSE	4.574	4	1	2	1	416	44.5	5.4	6.49	1	0	21033.8	22776.6	26845.9	19748.2	41281.4	36652.7	25143.6	22221.6	21803.9	24486.5	High	High	High	High	High	High	High	High	High	High	1
High	Q9NRW1	Ras-related protein Rab-6B OS=Homo sapiens GN=RAB6B PE=1 SV=1	0.004	FALSE	4.568	6	1	2	1	208	23.4	5.53	3.93	1	0	8007.06	5860.41	7078.78	7162.53	4940.82	4589.81	7454.6	3420.59	5670.7	6168.71	High	High	High	High	High	High	High	High	High	High	1
High	Q9UMY4	Sorting nexin-12 OS=Homo sapiens GN=SNX12 PE=1 SV=3	0.004	FALSE	4.556	12	2	3	1	172	19.7	7.87	4.62	2	0	4049.79	3444.35	3412.95	5522.98	5562.48	3752.99	4004.64	1954.21	3469.46	4402.77	High	High	High	High	High	High	High	High	High	High	1
High	Q9NTX5	Ethylmalonyl-CoA decarboxylase OS=Homo sapiens GN=ECHDC1 PE=1 SV=2	0.004	FALSE	4.516	4	1	2	1	307	33.7	8.21	6.54	1	0	13084.9	9958.15	10150.9	13228.4	9546.35	9457.52	11942.1	9345.37	8500.48	7799.36	High	High	High	High	High	High	High	High	High	High	1
High	O95816	BAG family molecular chaperone regulator 2 OS=Homo sapiens GN=BAG2 PE=1 SV=1	0.004	FALSE	4.504	5	1	2	1	211	23.8	6.7	8.41	1	0	152894	56002.4	65393.1	71239.7	55554	68247.2	48827.7	101754	58523.5	55649.5	High	High	High	High	High	High	High	High	High	High	1
High	Q9Y3C6	Peptidyl-prolyl cis-trans isomerase-like 1 OS=Homo sapiens GN=PPIL1 PE=1 SV=1	0.004	FALSE	4.494	11	2	7	2	166	18.2	7.99	12.66	2	0	83613.7	89292.6	69868.6	77966.1	87666.8	75951	68997	92951.1	82648.1	91033.3	High	High	High	High	High	High	High	High	High	High	1
High	P48444	Coatomer subunit delta OS=Homo sapiens GN=ARCN1 PE=1 SV=1	0.004	FALSE	4.491	2	1	2	1	511	57.2	6.21	3.61	1	0											High	High	High	High	High	High	High	High	High	High	1
High	Q9NQP4	Prefoldin subunit 4 OS=Homo sapiens GN=PFDN4 PE=1 SV=1	0.004	FALSE	4.48	9	1	2	1	134	15.3	4.53	8.26	1	0											High	High	High	High	High	High	High	High	High	High	1
High	Q9H0N5	Pterin-4-alpha-carbinolamine dehydratase 2 OS=Homo sapiens GN=PCBD2 PE=1 SV=4	0.004	FALSE	4.473	12	2	8	2	130	14.4	9.11	17.14	2	0	321395	264820	243926	349130	249606	239480	224685	160034	226487	340926	High	High	High	High	High	High	High	High	High	High	1
High	Q5JSH3	WD repeat-containing protein 44 OS=Homo sapiens GN=WDR44 PE=1 SV=1	0.004	FALSE	4.465	1	1	2	1	913	101.3	5.45	4.28	1	0	8032.57	7102.35	5320.37	8178.11	8248.7	4923.42	6763.72	10606	7344.82	7337.33	High	High	High	High	High	High	High	High	High	High	1
High	O75368	SH3 domain-binding glutamic acid-rich-like protein OS=Homo sapiens GN=SH3BGRL PE=1 SV=1	0.004	FALSE	4.464	11	1	2	1	114	12.8	5.25	9.21	1	0	12216.8	16126.6	19152.6	17234.8	11947.6	20307	16584.7	16706.2	9139.42	12746.5	High	High	High	High	High	High	High	High	High	High	1
High	Q86UP2	Kinectin OS=Homo sapiens GN=KTN1 PE=1 SV=1	0.004	FALSE	4.457	1	1	2	1	1357	156.2	5.64	5.88	1	0	8281.65	6112.51	7089.6	11350.1	8195.51	8879.95	10107.8	21726.2	7694.88	8732.2	High	High	High	High	High	High	High	High	High	High	1
High	O60884	DnaJ homolog subfamily A member 2 OS=Homo sapiens GN=DNAJA2 PE=1 SV=1	0.004	FALSE	4.457	6	2	3	2	412	45.7	6.48	3.18	2	0	15891.6	14290	11317.5	13722.3	16889.5	13451.6	14938	10727.7	14377.7	17632.3	High	High	High	High	High	High	High	High	High	High	1
High	Q13492	Phosphatidylinositol-binding clathrin assembly protein OS=Homo sapiens GN=PICALM PE=1 SV=2	0.004	FALSE	4.424	2	1	2	1	652	70.7	7.9	7.95	1	0	40539.7	34790.7	33254.3	53861.7	32906.7	46557.6	55454.7	58597.9	39793.2	44757.7	High	High	High	High	High	High	High	High	High	High	1
High	P62244	40S ribosomal protein S15a OS=Homo sapiens GN=RPS15A PE=1 SV=2	0.004	FALSE	4.395	12	2	3	2	130	14.8	10.13	8.05	2	0											High	High	High	High	High	High	High	High	High	High	1
High	O94903	Proline synthase co-transcribed bacterial homolog protein OS=Homo sapiens GN=PROSC PE=1 SV=1	0.004	FALSE	4.37	5	1	1	1	275	30.3	7.5	3.78	1	0	4997.44	5495.82		4106.18	3520.15	3165.01	4278.6	2525.53	2867.49	3243.13	High	High	Not Found	High	High	High	High	High	High	High	1
High	Q969G5	Protein kinase C delta-binding protein OS=Homo sapiens GN=PRKCDBP PE=1 SV=3	0.004	FALSE	4.348	6	2	2	2	261	27.7	6.43	5.29	2	0	60226.3	63161.7	95801.4	70554.9	60764.6	207943	60455.6	38809.5	27160.5	53177	High	High	High	High	High	High	High	High	High	High	1
High	Q9BZL4	Protein phosphatase 1 regulatory subunit 12C OS=Homo sapiens GN=PPP1R12C PE=1 SV=1	0.004	FALSE	4.345	1	1	3	1	782	84.8	5.57	9.21	1	0	78773.8	74307.7	115169	18576.8	66172.8	292037	96819.7	61444.7	154252	168020	High	High	High	High	High	High	High	High	High	High	1
High	P01761	Ig heavy chain V-I region SIE OS=Homo sapiens PE=1 SV=1	0.003	FALSE	4.341	10	1	2	1	124	13.7	8.81	6.1	1	0	23226.3	16451	26289.9	11640.6	15167.8	25337.6	32210.1	22809.6	34259.7	33368.3	High	High	High	High	High	High	High	High	High	High	1
High	P53990	IST1 homolog OS=Homo sapiens GN=IST1 PE=1 SV=1	0.003	FALSE	4.33	4	2	2	2	364	39.7	5.35	4.86	2	0	17168.6	18912	15289.4	27146.9	18973.1	19829.6	19496.2	20178.3	19618.2	24097	High	High	High	High	High	High	High	High	High	High	1
High	Q12805	EGF-containing fibulin-like extracellular matrix protein 1 OS=Homo sapiens GN=EFEMP1 PE=1 SV=2	0.003	FALSE	4.295	4	2	4	2	493	54.6	5.07	5.29	2	0	41086.9	22484.1	21233.8	29547.9	24885.7	32467.7	43764.2	40712.6	32984.9	28593.6	High	High	High	High	High	High	High	High	High	High	1
High	Q13976	cGMP-dependent protein kinase 1 OS=Homo sapiens GN=PRKG1 PE=1 SV=3	0.003	FALSE	4.283	3	1	4	1	671	76.3	6.04	13.17	1	0	2236.96	3359.63		4943.4	2868.49	3791.25	2248.07	8425.17	2925.25		High	High	High	High	High	High	High	High	High	High	1
High	P61201	COP9 signalosome complex subunit 2 OS=Homo sapiens GN=COPS2 PE=1 SV=1	0.003	FALSE	4.282	3	1	1	1	443	51.6	5.53	4.42	1	0	5226.04	5852.76		7253.68	3341.67	4334.35	4941.18	4775.06	3936.77	3691.28	High	High	Not Found	High	High	High	High	High	High	High	1
High	Q53EU6	Glycerol-3-phosphate acyltransferase 3 OS=Homo sapiens GN=GPAT3 PE=1 SV=2	0.003	FALSE	4.278	3	1	2	1	434	48.7	8.87	6.09	1	0	36021.9	50681.5	16116.5	32924.9	37447.8	33323.5	33441.1	10054.3	26186.4	23232.2	High	High	High	High	High	High	High	High	High	High	1
High	Q13409	Cytoplasmic dynein 1 intermediate chain 2 OS=Homo sapiens GN=DYNC1I2 PE=1 SV=3	0.004	FALSE	4.263	2	1	2	1	638	71.4	5.2	8.31	1	0	30674.5	21897.7	21312.8	39748	21982.3	24208.3	31451.9	25858.9	29632.9	24850.5	High	High	High	High	High	High	High	High	High	High	1
High	P51570	Galactokinase OS=Homo sapiens GN=GALK1 PE=1 SV=1	0.004	FALSE	4.247	3	1	4	1	392	42.2	6.46	12.56	1	0	8692.61	9837.57	10554	12614.1	8701.58	11161.3	12912.9	10371.9	10009.2	9866.99	High	High	High	High	High	High	High	High	High	High	1
High	P05090	Apolipoprotein D OS=Homo sapiens GN=APOD PE=1 SV=1	0.004	FALSE	4.235	10	2	4	2	189	21.3	5.15	7.71	2	0	51365	58181	79909	56597.7	54120.9	43902.8	82842.1	55668.3	46478.8	48800.4	High	High	High	High	High	High	High	High	High	High	1
High	Q9Y2Q3	Glutathione S-transferase kappa 1 OS=Homo sapiens GN=GSTK1 PE=1 SV=3	0.004	FALSE	4.226	5	1	2	1	226	25.5	8.41	5.26	1	0	23779.8	14945.1	17463.4	15735.3	25136.7	14723.7	21765.3	7951.16	10781	16872.6	High	High	High	High	High	High	High	High	High	High	1
High	P50579	Methionine aminopeptidase 2 OS=Homo sapiens GN=METAP2 PE=1 SV=1	0.004	FALSE	4.219	3	1	2	1	478	52.9	5.82	4.87	1	0	4530.81	8312.67	6893.13	6352.39	5277.09	5059.82	4998.3	6295.05	4744.05	5082.2	High	High	High	High	High	High	High	High	High	High	1
High	Q9H9S4	Calcium-binding protein 39-like OS=Homo sapiens GN=CAB39L PE=1 SV=3	0.004	FALSE	4.215	3	1	4	1	337	39.1	8.4	13.26	1	0	102413	83726.4	69865.8	109050	68226.9	68103	96201.1	24097.7	99476.2	83234.7	High	High	High	High	High	High	High	High	High	High	1
High	P45974	Ubiquitin carboxyl-terminal hydrolase 5 OS=Homo sapiens GN=USP5 PE=1 SV=2	0.004	FALSE	4.212	3	2	3	2	858	95.7	5.03	5.46	2	0	9960.46	16086.3	12390.6	13339.7	11016.4	9365.72	11878.4	13271	7130.06	7894.88	High	High	High	High	High	High	High	High	High	High	1
High	P10301	Ras-related protein R-Ras OS=Homo sapiens GN=RRAS PE=1 SV=1	0.004	FALSE	4.196	6	1	2	1	218	23.5	6.93	5.66	1	0	15650.8	16651	15394.6	14777.3	13549.9	14189.3	22898.2	23895.4	12708.7	18973.1	High	High	High	High	High	High	High	High	High	High	1
High	O60783	28S ribosomal protein S14, mitochondrial OS=Homo sapiens GN=MRPS14 PE=1 SV=1	0.004	FALSE	4.191	12	1	2	1	128	15.1	11.41	3.96	1	0	3655.41	3819.77	3329.83	3265.87	4772.42	4086.38	2856.4	2830.19	2246.33	3465.18	High	High	High	High	High	High	High	High	High	High	1
High	O75880	Protein SCO1 homolog, mitochondrial OS=Homo sapiens GN=SCO1 PE=1 SV=1	0.004	FALSE	4.19	5	2	3	2	301	33.8	8.88	8.79	2	0	46812.6	45139.3	46977.6	69076.3	42135.1	44605.4	51892.2	74986.4	43691.1	41099.1	High	High	High	High	High	High	High	High	High	High	1
High	P21926	CD9 antigen OS=Homo sapiens GN=CD9 PE=1 SV=4	0.004	FALSE	4.189	4	1	2	1	228	25.4	7.15	7.6	1	0	93268.2	76139.2	81580.6	128547	58863.5	61915.1	96954.8	68986	55679.5	51537	High	High	High	High	High	High	High	High	High	High	1
High	O75190	DnaJ homolog subfamily B member 6 OS=Homo sapiens GN=DNAJB6 PE=1 SV=2	0.004	FALSE	4.188	3	1	3	1	326	36.1	9.16	6.41	1	0	17993.9	12117.3	12799.8	28532.1	12774.1	16328.8	15497.3	24950.8	15110.1	14444.7	High	High	High	High	High	High	High	High	High	High	1
High	P78362	SRSF protein kinase 2 OS=Homo sapiens GN=SRPK2 PE=1 SV=3	0.004	FALSE	4.16	2	1	2	1	688	77.5	4.97	6.08	1	0	56935.4	48910.3	34861.2	29565.2	67787.2	38594.9	55622	31501.4	103044	66340	High	High	High	High	High	High	High	High	High	High	1
High	Q92522	Histone H1x OS=Homo sapiens GN=H1FX PE=1 SV=1	0.005	FALSE	4.131	5	1	2	1	213	22.5	10.76	7.15	1	0	22805.7	28336.8	22303.2	21090.9	24094	34086.7	25504.6	13777.2	33706.1	33705.6	High	High	High	High	High	High	High	High	High	High	1
High	P38919	Eukaryotic initiation factor 4A-III OS=Homo sapiens GN=EIF4A3 PE=1 SV=4	0.005	FALSE	4.126	4	2	2	1	411	46.8	6.73	5.35	2	0	23771.3	21491.8	23855.4	22330.7	17324.8	20442.1	26026.4	23605.1	18060.4	19628.4	High	High	High	High	High	High	High	High	High	High	1
High	P03891	NADH-ubiquinone oxidoreductase chain 2 OS=Homo sapiens GN=MT-ND2 PE=1 SV=2	0.005	FALSE	4.107	3	1	5	1	347	38.9	9.83	16.32	1	0	84374.1	46199.6	62853.2	94174.6	68610.8	49193.3	46405.1	23446.9	37287.8	46814.2	High	High	High	High	High	High	High	High	High	High	1
High	P62861	40S ribosomal protein S30 OS=Homo sapiens GN=FAU PE=1 SV=1	0.005	FALSE	4.105	17	1	4	1	59	6.6	12.15	12.23	1	0	46525.6	64687.8	51068.4	47734.2	64350.4	67917.3	40274.6	39774.6	41552.8	55257	High	High	High	High	High	High	High	High	High	High	1
High	P46777	60S ribosomal protein L5 OS=Homo sapiens GN=RPL5 PE=1 SV=3	0.005	FALSE	4.094	7	2	3	2	297	34.3	9.72	7.25	2	0											High	High	High	High	High	High	High	High	High	High	1
High	P00414	Cytochrome c oxidase subunit 3 OS=Homo sapiens GN=MT-CO3 PE=1 SV=2	0.005	FALSE	4.086	5	1	2	1	261	29.9	7.31	2.1	1	0	15085.9	10844.5	11172.5	14594.9	9554.09	12588.7	16160	11337.2	11661.1	15621.6	High	High	High	High	High	High	High	High	High	High	1
High	Q96FV2	Secernin-2 OS=Homo sapiens GN=SCRN2 PE=1 SV=3	0.005	FALSE	4.079	4	1	2	1	425	46.6	5.67	5.9	1	0	20116.3	19869.8	17846.4	27491.9	18996.4	22819	24402.8	25320.6	19373.6	29794.5	High	High	High	High	High	High	High	High	High	High	1
High	O14908	PDZ domain-containing protein GIPC1 OS=Homo sapiens GN=GIPC1 PE=1 SV=2	0.005	FALSE	4.031	4	1	2	1	333	36	6.28	6.64	1	0	10115.9	9006.67	7540	10928.6	6848.09	11251.4	10236.4	16221	8022.99	9070.88	High	High	High	High	High	High	High	High	High	High	1
High	Q9UQN3	Charged multivesicular body protein 2b OS=Homo sapiens GN=CHMP2B PE=1 SV=1	0.005	FALSE	4.024	5	1	2	1	213	23.9	8.76	8.03	1	0											High	High	High	High	High	High	High	High	High	High	1
High	Q9Y2R0	Cytochrome c oxidase assembly factor 3 homolog, mitochondrial OS=Homo sapiens GN=COA3 PE=1 SV=1	0.005	FALSE	4.016	9	1	2	1	106	11.7	9.6	3.75	1	0	7544.99	5064.84	8755.66	8374.21	6981.1	8112.83	5559.19	5194.82	5334.42	7049.46	High	High	High	High	High	High	High	High	High	High	1
High	P00167	Cytochrome b5 OS=Homo sapiens GN=CYB5A PE=1 SV=2	0.005	FALSE	4.005	10	1	4	1	134	15.3	4.96	11.31	1	0	12230.5	19495.8	13435.1	20082.6	10187.3	20329.1	16125.7	13511.6	7977.25	12020.9	High	High	High	High	High	High	High	High	High	High	1
High	Q9Y6C9	Mitochondrial carrier homolog 2 OS=Homo sapiens GN=MTCH2 PE=1 SV=1	0.005	FALSE	3.994	7	1	2	1	303	33.3	7.97	8.21	1	0	23271.4	23560.8	17915.9	28905.5	20905	21854.7	23428.9	25166.7	19482.1	23094.8	High	High	High	High	High	High	High	High	High	High	1
High	P63098	Calcineurin subunit B type 1 OS=Homo sapiens GN=PPP3R1 PE=1 SV=2	0.005	FALSE	3.98	6	1	2	1	170	19.3	4.81	6.14	1	0	39750.7	37431.8	28231.6	45280	24291	36794.5	35527.7	23461.6	35549.3	40766.6	High	High	High	High	High	High	High	High	High	High	1
High	P49755	Transmembrane emp24 domain-containing protein 10 OS=Homo sapiens GN=TMED10 PE=1 SV=2	0.005	FALSE	3.968	5	1	2	1	219	25	7.44	3.57	1	0											High	High	High	High	High	High	High	High	High	High	1
High	P17931	Galectin-3 OS=Homo sapiens GN=LGALS3 PE=1 SV=5	0.005	FALSE	3.958	4	1	6	1	250	26.1	8.56	18.78	1	0	34370.7	16724.3	36937.6	38500.2	30667.7	63194.2	31029.5	29506	28687.8	43720.6	High	High	High	High	High	High	High	High	High	High	1
High	Q7LBR1	Charged multivesicular body protein 1b OS=Homo sapiens GN=CHMP1B PE=1 SV=1	0.005	FALSE	3.951	5	1	2	1	199	22.1	8.1	7.77	1	0	24534.6	25053	21997	24808.5	21936.1	18988.5	27197.6	21548.1	26305.1	22334.7	High	High	High	High	High	High	High	High	High	High	1
High	P62266	40S ribosomal protein S23 OS=Homo sapiens GN=RPS23 PE=1 SV=3	0.005	FALSE	3.931	8	1	1	1	143	15.8	10.49	2.73	1	0											High	High	High	High	High	High	High	High	High	High	1
High	P62913	60S ribosomal protein L11 OS=Homo sapiens GN=RPL11 PE=1 SV=2	0.005	FALSE	3.918	9	2	3	2	178	20.2	9.6	6.47	2	0	134016	132258	116335	176550	136276	146013	139967	129293	131240	147286	High	High	High	High	High	High	High	High	High	High	1
High	P53985	Monocarboxylate transporter 1 OS=Homo sapiens GN=SLC16A1 PE=1 SV=3	0.005	FALSE	3.901	2	1	2	1	500	53.9	8.66	5.53	1	0	13502.4	9365.87	12597.4	13171.4	13331.8	11753.4	11505.9	11394.1	11244.8	12311.8	High	High	High	High	High	High	High	High	High	High	1
High	Q9NZ08	Endoplasmic reticulum aminopeptidase 1 OS=Homo sapiens GN=ERAP1 PE=1 SV=3	0.005	FALSE	3.901	1	1	4	1	941	107.2	6.46	13.64	1	0	19208.1	18973.6	19461.1	25979.7	16133.7	18827.4	24798.4	19323.9	18079.1	24096.2	High	High	High	High	High	High	High	High	High	High	1
High	Q6P1N9	Putative deoxyribonuclease TATDN1 OS=Homo sapiens GN=TATDN1 PE=1 SV=2	0.005	FALSE	3.871	4	1	2	1	297	33.6	6.96	7.55	1	0	10646.4	11786.9	12492.5	12982.1	9420.92	14184.5	11993.6	15335.7	9751.55	13182.2	High	High	High	High	High	High	High	High	High	High	1
High	Q96AC1	Fermitin family homolog 2 OS=Homo sapiens GN=FERMT2 PE=1 SV=1	0.005	FALSE	3.87	3	2	3	2	680	77.8	6.7	6.33	2	0	32452.1	22093.3	21867.4	47063.1	24506	31366.8	44562.2	35540.6	30488	27445.9	High	High	High	High	High	High	High	High	High	High	1
High	P62316	Small nuclear ribonucleoprotein Sm D2 OS=Homo sapiens GN=SNRPD2 PE=1 SV=1	0.005	FALSE	3.869	16	1	2	1	118	13.5	9.91	7.91	1	0	5484	6352	3022.36	4279.21	5888.91	8142.37	5359.31	3840.95	4012.48	5218.28	High	High	High	High	High	High	High	High	High	High	1
High	P61158	Actin-related protein 3 OS=Homo sapiens GN=ACTR3 PE=1 SV=3	0.005	FALSE	3.868	5	1	2	1	418	47.3	5.88	6.35	1	0	4235.97	5453.18	4999.72	6435.5	4097.02	5978.3	4804.06	10391	2618.21	5223.76	High	High	High	High	High	High	High	High	High	High	1
High	P43652	Afamin OS=Homo sapiens GN=AFM PE=1 SV=1	0.005	FALSE	3.867	2	1	2	1	599	69	5.9	7.07	1	0	5326.1	4269.45	7858.83	5961.1	5390.69	3582.28	7925.59	8081.92	4218.05	2133.79	High	High	High	High	High	High	High	High	High	High	1
High	Q9BRX8	Redox-regulatory protein FAM213A OS=Homo sapiens GN=FAM213A PE=1 SV=3	0.005	FALSE	3.866	5	1	2	1	229	25.7	8.84	5.6	1	0											High	High	High	High	High	High	High	High	High	High	1
High	P62269	40S ribosomal protein S18 OS=Homo sapiens GN=RPS18 PE=1 SV=3	0.005	FALSE	3.864	6	1	2	1	152	17.7	10.99	6.75	1	0	49640.8	52060.6	53784.3	42175.8	56577.3	59066.8	46302.2	58356.2	42403.3	53952.6	High	High	High	High	High	High	High	High	High	High	1
High	Q96DD0	Leucine-rich repeat-containing protein 39 OS=Homo sapiens GN=LRRC39 PE=2 SV=1	0.005	FALSE	3.86	3	1	2	1	335	38.8	6.34	4.56	1	0	11557.6	5260.96	8286.21	16377.9	11746	10657.1	8928.95	17947.4	12258.9	6769.09	High	High	High	High	High	High	High	High	High	High	1
High	Q9H2U2	Inorganic pyrophosphatase 2, mitochondrial OS=Homo sapiens GN=PPA2 PE=1 SV=2	0.005	FALSE	3.851	7	2	2	2	334	37.9	7.39	3.14	2	0	12341.6	12243.9	11271.3	13113.3	11676.9	12306.8	13671.9	35690.3	14603.3	15789.7	High	High	High	High	High	High	High	High	High	High	1
High	Q9BPX5	Actin-related protein 2/3 complex subunit 5-like protein OS=Homo sapiens GN=ARPC5L PE=1 SV=1	0.005	FALSE	3.834	8	1	2	1	153	16.9	6.6	4.24	1	0	18663.1	15499.5	11123.1	23202.6	17043.6	22785.4	20640.2	41833.6	15789.4	14390.5	High	High	High	High	High	High	High	High	High	High	1
High	Q9NVE7	Pantothenate kinase 4 OS=Homo sapiens GN=PANK4 PE=1 SV=1	0.005	FALSE	3.814	1	1	2	1	773	85.9	6.28	6.13	1	0	16751.2	14607	11850.1	20070.9	12540.7	14011.5	13611.6	13169.9	13834.6	14053.2	High	High	High	High	High	High	High	High	High	High	1
High	Q711Q0	Uncharacterized protein C10orf71 OS=Homo sapiens GN=C10orf71 PE=1 SV=2	0.005	FALSE	3.808	1	1	2	1	1435	156.4	6.38	7.17	1	0	17191.6	26792.5	19106.4	27765.9	21810.7	20023.1	20650.1	22826.3	16595.6	25921.5	High	High	High	High	High	High	High	High	High	High	1
High	Q9NP97	Dynein light chain roadblock-type 1 OS=Homo sapiens GN=DYNLRB1 PE=1 SV=3	0.005	FALSE	3.804	17	1	2	1	96	10.9	7.25	4.97	1	0											High	High	High	High	High	High	High	High	High	High	1
High	P05556	Integrin beta-1 OS=Homo sapiens GN=ITGB1 PE=1 SV=2	0.005	FALSE	3.803	1	1	2	1	798	88.4	5.39	7.23	1	0	12077.3	10774.8	9379.56	17231.2	9166.31	10957.5	19847.4	24504.4	8080.5	11744.6	High	High	High	High	High	High	High	High	High	High	1
High	P50454	Serpin H1 OS=Homo sapiens GN=SERPINH1 PE=1 SV=2	0.005	FALSE	3.802	5	1	2	1	418	46.4	8.69	2.64	1	0	2668.31			2586.16	1673.49	2309.43	4924.93	3918.64	1951.16	2790.82	High	Not Found	Not Found	High	High	High	High	High	High	High	1
High	P52758	Ribonuclease UK114 OS=Homo sapiens GN=HRSP12 PE=1 SV=1	0.005	FALSE	3.797	7	1	4	1	137	14.5	8.68	11.97	1	0	133312	115206	118619	138860	125367	104229	120177	118827	107979	152552	High	High	High	High	High	High	High	High	High	High	1
High	Q14103	Heterogeneous nuclear ribonucleoprotein D0 OS=Homo sapiens GN=HNRNPD PE=1 SV=1	0.005	FALSE	3.794	4	2	4	1	355	38.4	7.81	9.16	2	0	102026	104419	85474.6	89938.5	115160	109950	108390	33967.2	91571.6	117415	High	High	High	High	High	High	High	High	High	High	1
High	Q9H7Z7	Prostaglandin E synthase 2 OS=Homo sapiens GN=PTGES2 PE=1 SV=1	0.005	FALSE	3.794	7	2	2	2	377	41.9	9.16	4.6	2	0	57626.3	70691.4	49100.6	135979	61571.8	67214.9	39575.3	79730.3	80588.6	52214.8	High	High	High	High	High	High	High	High	High	High	1
High	Q9Y5L4	Mitochondrial import inner membrane translocase subunit Tim13 OS=Homo sapiens GN=TIMM13 PE=1 SV=1	0.005	FALSE	3.784	12	1	4	1	95	10.5	8.18	9.62	1	0	36907.8	42524.5	47713.8	30170.3	55704.3	56145.5	20813.9	22606.1	22573.7	37932.8	High	High	High	High	High	High	High	High	High	High	1
High	Q9NQR4	Omega-amidase NIT2 OS=Homo sapiens GN=NIT2 PE=1 SV=1	0.005	FALSE	3.772	4	1	1	1	276	30.6	7.21	4.61	1	0	11672.2	8713.34	7082.53	9448.56	4849.12	11886.2	7482.83	7213.32	9271.4	6819.63	High	High	High	High	High	High	High	High	High	High	1
High	Q96IX5	Up-regulated during skeletal muscle growth protein 5 OS=Homo sapiens GN=USMG5 PE=1 SV=1	0.005	FALSE	3.769	17	1	2	1	58	6.5	9.76	6.74	1	0	189096	218534	142749	215862	167236	124988	154981	111978	137622	141064	High	High	High	High	High	High	High	High	High	High	1
High	P0DMN0	Sulfotransferase 1A4 OS=Homo sapiens GN=SULT1A4 PE=1 SV=1	0.005	FALSE	3.767	5	1	1	1	295	34.2	6.01	3.92	1	0	5005.62	3484.35	5191.25	7687.02	4905.89	4428.65	5076.42	14609.1	4416.59	2946.42	High	High	High	High	High	High	High	High	High	High	1
High	Q92890	Ubiquitin fusion degradation protein 1 homolog OS=Homo sapiens GN=UFD1L PE=1 SV=3	0.005	FALSE	3.765	4	1	1	1	307	34.5	6.7	4.28	1	0	13991.8	7084.43	8714.95	15607.3	8968.73	11068.8	10334.1	31625.9	9423.31	9105.57	High	High	High	High	High	High	High	High	High	High	1
High	P00846	ATP synthase subunit a OS=Homo sapiens GN=MT-ATP6 PE=1 SV=1	0.005	FALSE	3.752	4	1	2	1	226	24.8	10.1	6.15	1	0	17127.3	10853.2	13205.8	17193.4	10929.6	10866.9	12818.6	7730.46	8647.3	13118.1	High	High	High	High	High	High	High	High	High	High	1
High	Q9H479	Fructosamine-3-kinase OS=Homo sapiens GN=FN3K PE=1 SV=1	0.005	FALSE	3.747	5	1	1	1	309	35.1	7.55	2.63	1	0	14808.9	11336.1	12217.1	17741.7	12607.2	9730.7	12680.4	31256.4	10756.7	9297.92	High	High	High	High	High	High	High	High	High	High	1
High	Q9Y2S6	Translation machinery-associated protein 7 OS=Homo sapiens GN=TMA7 PE=1 SV=1	0.005	FALSE	3.746	14	1	2	1	64	7.1	9.99	5.77	1	0	100705	80358.6	135101	96928.6	203323	278192	106110	63091.7	104273	208054	High	High	High	High	High	High	High	High	High	High	1
High	Q12905	Interleukin enhancer-binding factor 2 OS=Homo sapiens GN=ILF2 PE=1 SV=2	0.005	FALSE	3.74	4	1	4	1	390	43	5.26	5.04	1	0	11486.8	9102.18	6214.13	17358.7	8821.21	9034.34	17780.5	4049.25	9255.51	8385.16	High	High	High	High	High	High	High	High	High	High	1
High	P35606	Coatomer subunit beta' OS=Homo sapiens GN=COPB2 PE=1 SV=2	0.005	FALSE	3.715	1	1	1	1	906	102.4	5.27	4.21	1	0	7000.09	5481.86	8070.66	9615.89	4204.68	6193.76	8875.49	11051.8	5234.06	6915.84	High	High	High	High	High	High	High	High	High	High	1
High	Q8NDH3	Probable aminopeptidase NPEPL1 OS=Homo sapiens GN=NPEPL1 PE=1 SV=3	0.006	FALSE	3.708	3	1	4	1	523	55.8	6.87	12.15	1	0	19016.9	15509.1	14627.6	23384.7	13842	14762	16297.5	15227.9	19564.7	16969.9	High	High	High	High	High	High	High	High	High	High	1
High	O00571	ATP-dependent RNA helicase DDX3X OS=Homo sapiens GN=DDX3X PE=1 SV=3	0.006	FALSE	3.684	5	2	3	2	662	73.2	7.18	5.3	2	0	29613.6	18861.8	27445.2	36015.9	25264.6	27681.4	29918.5	133360	22096.3	25237.2	High	High	High	High	High	High	High	High	High	High	1
High	O95260	Arginyl-tRNA--protein transferase 1 OS=Homo sapiens GN=ATE1 PE=1 SV=2	0.006	FALSE	3.671	2	1	2	1	518	59.1	7.93	6.55	1	0	17276.8	16761.6	12369.3	21937.9	14711.6	13292.8	14156.3	14968.8	16944.8	15651.1	High	High	High	High	High	High	High	High	High	High	1
High	P03915	NADH-ubiquinone oxidoreductase chain 5 OS=Homo sapiens GN=MT-ND5 PE=1 SV=2	0.006	FALSE	3.663	2	1	2	1	603	67	9.03	5.93	1	0	29434.2	10473.4	18480.9	28644.4	16076.8	10515.3	15846.9	11652.9	11835.3	12068.2	High	High	High	High	High	High	High	High	High	High	1
High	P23083	Ig heavy chain V-I region V35 OS=Homo sapiens PE=1 SV=1	0.006	FALSE	3.659	10	1	2	1	117	13	9.55	6.03	1	0	23562.6	20727.5	28770.8	21933.8	14609.2	23134.2	47615.4	32737	49447.5	27726.1	High	High	High	High	High	High	High	High	High	High	1
High	Q8IZK6	Mucolipin-2 OS=Homo sapiens GN=MCOLN2 PE=2 SV=2	0.006	FALSE	3.649	3	2	3	2	566	65.9	7.61	8.25	2	0	404632	271524	245342	336114	298341	249885	362521	307712	357902	326814	High	High	High	High	High	High	High	High	High	High	1
High	Q9Y4Z0	U6 snRNA-associated Sm-like protein LSm4 OS=Homo sapiens GN=LSM4 PE=1 SV=1	0.007	FALSE	3.641	7	1	2	1	139	15.3	9.99	7.55	1	0	17081.7	20599.7	18977.9	13632.2	23105.4	34628.2	15364.5	15974.3	15464.5	24932.5	High	High	High	High	High	High	High	High	High	High	1
High	Q15121	Astrocytic phosphoprotein PEA-15 OS=Homo sapiens GN=PEA15 PE=1 SV=2	0.007	FALSE	3.641	8	1	3	1	130	15	5.02	9.86	1	0	38791	40330.8	39478.2	63899	37927.6	52092.6	50585.3	45410.5	34256.1	40786.1	High	High	High	High	High	High	High	High	High	High	1
High	P29972	Aquaporin-1 OS=Homo sapiens GN=AQP1 PE=1 SV=3	0.007	FALSE	3.635	7	1	2	1	269	28.5	7.42	6.59	1	0	3557.13		2584.21	5285.01	3870.68	3444.53	3416.39	6154.22	3100.05	3240.41	High	Not Found	High	High	High	High	High	High	High	High	1
High	Q06323	Proteasome activator complex subunit 1 OS=Homo sapiens GN=PSME1 PE=1 SV=1	0.007	FALSE	3.628	5	1	1	1	249	28.7	6.02	3.32	1	0	5190.77	6477.94	6202.59	8428.1	5422.61	7295.44	5549.94	8554.48	4186.12	4817.42	High	High	High	High	High	High	High	High	High	High	1
High	P30040	Endoplasmic reticulum resident protein 29 OS=Homo sapiens GN=ERP29 PE=1 SV=4	0.006	FALSE	3.618	4	1	2	1	261	29	7.31	6.28	1	0											High	High	High	High	High	High	High	High	High	High	1
High	P56378	6.8 kDa mitochondrial proteolipid OS=Homo sapiens GN=MP68 PE=1 SV=1	0.006	FALSE	3.605	21	1	2	1	58	6.7	10.08	5.81	1	0	87966.6	22577.2	42411	38798.7	76054.6	15908.1	32950.1	15878.5	43049.8	25999.8	High	High	High	High	High	High	High	High	High	High	1
High	Q9H0R4	Haloacid dehalogenase-like hydrolase domain-containing protein 2 OS=Homo sapiens GN=HDHD2 PE=1 SV=1	0.006	FALSE	3.597	3	1	3	1	259	28.5	6.24	6.75	1	0	127614	124759	151807	155931	159239	147718	105319	132599	133124	139263	High	High	High	High	High	High	High	High	High	High	1
High	P22234	Multifunctional protein ADE2 OS=Homo sapiens GN=PAICS PE=1 SV=3	0.006	FALSE	3.594	3	1	2	1	425	47	7.23	4.18	1	0	6755.41	6874.14	5314.77	7863.28	5146.5	7002.71	8987.29	5103.55	5643.55	6240.49	High	High	High	High	High	High	High	High	High	High	1
High	Q8WUY1	Protein THEM6 OS=Homo sapiens GN=THEM6 PE=1 SV=2	0.006	FALSE	3.594	8	1	2	1	208	23.9	9.55	5.2	1	0	2975.79	2715.14		3621.18	1279.65	4665.33	4016.64	5797.51	2726.63	2711.72	High	High	Not Found	High	High	High	High	High	High	High	1
High	Q96A35	39S ribosomal protein L24, mitochondrial OS=Homo sapiens GN=MRPL24 PE=1 SV=1	0.006	FALSE	3.586	5	1	2	1	216	24.9	9.29	6.04	1	0	24542.8	29601.4	26967.3	21197.7	25018	26922.2	22448.9	14406.2	17005.4	28904.6	High	High	High	High	High	High	High	High	High	High	1
High	Q93008	Probable ubiquitin carboxyl-terminal hydrolase FAF-X OS=Homo sapiens GN=USP9X PE=1 SV=3	0.007	FALSE	3.555	0	1	2	1	2570	292.1	5.8	5.8	1	0	38809.5	45682.3	37053.7	25565.9	41710.1	58637.2	36913.2	18059.2	36891.1	55694.5	High	High	High	High	High	High	High	High	High	High	1
High	P15169	Carboxypeptidase N catalytic chain OS=Homo sapiens GN=CPN1 PE=1 SV=1	0.007	FALSE	3.544	3	1	2	1	458	52.3	7.34	4.19	1	0	3300.67	6304.51	5301.56	5366.64	3619.51	2695.09	6625.21	3571.95	3719.21	2790.23	High	High	High	High	High	High	High	High	High	High	1
High	Q9H299	SH3 domain-binding glutamic acid-rich-like protein 3 OS=Homo sapiens GN=SH3BGRL3 PE=1 SV=1	0.007	FALSE	3.544	11	1	2	1	93	10.4	4.93	6.89	1	0	32988.9	33174.5	30127.2	37084.1	25052.2	27818.9	51574.5	42612	26869	28150.4	High	High	High	High	High	High	High	High	High	High	1
High	Q6IAN0	Dehydrogenase/reductase SDR family member 7B OS=Homo sapiens GN=DHRS7B PE=1 SV=2	0.007	FALSE	3.525	3	1	1	1	325	35.1	9.55	2.65	1	0	21242	11553.3	12487.8	16185.7	12614.4	14068.6	16891	11922.9	20586.5	18745.8	High	High	High	High	High	High	High	High	High	High	1
High	O95571	Persulfide dioxygenase ETHE1, mitochondrial OS=Homo sapiens GN=ETHE1 PE=1 SV=2	0.008	FALSE	3.505	6	1	2	1	254	27.9	6.83	6.05	1	0	11706.7	8057.92	9825.17	19079.3	12247.8	16004.6	12462.3	15791.6	10300.7	8967.9	High	High	High	High	High	High	High	High	High	High	1
High	O43681	ATPase ASNA1 OS=Homo sapiens GN=ASNA1 PE=1 SV=2	0.008	FALSE	3.48	6	1	2	1	348	38.8	4.91	2.87	1	0	5201.23	3737.31	4645.87	8599.42	3502.13	3960.28	4918.42	4969.55	5450.07	4870.12	High	High	High	High	High	High	High	High	High	High	1
High	Q06124	Tyrosine-protein phosphatase non-receptor type 11 OS=Homo sapiens GN=PTPN11 PE=1 SV=2	0.008	FALSE	3.475	2	1	2	1	597	68.4	7.3	5.79	1	0	6706.28	4016.02	3630.25	6046.2	5451.88	5211.29	4927.15	3052.19	5113.22	5114.7	High	High	High	High	High	High	High	High	High	High	1
High	Q8WY91	THAP domain-containing protein 4 OS=Homo sapiens GN=THAP4 PE=1 SV=2	0.008	FALSE	3.473	2	1	2	1	577	62.9	9.28	4.47	1	0	39277	31671.3	33594.4	32107.8	33140.7	28077.9	30130.2	20735.1	24853.3	28791.7	High	High	High	High	High	High	High	High	High	High	1
High	Q9Y3Y2	Chromatin target of PRMT1 protein OS=Homo sapiens GN=CHTOP PE=1 SV=2	0.008	FALSE	3.459	6	1	2	1	248	26.4	12.23	5.81	1	0	42699.1	48627.5	50230.2	28078	57522.3	62599.6	37706.5	35722.5	38013.4	57850.7	High	High	High	High	High	High	High	High	High	High	1
High	Q9UKM9	RNA-binding protein Raly OS=Homo sapiens GN=RALY PE=1 SV=1	0.008	FALSE	3.457	3	1	2	1	306	32.4	9.17	6.22	1	0	16076.2	9763.28	10275.1	24325.1	22921.2	23509.8	19424.6	18627	13307.4	20474.6	High	High	High	High	High	High	High	High	High	High	1
High	P22059	Oxysterol-binding protein 1 OS=Homo sapiens GN=OSBP PE=1 SV=1	0.008	FALSE	3.437	2	1	2	1	807	89.4	7.3	7.98	1	0	7704.23	7191.99	5561.82	12283	8664.07	8390.3	11087.1	11690.1	8705.25	10728.2	High	High	High	High	High	High	High	High	High	High	1
High	Q14157	Ubiquitin-associated protein 2-like OS=Homo sapiens GN=UBAP2L PE=1 SV=2	0.008	FALSE	3.436	1	1	2	1	1087	114.5	7.11	6.33	1	0	12449.3	12375.2	15515.9	15213.8	12161	16370	13831.3	19489.9	12522.4	11899.6	High	High	High	High	High	High	High	High	High	High	1
High	Q8WWI1	LIM domain only protein 7 OS=Homo sapiens GN=LMO7 PE=1 SV=3	0.008	FALSE	3.418	1	1	1	1	1683	192.6	8.09	2.37	1	0	943.833		3255.08	2295.53		2913.27	1714.64		838.939		High	Not Found	High	High	Not Found	High	High	Not Found	High	Not Found	1
High	P49585	Choline-phosphate cytidylyltransferase A OS=Homo sapiens GN=PCYT1A PE=1 SV=2	0.008	FALSE	3.417	4	1	2	1	367	41.7	7.25	5.55	1	0	7110.54	6482.64	4732.19	11967.6	5922.85	3605.38	7390.83	13307	4537.64	4524.28	High	High	High	High	High	High	High	High	High	High	1
High	Q96CW1	AP-2 complex subunit mu OS=Homo sapiens GN=AP2M1 PE=1 SV=2	0.008	FALSE	3.412	2	1	1	1	435	49.6	9.54	3.2	1	0	6226.48	3071.92	5469.67	8909.22	5594.37	5018.92	8054.67	5290.04	5975.68	4560.75	High	High	High	High	High	High	High	High	High	High	1
High	Q4VC31	Coiled-coil domain-containing protein 58 OS=Homo sapiens GN=CCDC58 PE=1 SV=1	0.008	FALSE	3.41	8	1	2	1	144	16.6	7.81	3.27	1	0	13641.9	7718.93	9199.86	5835.76	10578.1	8256.74	7477.5	4308.87	7901.8	12481.8	High	High	High	High	High	High	High	High	High	High	1
High	P08865	40S ribosomal protein SA OS=Homo sapiens GN=RPSA PE=1 SV=4	0.008	FALSE	3.407	4	1	2	1	295	32.8	4.87	4.16	1	0											High	High	High	High	High	High	High	High	High	High	1
High	Q9ULC4	Malignant T-cell-amplified sequence 1 OS=Homo sapiens GN=MCTS1 PE=1 SV=1	0.008	FALSE	3.407	10	1	2	1	181	20.5	8.82	3.91	1	0											High	High	High	High	High	High	High	High	High	High	1
High	O75494	Serine/arginine-rich splicing factor 10 OS=Homo sapiens GN=SRSF10 PE=1 SV=1	0.008	FALSE	3.404	4	1	1	1	262	31.3	11.27	2.39	1	0	2476.27	2745.58	2316.29	2482.66	3246.55	5011.99	2817.99	2184.21	1608.6	3654.74	High	High	High	High	High	High	High	High	High	High	1
High	P09936	Ubiquitin carboxyl-terminal hydrolase isozyme L1 OS=Homo sapiens GN=UCHL1 PE=1 SV=2	0.008	FALSE	3.394	4	1	2	1	223	24.8	5.48	5.36	1	0	29318.1	16366.6	17039.2	40857.7	13922.3	24263.1	17311.5	14408.9	7219.9	5046.91	High	High	High	High	High	High	High	High	High	High	1
High	Q8WXH0	Nesprin-2 OS=Homo sapiens GN=SYNE2 PE=1 SV=3	0.008	FALSE	3.392	0	1	2	1	6885	795.9	5.36	2.73	1	0	25200	24439.8	24785	30075	23474	25783.7	29029.8	31157.4	22034.8	25119.7	High	High	High	High	High	High	High	High	High	High	1
High	P49746	Thrombospondin-3 OS=Homo sapiens GN=THBS3 PE=1 SV=1	0.008	FALSE	3.382	1	1	2	1	956	104.1	4.65	5.76	1	0	25773.4	18391.2	15640.5	31757.3	11938.3	16756.4	26555.6	29883.9	15709.7	12558.5	High	High	High	High	High	High	High	High	High	High	1
High	O43396	Thioredoxin-like protein 1 OS=Homo sapiens GN=TXNL1 PE=1 SV=3	0.008	FALSE	3.378	3	1	2	1	289	32.2	4.96	5.67	1	0	24554	35756.2	21374.3	31353.3	24769	29237.9	39312	19287.7	22084.2	25489.1	High	High	High	High	High	High	High	High	High	High	1
High	Q9UII2	ATPase inhibitor, mitochondrial OS=Homo sapiens GN=ATPIF1 PE=1 SV=1	0.008	FALSE	3.376	8	1	2	1	106	12.2	9.35	5.77	1	0	108578	164217	245126	128400	270431	239222	131819	455098	94185.5	173440	High	High	High	High	High	High	High	High	High	High	1
High	P35625	Metalloproteinase inhibitor 3 OS=Homo sapiens GN=TIMP3 PE=1 SV=2	0.008	FALSE	3.369	6	1	1	1	211	24.1	8.72	3.57	1	0	8122.76	9543.62	5651.31	11893.5	5322.12	5491.66	13527.1	7500.43	6252.39	6082.32	High	High	High	High	High	High	High	High	High	High	1
High	Q9UFN0	Protein NipSnap homolog 3A OS=Homo sapiens GN=NIPSNAP3A PE=1 SV=2	0.008	FALSE	3.369	4	1	1	1	247	28.4	9.16	3.95	1	0	14670.9	9914.23	8695.1	14154.7	10027.4	9357.3	10538.5	17832.3	9436.66	10460.8	High	High	High	High	High	High	High	High	High	High	1
High	O00423	Echinoderm microtubule-associated protein-like 1 OS=Homo sapiens GN=EML1 PE=1 SV=3	0.008	FALSE	3.366	2	1	1	1	815	89.8	7.06	4.49	1	0	5413.03	3816.38	5483	6853.11	4778.8	5882.59	6557.94	8130.92	7053.77	3231.69	High	High	High	High	High	High	High	High	High	High	1
High	Q9UNE7	E3 ubiquitin-protein ligase CHIP OS=Homo sapiens GN=STUB1 PE=1 SV=2	0.008	FALSE	3.365	4	1	2	1	303	34.8	5.87	5.78	1	0	11334.7	16644.9	13850.3	19659	11583.5	14562.9	11645.1	19251.8	11076.3	10559.4	High	High	High	High	High	High	High	High	High	High	1
High	P31942	Heterogeneous nuclear ribonucleoprotein H3 OS=Homo sapiens GN=HNRNPH3 PE=1 SV=2	0.008	FALSE	3.359	3	1	1	1	346	36.9	6.87	4.42	1	0	8955.73	8410.68	7862.49	10557.8	8278.81	5532.6	10180.8	9296.38	9344.03	6796.31	High	High	High	High	High	High	High	High	High	High	1
High	P55010	Eukaryotic translation initiation factor 5 OS=Homo sapiens GN=EIF5 PE=1 SV=2	0.008	FALSE	3.351	4	1	2	1	431	49.2	5.58	5.7	1	0	6952.77	4992.14	8403.71	10528.5	5813.57	8215.93	8829.93	7944.72	9071.49	11443.5	High	High	High	High	High	High	High	High	High	High	1
High	Q7L2H7	Eukaryotic translation initiation factor 3 subunit M OS=Homo sapiens GN=EIF3M PE=1 SV=1	0.008	FALSE	3.351	4	1	1	1	374	42.5	5.63	3.55	1	0	7479.12	8177.59	7769.89	11728.4	6894.08	6641.94	8091.21	16037.9	7572.71	8190.07	High	High	High	High	High	High	High	High	High	High	1
High	P02649	Apolipoprotein E OS=Homo sapiens GN=APOE PE=1 SV=1	0.008	FALSE	3.348	5	1	1	1	317	36.1	5.73	4.25	1	0	6297.4	3639.32	7563.55	10231.1	6260.09	7066.4	9876.98	5581.17	6727.38	6865.39	High	High	High	High	High	High	High	High	High	High	1
High	P59998	Actin-related protein 2/3 complex subunit 4 OS=Homo sapiens GN=ARPC4 PE=1 SV=3	0.008	FALSE	3.343	5	1	4	1	168	19.7	8.43	14.68	1	0	57505.7	35700.5	46766.1	67632.8	36536.4	45524.7	69554.2	124623	44179.4	48219.8	High	High	High	High	High	High	High	High	High	High	1
High	Q2TAA2	Isoamyl acetate-hydrolyzing esterase 1 homolog OS=Homo sapiens GN=IAH1 PE=1 SV=1	0.008	FALSE	3.331	7	1	1	1	248	27.6	5.3	0	1	0											High	High	High	High	High	High	High	High	High	High	1
High	Q9Y6H1	Coiled-coil-helix-coiled-coil-helix domain-containing protein 2 OS=Homo sapiens GN=CHCHD2 PE=1 SV=1	0.008	FALSE	3.329	7	1	5	1	151	15.5	9.22	16.01	1	0	68265.4	69216	97724.2	38208.8	72615	97769.7	52763.4	24119.5	45151.4	63283.3	High	High	High	High	High	High	High	High	High	High	1
High	Q9NNW7	Thioredoxin reductase 2, mitochondrial OS=Homo sapiens GN=TXNRD2 PE=1 SV=3	0.008	FALSE	3.317	2	1	2	1	524	56.5	7.5	6.66	1	0	32898.8	30867.2	30780.7	61849.1	60453.4	31013.6	32417.1	40427.8	22000.2	30591.7	High	High	High	High	High	High	High	High	High	High	1
High	Q9NZ01	Very-long-chain enoyl-CoA reductase OS=Homo sapiens GN=TECR PE=1 SV=1	0.008	FALSE	3.315	3	1	1	1	308	36	9.45	2.38	1	0	179229	157922	146372	227504	141383	183439	218320	149736	217193	191655	High	High	High	High	High	High	High	High	High	High	1
High	O75351	Vacuolar protein sorting-associated protein 4B OS=Homo sapiens GN=VPS4B PE=1 SV=2	0.008	FALSE	3.309	3	1	2	1	444	49.3	7.23	5.19	1	0	12362	12431.2	10882.2	24327.2	11421.8	12229.1	12484.8	12152.8	12382.5	9478.34	High	High	High	High	High	High	High	High	High	High	1
High	O75914	Serine/threonine-protein kinase PAK 3 OS=Homo sapiens GN=PAK3 PE=1 SV=2	0.008	FALSE	3.283	2	1	2	1	559	62.3	5.45	5.87	1	0	28630.5	26020.6	22140.2	28690.2	18587.4	23786.6	27533.3	30664.6	22617.6	22646.4	High	High	High	High	High	High	High	High	High	High	1
High	O95861	3'(2'),5'-bisphosphate nucleotidase 1 OS=Homo sapiens GN=BPNT1 PE=1 SV=1	0.009	FALSE	3.273	3	1	2	1	308	33.4	5.69	5.99	1	0	27183.1	14287.5	20725.9	28255.7	23153.5	17129	30435.7	25587.7	24293	19987	High	High	High	High	High	High	High	High	High	High	1
High	O75438	NADH dehydrogenase [ubiquinone] 1 beta subcomplex subunit 1 OS=Homo sapiens GN=NDUFB1 PE=1 SV=1	0.009	FALSE	3.273	19	1	2	1	58	7	8.92	5.62	1	0	16597.7	10107.3	13465.8	11974.9	17414.7	12117.8	8190.63	9883.92	5267.94	9691.44	High	High	High	High	High	High	High	High	High	High	1
High	Q9HBL7	Plasminogen receptor (KT) OS=Homo sapiens GN=PLGRKT PE=1 SV=1	0.009	FALSE	3.248	9	1	3	1	147	17.2	9.58	6.27	1	0	9413.71	12970.4	8930.81	10579.6	10487.4	7920.09	9785.12	12556.2	9023.07	9603.6	High	High	High	High	High	High	High	High	High	High	1
High	Q15019	Septin-2 OS=Homo sapiens GN=SEPT2 PE=1 SV=1	0.009	FALSE	3.243	2	1	2	1	361	41.5	6.6	5.29	1	0	20581.1	12842	11612.2	22720.3	10153.4	14051.4	16832.5	14379.4	14098.5	11213.9	High	High	High	High	High	High	High	High	High	High	1
High	Q9UL25	Ras-related protein Rab-21 OS=Homo sapiens GN=RAB21 PE=1 SV=3	0.009	FALSE	3.22	6	1	2	1	225	24.3	7.94	6.1	1	0	28806	20039.5	18182.2	51322.2	23288.5	22391.6	25963.6	43756.5	22149.1	18001.5	High	High	High	High	High	High	High	High	High	High	1
High	Q8WUD1	Ras-related protein Rab-2B OS=Homo sapiens GN=RAB2B PE=1 SV=1	0.009	FALSE	3.207	5	1	4	1	216	24.2	7.83	10.16	1	0	14523.7	11958.2	11769.1	14712.8	10322.6	9708.12	12938.3	9481.24	12416.6	11347.3	High	High	High	High	High	High	High	High	High	High	1
High	Q96M86	Dynein heavy chain domain-containing protein 1 OS=Homo sapiens GN=DNHD1 PE=2 SV=2	0.009	FALSE	3.178	0	1	1	1	4753	533.3	6.71	0	1	0	4149.02	3897.53		73717.8	7692.75	11279.8	7062.19	7339.16	2982.31		High	High	Not Found	High	High	High	High	High	High	Not Found	1
High	P05546	Heparin cofactor 2 OS=Homo sapiens GN=SERPIND1 PE=1 SV=3	0.009	FALSE	3.174	2	1	2	1	499	57	6.9	6.61	1	0	29609.3	32909.2	41915.9	29165.1	26148.8	27519.6	72758	13574.5	30460.3	34674.6	High	High	High	High	High	High	High	High	High	High	1
High	P04434	Ig kappa chain V-III region VH (Fragment) OS=Homo sapiens PE=4 SV=1	0.009	FALSE	3.167	8	1	2	1	116	12.7	5.94	5.76	1	0	21519.7	19701.2	35742.8	36830.7	16853.3	20985.7	24548.4	45284	39977.3	21971.6	High	High	High	High	High	High	High	High	High	High	1
High	A6NDG6	Glycerol-3-phosphate phosphatase OS=Homo sapiens GN=PGP PE=1 SV=1	0.009	FALSE	3.167	3	1	1	1	321	34	6.14	3.84	1	0	7590.4	5597.7	6870.57	8232.05	5696.8	6665.68	5045.42	12285.5	5856.18	3644.06	High	High	High	High	High	High	High	High	High	High	1
High	P01781	Ig heavy chain V-III region GAL OS=Homo sapiens PE=1 SV=1	0.009	FALSE	3.165	8	1	2	1	116	12.7	8.48	5.53	1	0	20308.4	18364.1	24358.3	26041.2	15981.8	22560.4	26777.4	51759	31697.7	14914.5	High	High	High	High	High	High	High	High	High	High	1
High	P62495	Eukaryotic peptide chain release factor subunit 1 OS=Homo sapiens GN=ETF1 PE=1 SV=3	0.009	FALSE	3.158	3	1	1	1	437	49	5.71	2.55	1	0											High	High	High	High	High	High	High	High	High	High	1
High	Q14624	Inter-alpha-trypsin inhibitor heavy chain H4 OS=Homo sapiens GN=ITIH4 PE=1 SV=4	0.009	FALSE	3.156	1	1	1	1	930	103.3	6.98	2.88	1	0	27957.9	32620.7	36510.3	31431.7	23942.2	22102.8	46963	25057.6	25101.3	24680.5	High	High	High	High	High	High	High	High	High	High	1
High	P55087	Aquaporin-4 OS=Homo sapiens GN=AQP4 PE=1 SV=2	0.01	FALSE	3.136	3	1	3	1	323	34.8	7.66	7.9	1	0	26094.7	18256.3	20546.4	31140.3	24202.5	25616.6	32286.4	103001	23101.2	20326.5	High	High	High	High	High	High	High	High	High	High	1
High	Q96CV9	Optineurin OS=Homo sapiens GN=OPTN PE=1 SV=2	0.01	FALSE	3.133	2	1	1	1	577	65.9	5.24	0	1	0	14986.1	9727.69	8914.84	13514.8	9996.04	12935.2	14655.4	17970.1	11313	11968.5	High	High	High	High	High	High	High	High	High	High	1
High	Q9Y3U8	60S ribosomal protein L36 OS=Homo sapiens GN=RPL36 PE=1 SV=3	0.01	FALSE	3.125	10	1	2	1	105	12.2	11.59	6.66	1	0	32280.3	34477.1	35927.1	28145.4	39934.7	47433.2	31499.6	18930.1	34400.4	41191.1	High	High	High	High	High	High	High	High	High	High	1
High	P20908	Collagen alpha-1(V) chain OS=Homo sapiens GN=COL5A1 PE=1 SV=3	0.01	FALSE	3.117	0	1	6	1	1838	183.4	5.06	18.47	1	0	240283	144990	126878	180416	88617.8	182957	323290	217476	119492	111041	High	High	High	High	High	High	High	High	High	High	1
High	Q9UJ70	N-acetyl-D-glucosamine kinase OS=Homo sapiens GN=NAGK PE=1 SV=4	0.01	FALSE	3.101	6	1	2	1	344	37.4	6.24	3.54	1	0											High	High	High	High	High	High	High	High	High	High	1
High	Q8NEZ3	WD repeat-containing protein 19 OS=Homo sapiens GN=WDR19 PE=1 SV=2	0.01	FALSE	3.092	1	1	2	1	1342	151.5	6.35	5.28	1	0	26492	22553.3	18854.6	25932.7	17371.3	34923.9	14263.9	47827.4	20136.1	19808.8	High	High	High	High	High	High	High	High	High	High	1
High	P58546	Myotrophin OS=Homo sapiens GN=MTPN PE=1 SV=2	0.01	FALSE	3.088	11	1	1	1	118	12.9	5.52	2.99	1	0	29165.2	24801.8	37627.7	31118.5	35818.5	39967.2	28996.9	18115.5	28462.3	28681.5	High	High	High	High	High	High	High	High	High	High	1
High	Q9BQ51	Programmed cell death 1 ligand 2 OS=Homo sapiens GN=PDCD1LG2 PE=1 SV=2	0.01	FALSE	3.088	3	1	2	1	273	30.9	8.03	4.52	1	0	20934.5	17351.1	14796.7	22028.7	14963	14985.7	27346.3	6760.25	22058.8	23442.9	High	High	High	High	High	High	High	High	High	High	1
High	P12081	Histidine--tRNA ligase, cytoplasmic OS=Homo sapiens GN=HARS PE=1 SV=2	0.01	FALSE	3.077	2	1	2	1	509	57.4	5.88	4.68	1	0	6140.71	6925.28	4904.91	5068.8	5553.92	5807.65	6134.12	7924.14	5558.92	5335.37	High	High	High	High	High	High	High	High	High	High	1
High	P62854	40S ribosomal protein S26 OS=Homo sapiens GN=RPS26 PE=1 SV=3	0.01	FALSE	3.072	13	1	2	1	115	13	11	5.13	1	0											High	High	High	High	High	High	High	High	High	High	1
High	Q5U5X0	Complex III assembly factor LYRM7 OS=Homo sapiens GN=LYRM7 PE=1 SV=1	0.01	FALSE	3.068	10	1	4	1	104	11.9	9.66	11.2	1	0	9722.82	10779.5	5172.89	8382.52	11699.3	9304.85	7002.19	12564.2	5114.3	7585.16	High	High	High	High	High	High	High	High	High	High	1
Medium	Q9Y262	Eukaryotic translation initiation factor 3 subunit L OS=Homo sapiens GN=EIF3L PE=1 SV=1	0.01	FALSE	3.061	2	1	1	1	564	66.7	6.34	2.44	1	0	70749	53873.6	45803.4	71229	59813.2	47575.7	56755.1	70105.1	61246	63200.5	High	High	High	High	High	High	High	High	High	High	1
Medium	P02792	Ferritin light chain OS=Homo sapiens GN=FTL PE=1 SV=2	0.01	FALSE	3.042	9	1	1	1	175	20	5.78	3.57	1	0	6056.04	13360.3	6580.89	9847.79	6266.11	8059.6	11801.3	8307.67	7684.6	8952.83	High	High	High	High	High	High	High	High	High	High	1
Medium	P61163	Alpha-centractin OS=Homo sapiens GN=ACTR1A PE=1 SV=1	0.01	FALSE	3.036	3	1	1	1	376	42.6	6.64	2.93	1	0	23842.5	24001.3	17628.8	37556.4	20648.4	22272.8	27416.2	78108.9	28400.7	23298.5	High	High	High	High	High	High	High	High	High	High	1
Medium	Q8NE71	ATP-binding cassette sub-family F member 1 OS=Homo sapiens GN=ABCF1 PE=1 SV=2	0.01	FALSE	3.029	1	1	2	1	845	95.9	6.8	2.45	1	0	60865.4	37214.1	35096.6	42640.8	51563.5	31056	34741.5	44335.2	36272.5	27994.5	High	High	High	High	High	High	High	High	High	High	1
Medium	Q9NQH7	Probable Xaa-Pro aminopeptidase 3 OS=Homo sapiens GN=XPNPEP3 PE=1 SV=1	0.01	FALSE	3.029	3	2	2	1	507	57	6.83	6.34	2	0	47512.3	43574.1	39870.3	58556.1	39542.9	37254.3	68365	49964.8	61062.2	59046	High	High	High	High	High	High	High	High	High	High	1
Medium	Q9Y5Y7	Lymphatic vessel endothelial hyaluronic acid receptor 1 OS=Homo sapiens GN=LYVE1 PE=1 SV=2	0.01	FALSE	3.025	3	1	1	1	322	35.2	8.28	3.41	1	0	14722.5	10879.7	12376.4	16047	11412.5	10319.8	15209.3	9495.31	9552.7	10240.7	High	High	High	High	High	High	High	High	High	High	1
Medium	Q9H0R5	Guanylate-binding protein 3 OS=Homo sapiens GN=GBP3 PE=1 SV=3	0.01	FALSE	3.015	1	1	4	1	595	68.1	6.51	10.57	1	0	246489	204160	173118	253714	209498	175532	201978	187106	258236	221852	High	High	High	High	High	High	High	High	High	High	1
Medium	Q3SXM5	Inactive hydroxysteroid dehydrogenase-like protein 1 OS=Homo sapiens GN=HSDL1 PE=1 SV=3	0.01	FALSE	3.015	3	1	2	1	330	37	8.72	5.22	1	0	24278.6	19974.6	19125.6	25684.7	19520.2	19756.4	24099.5	15665.1	22630.4	24683.8	High	High	High	High	High	High	High	High	High	High	1
Medium	P40616	ADP-ribosylation factor-like protein 1 OS=Homo sapiens GN=ARL1 PE=1 SV=1	0.01	FALSE	3.012	5	1	2	1	181	20.4	5.72	5.91	1	0	16905.2	13289.1	10364.2	18577.2	13200.9	10455.1	15095.4	18487.5	13157.4	7184.49	High	High	High	High	High	High	High	High	High	High	1
Medium	Q99816	Tumor susceptibility gene 101 protein OS=Homo sapiens GN=TSG101 PE=1 SV=2	0.01	FALSE	3.012	3	1	1	1	390	43.9	6.46	3.15	1	0	22634.1	23866.3	18517.6	28892.2	21542.6	20037.2	20905.7	30830.4	20252.6	24901.7	High	High	High	High	High	High	High	High	High	High	1
Medium	P23786	Carnitine O-palmitoyltransferase 2, mitochondrial OS=Homo sapiens GN=CPT2 PE=1 SV=2	0.01	FALSE	3.008	2	1	3	1	658	73.7	8.18	8.58	1	0	24402.3	19530.1	16498.3	29232.8	17171.7	19826.1	17329	28738.6	14766.4	15061	High	High	High	High	High	High	High	High	High	High	1
Medium	P15374	Ubiquitin carboxyl-terminal hydrolase isozyme L3 OS=Homo sapiens GN=UCHL3 PE=1 SV=1	0.01	FALSE	3.006	4	1	2	1	230	26.2	4.92	5.5	1	0	75295	82521.2	63121.9	98695.5	77171.8	71086.3	71965.2	218233	81805.7	64249	High	High	High	High	High	High	High	High	High	High	1
Medium	P13611	Versican core protein OS=Homo sapiens GN=VCAN PE=1 SV=3	0.011	FALSE	2.992	1	1	2	1	3396	372.6	4.51	3.05	1	0											High	High	High	High	High	High	High	High	High	High	1
Medium	Q15363	Transmembrane emp24 domain-containing protein 2 OS=Homo sapiens GN=TMED2 PE=1 SV=1	0.011	FALSE	2.98	4	1	2	1	201	22.7	5.17	5.41	1	0	30516.9	25335.7	25272.8	43719.8	20865.7	26866.2	22091.7	20998.9	19496.2	20832.3	High	High	High	High	High	High	High	High	High	High	1
Medium	Q96L96	Alpha-protein kinase 3 OS=Homo sapiens GN=ALPK3 PE=2 SV=2	0.011	FALSE	2.977	1	1	2	1	1907	201.1	7.58	4.97	1	0	25096.8	24541.7	17146.8	29547.2	24333.1	25447.7	23690.8	32436.1	25494.2	24425.1	High	High	High	High	High	High	High	High	High	High	1
Medium	O95563	Mitochondrial pyruvate carrier 2 OS=Homo sapiens GN=MPC2 PE=1 SV=1	0.011	FALSE	2.973	9	1	1	1	127	14.3	10.43	3.29	1	0	100626	46347.9	69730.7	89598.6	88278.2	48930.3	60964.9	38502.3	40574.4	49398.8	High	High	High	High	High	High	High	High	High	High	1
Medium	A6NHZ5	Leucine-rich repeat-containing protein 14B OS=Homo sapiens GN=LRRC14B PE=3 SV=3	0.011	FALSE	2.971	2	1	2	1	514	56.7	7.17	5.48	1	0	9627.55	9757.91	9250.04	13667.9	9347.89	13445.8	9442.05	12937.2	11043.9	12962.3	High	High	High	High	High	High	High	High	High	High	1
Medium	P84098	60S ribosomal protein L19 OS=Homo sapiens GN=RPL19 PE=1 SV=1	0.011	FALSE	2.97	5	1	2	1	196	23.5	11.47	7.15	1	0	78513.3	62894	97326.6	79554.1	82853.3	139981	71054.2	92329.8	80586.7	110510	High	High	High	High	High	High	High	High	High	High	1
Medium	Q9UHV9	Prefoldin subunit 2 OS=Homo sapiens GN=PFDN2 PE=1 SV=1	0.011	FALSE	2.963	8	1	1	1	154	16.6	6.58	3.58	1	0	3766.75	2734.65	3905.69	4688.46	3210.07	3348.87	3518.78	5504.83	2769.12	4413.41	High	High	High	High	High	High	High	High	High	High	1
Medium	Q9BY32	Inosine triphosphate pyrophosphatase OS=Homo sapiens GN=ITPA PE=1 SV=2	0.011	FALSE	2.948	8	1	1	1	194	21.4	5.66	0	1	0	8720.6	11190.7	12587.1	9190.01	7576.17	6959.81	4721.36	7939.76	6325.08	4934.22	High	High	High	High	High	High	High	High	High	High	1
Medium	P27361	Mitogen-activated protein kinase 3 OS=Homo sapiens GN=MAPK3 PE=1 SV=4	0.011	FALSE	2.945	2	1	2	1	379	43.1	6.74	5.35	1	0	17829.9	9817.75	12235	19655.4	12487.3	14778.5	16174	21952.8	17882.6	14294.3	High	High	High	High	High	High	High	High	High	High	1
Medium	O95336	6-phosphogluconolactonase OS=Homo sapiens GN=PGLS PE=1 SV=2	0.011	FALSE	2.938	5	1	1	1	258	27.5	6.05	3.2	1	0	5909.32	6610.81	7064.02	9447.49	4430.85	5471.92	5880.86	9410.03	4318.21	4744.34	High	High	High	High	High	High	High	High	High	High	1
Medium	P34913	Bifunctional epoxide hydrolase 2 OS=Homo sapiens GN=EPHX2 PE=1 SV=2	0.011	FALSE	2.935	4	1	1	1	555	62.6	6.28	4.47	1	0											High	High	High	High	High	High	High	High	High	High	1
Medium	P62993	Growth factor receptor-bound protein 2 OS=Homo sapiens GN=GRB2 PE=1 SV=1	0.011	FALSE	2.933	5	1	2	1	217	25.2	6.32	3.04	1	0	17239	20528.5	15892.3	20516.2	15937.1	11745.4	15195.6	13175.2	16938.6	16745.7	High	High	High	High	High	High	High	High	High	High	1
Medium	Q14696	LDLR chaperone MESD OS=Homo sapiens GN=MESDC2 PE=1 SV=2	0.011	FALSE	2.93	7	1	1	1	234	26.1	7.78	3.39	1	0	4739.39	4533.78	5355.27	6659.04	5177.08		5138.08	13880.1	5735.7	2587.01	High	High	High	High	High	Not Found	High	High	High	High	1
Medium	P63220	40S ribosomal protein S21 OS=Homo sapiens GN=RPS21 PE=1 SV=1	0.011	FALSE	2.93	11	1	1	1	83	9.1	8.5	2.75	1	0	50431.5	49261.1	44134.7	45489.9	53223.8	56141.4	38891.9	41608.1	48377.7	62104.9	High	High	High	High	High	High	High	High	High	High	1
Medium	P46108	Adapter molecule crk OS=Homo sapiens GN=CRK PE=1 SV=2	0.011	FALSE	2.928	4	1	1	1	304	33.8	5.55	3.47	1	0	5304.91	3876.36	4720.25	6959.26	5930.85	6736.37	5346.47	7654.38	4228.3	4156.11	High	High	High	High	High	High	High	High	High	High	1
Medium	Q04828	Aldo-keto reductase family 1 member C1 OS=Homo sapiens GN=AKR1C1 PE=1 SV=1	0.011	FALSE	2.928	3	1	2	1	323	36.8	7.88	6.53	1	0	35423.9	32695.6	40715.3	86232.4	33226.8	53140.2	55841.1	89385.1	35819.9	32315.4	High	High	High	High	High	High	High	High	High	High	1
Medium	Q9NYU2	UDP-glucose:glycoprotein glucosyltransferase 1 OS=Homo sapiens GN=UGGT1 PE=1 SV=3	0.011	FALSE	2.918	1	1	2	1	1555	177.1	5.63	2.25	1	0	15808.7	11349.9	11975.1	18548.8	10301.6	8614.53	14629.1	30983.9	10027.3	11271.6	High	High	High	High	High	High	High	High	High	High	1
Medium	Q9NSK7	Protein C19orf12 OS=Homo sapiens GN=C19orf12 PE=1 SV=3	0.011	FALSE	2.915	7	1	4	1	152	16.3	7.43	12.74	1	0	37495.7	34211.9	42288.4	48542	28601.5	39810.5	41783.4	35607.3	36742.1	38040	High	High	High	High	High	High	High	High	High	High	1
Medium	Q9UIC8	Leucine carboxyl methyltransferase 1 OS=Homo sapiens GN=LCMT1 PE=1 SV=2	0.011	FALSE	2.907	2	1	2	1	334	38.4	6.04	7.26	1	0	52548.4	41164.4	34983	57930.5	38194.5	37575.6	48517	34111.5	45719	42691.6	High	High	High	High	High	High	High	High	High	High	1
Medium	P61769	Beta-2-microglobulin OS=Homo sapiens GN=B2M PE=1 SV=1	0.012	FALSE	2.905	18	1	1	1	119	13.7	6.52	3.81	1	0											High	Not Found	Not Found	Not Found	High	High	High	Not Found	High	High	1
Medium	Q86Y22	Collagen alpha-1(XXIII) chain OS=Homo sapiens GN=COL23A1 PE=1 SV=1	0.012	FALSE	2.903	2	1	12	1	540	51.9	7.25	28.27	1	0	2.57396e+06	1.53658e+06	1.70948e+06	1.92948e+06	877290	2.00168e+06	6.18419e+06	2.59255e+06	2.3053e+06	1.62182e+06	High	High	High	High	High	High	High	High	High	High	1
Medium	Q15052	Rho guanine nucleotide exchange factor 6 OS=Homo sapiens GN=ARHGEF6 PE=1 SV=2	0.012	FALSE	2.901	1	1	2	1	776	87.4	6.05	5.83	1	0	34749.7	5021.5	13179.2	8524.46	7135.27	6260.99	16874.4	18879.8	11136.3	6789.86	High	High	High	High	High	High	High	High	High	High	1
Medium	P23434	Glycine cleavage system H protein, mitochondrial OS=Homo sapiens GN=GCSH PE=1 SV=2	0.012	FALSE	2.9	12	1	3	1	173	18.9	4.88	2.71	1	0	17571.2	16267.7	15175.1	11947.7	13147.9	14746.3	9987	28155.3	8415.92	12048.2	High	High	High	High	High	High	High	High	High	High	1
Medium	O95782	AP-2 complex subunit alpha-1 OS=Homo sapiens GN=AP2A1 PE=1 SV=3	0.012	FALSE	2.891	1	1	2	1	977	107.5	7.03	5.87	1	0	10985.6	10719.7	10363.9	20923	8893.03	8817.66	15228.5	22392.1	8854.9	8544.77	High	High	High	High	High	High	High	High	High	High	1
Medium	Q07955	Serine/arginine-rich splicing factor 1 OS=Homo sapiens GN=SRSF1 PE=1 SV=2	0.012	FALSE	2.885	4	1	2	1	248	27.7	10.36	5.66	1	0	52026.7	58787.9	60443.9	32021.2	60066.7	74048	56641.8	22682	45925.6	72416.1	High	High	High	High	High	High	High	High	High	High	1
Medium	P59665	Neutrophil defensin 1 OS=Homo sapiens GN=DEFA1 PE=1 SV=1	0.012	FALSE	2.884	10	1	2	1	94	10.2	6.99	3.29	1	0	16946	29175	47530.8	17597.9	19867.2	84372.4	28479.5	21470.5	15167.5	32286.9	High	High	High	High	High	High	High	High	High	High	1
Medium	Q9H444	Charged multivesicular body protein 4b OS=Homo sapiens GN=CHMP4B PE=1 SV=1	0.012	FALSE	2.883	5	1	2	1	224	24.9	4.82	5.81	1	0	71578.6	100908	78630.6	85114.9	175337	100010	128712	64111.5	82410.3	72919.4	High	High	High	High	High	High	High	High	High	High	1
Medium	P40261	Nicotinamide N-methyltransferase OS=Homo sapiens GN=NNMT PE=1 SV=1	0.012	FALSE	2.879	3	1	2	1	264	29.6	5.74	5.56	1	0	104377	65617.6	50659.1	92608	57812	56617	86927.3	73569.3	55765.7	51353	High	High	High	High	High	High	High	High	High	High	1
Medium	Q16585	Beta-sarcoglycan OS=Homo sapiens GN=SGCB PE=1 SV=1	0.012	FALSE	2.876	7	1	2	1	318	34.8	8.62	6.14	1	0	15611.8	17093.8	13020.6	18456.2	11806.1	19347.8	19858.2	17903.6	23959.7	17176	High	High	High	High	High	High	High	High	High	High	1
Medium	Q9UKY3	Putative inactive carboxylesterase 4 OS=Homo sapiens GN=CES1P1 PE=5 SV=2	0.012	FALSE	2.875	4	1	1	1	287	30.7	8.03	4.19	1	0	6264.19	6830.06	9224.01	13452.4	5887.09	12769.6	8245.91	9245.9	4415.75	4898.44	High	High	High	High	High	High	High	High	High	High	1
Medium	Q8NFU3	Thiosulfate sulfurtransferase/rhodanese-like domain-containing protein 1 OS=Homo sapiens GN=TSTD1 PE=1 SV=3	0.012	FALSE	2.871	8	1	2	1	115	12.5	6.07	5.91	1	0	19852.1	18686.8	20233.9	21653.1	18502.9	38482.9	24767.7	57808.1	27907.6	34919.6	High	High	High	High	High	High	High	High	High	High	1
Medium	Q02224	Centromere-associated protein E OS=Homo sapiens GN=CENPE PE=1 SV=2	0.012	FALSE	2.845	0	1	2	1	2701	316.2	5.64	5.45	1	0	11117.9	10476.2	5917.25	15473.9	10096.9	5479.13	4098.98	39027.6	12806	4745.68	High	High	High	High	High	High	High	High	High	High	1
Medium	P38159	RNA-binding motif protein, X chromosome OS=Homo sapiens GN=RBMX PE=1 SV=3	0.012	FALSE	2.837	2	1	2	1	391	42.3	10.05	5.97	1	0	18223.6	13304.6	15734.4	14262.3	21011.9	19229.3	20747.5	12502	16827	18944.6	High	High	High	High	High	High	High	High	High	High	1
Medium	Q5SV97	PGC-1 and ERR-induced regulator in muscle protein 1 OS=Homo sapiens GN=PERM1 PE=2 SV=4	0.012	FALSE	2.837	2	1	1	1	790	81.3	5.58	1.88	1	0	33812.5	26417.6	24070	31311.5	23853.4	22659	25274.1	18933.7	24343.9	22174.3	High	High	High	High	High	High	High	High	High	High	1
Medium	Q13510	Acid ceramidase OS=Homo sapiens GN=ASAH1 PE=1 SV=5	0.012	FALSE	2.833	3	1	2	1	395	44.6	7.62	2.65	1	0	22088.2	17202.4	25536	21690.5	20456.8	17887.4	21692.7	22768.6	18218.8	23282.1	High	High	High	High	High	High	High	High	High	High	1
Medium	Q99757	Thioredoxin, mitochondrial OS=Homo sapiens GN=TXN2 PE=1 SV=2	0.012	FALSE	2.828	9	1	2	1	166	18.4	8.29	4.11	1	0	14484.4	10035	19771.3	12874.5	17385.4	14844.9	9876.35	4263.2	8300.53	12011.9	High	High	High	High	High	High	High	High	High	High	1
Medium	P01031	Complement C5 OS=Homo sapiens GN=C5 PE=1 SV=4	0.012	FALSE	2.828	1	1	2	1	1676	188.2	6.52	5.71	1	0	15723.7	18714.3	15332.8	17629.9	12001.3	13692.5	33786.8	16397.2	12908.9	17463.5	High	High	High	High	High	High	High	High	High	High	1
Medium	Q6EEV6	Small ubiquitin-related modifier 4 OS=Homo sapiens GN=SUMO4 PE=1 SV=2	0.012	FALSE	2.82	13	1	2	1	95	10.7	7.18	7	1	0	16628.9	14091.3	21807.7	12193.5	18922.4	25448.6	18502.7	21755.1	15668.4	17608.1	High	High	High	High	High	High	High	High	High	High	1
Medium	Q7Z7G0	Target of Nesh-SH3 OS=Homo sapiens GN=ABI3BP PE=1 SV=1	0.012	FALSE	2.816	1	1	2	1	1075	118.6	9.44	3.7	1	0	13042.6	4730.55	9899.51	8862.01	5500.22	10108.1	8859.47	10521.3	3216.41	5164.52	High	High	High	High	High	High	High	High	High	High	1
Medium	A2RTX5	Probable threonine--tRNA ligase 2, cytoplasmic OS=Homo sapiens GN=TARSL2 PE=1 SV=1	0.013	FALSE	2.803	2	1	1	1	802	92.6	6.05	3.36	1	0											High	High	High	High	High	High	High	High	High	High	1
Medium	P62910	60S ribosomal protein L32 OS=Homo sapiens GN=RPL32 PE=1 SV=2	0.013	FALSE	2.788	10	1	2	1	135	15.9	11.33	2.56	1	0	7581.83	6574.71	5586.12	8347.91	9749.76	11622.2	7068.16	11396.9	8174.31	11667.1	High	High	High	High	High	High	High	High	High	High	1
Medium	P54136	Arginine--tRNA ligase, cytoplasmic OS=Homo sapiens GN=RARS PE=1 SV=2	0.013	FALSE	2.786	2	1	1	1	660	75.3	6.68	3.45	1	0	8574.96	6296.93	6166.43	13408.9	6015.45	5958.34	5684.86	12316.9	7116.26	6890.8	High	High	High	High	High	High	High	High	High	High	1
Medium	Q9NTJ5	Phosphatidylinositide phosphatase SAC1 OS=Homo sapiens GN=SACM1L PE=1 SV=2	0.013	FALSE	2.779	2	1	2	1	587	66.9	7.12	3.3	1	0	16201.8	10571.9	14499.6	16288	9104.04	12815	17231.7	10355.5	8230.59	10798.9	High	High	High	High	High	High	High	High	High	High	1
Medium	Q86SX6	Glutaredoxin-related protein 5, mitochondrial OS=Homo sapiens GN=GLRX5 PE=1 SV=2	0.013	FALSE	2.777	9	1	2	1	157	16.6	6.79	2.15	1	0	2995.27		2268.33	2402.2	5608.3	4709.56	2919.67		1695.15	3460.5	High	Not Found	High	High	High	High	High	Not Found	High	High	1
Medium	P00156	Cytochrome b OS=Homo sapiens GN=MT-CYB PE=1 SV=2	0.013	FALSE	2.774	2	1	2	1	380	42.7	8.05	6.49	1	0	47249.6	23389.9	25717.3	35162.5	31574.3	20522.1	23868.5	16843.7	19049.4	20789.3	High	High	High	High	High	High	High	High	High	High	1
Medium	P46778	60S ribosomal protein L21 OS=Homo sapiens GN=RPL21 PE=1 SV=2	0.013	FALSE	2.766	9	1	2	1	160	18.6	10.49	2.82	1	0	5960	5333.73	11184.7	7051.83	6784.27	9887.7	4591.34	8563.3	5167.49	4356.97	High	High	High	High	High	High	High	High	High	High	1
Medium	Q0VDG4	Secernin-3 OS=Homo sapiens GN=SCRN3 PE=1 SV=1	0.013	FALSE	2.765	2	1	1	1	424	48.5	5.55	3.68	1	0	12785.1	7178.7	5646.89	31699.1	6318.22	6139.83	7093.04	6617.19	7657.09	6828.32	High	High	High	High	High	High	High	High	High	High	1
Medium	O75436	Vacuolar protein sorting-associated protein 26A OS=Homo sapiens GN=VPS26A PE=1 SV=2	0.013	FALSE	2.764	4	1	2	1	327	38.1	6.57	3.44	1	0	3533.57	3617.76	3508.02	8264.27	3731.69		4505.15	12871.7	3685.59	3811.97	High	High	High	High	High	Not Found	High	High	High	High	1
Medium	Q15046	Lysine--tRNA ligase OS=Homo sapiens GN=KARS PE=1 SV=3	0.013	FALSE	2.763	2	1	2	1	597	68	6.35	3.4	1	0	10688.7	9921.64	8977	8866.53	6751.74	6889.68	9425.51	10139.5	8843.39	6593.07	High	High	High	High	High	High	High	High	High	High	1
Medium	P30622	CAP-Gly domain-containing linker protein 1 OS=Homo sapiens GN=CLIP1 PE=1 SV=2	0.013	FALSE	2.759	1	1	4	1	1438	162.1	5.36	10.02	1	0	17859.1	16052.1	13204.4	14696.1	15139.3	16482.3	12820.1	21684.1	13722.1	16651.9	High	High	High	High	High	High	High	High	High	High	1
Medium	Q8NGA1	Olfactory receptor 1M1 OS=Homo sapiens GN=OR1M1 PE=2 SV=1	0.013	FALSE	2.755	2	1	2	1	313	34.8	8.91	5.27	1	0	9125.07	7830.68	9064.26	12104.2	10598.9	12973.7	14176.1		9172.76	8461.19	High	High	High	High	High	High	High	Not Found	High	High	1
Medium	Q0VF96	Cingulin-like protein 1 OS=Homo sapiens GN=CGNL1 PE=1 SV=2	0.013	FALSE	2.744	1	1	1	1	1302	149	5.67	3.21	1	0	5334.79	8482.77	9014.73	10118.3	7317.46	7587.6	8847.88	21073.6	9481.39	8153.46	High	High	High	High	High	High	High	High	High	High	1
Medium	P14672	Solute carrier family 2, facilitated glucose transporter member 4 OS=Homo sapiens GN=SLC2A4 PE=1 SV=1	0.013	FALSE	2.739	3	1	1	1	509	54.8	6.93	3.27	1	0											High	High	High	High	High	High	High	High	High	High	1
Medium	Q99873	Protein arginine N-methyltransferase 1 OS=Homo sapiens GN=PRMT1 PE=1 SV=2	0.013	FALSE	2.738	3	1	2	1	361	41.5	5.43	6.18	1	0											High	High	High	High	High	High	High	High	High	High	1
Medium	P46109	Crk-like protein OS=Homo sapiens GN=CRKL PE=1 SV=1	0.014	FALSE	2.727	6	1	1	1	303	33.8	6.74	4.01	1	0	14055.6	16139.1	17191.8	11631.7	16476.4	15390.7	14676.5	15769.5	11662.6	14552.1	High	High	High	High	High	High	High	High	High	High	1
Medium	P46782	40S ribosomal protein S5 OS=Homo sapiens GN=RPS5 PE=1 SV=4	0.014	FALSE	2.715	4	1	2	1	204	22.9	9.72	4.43	1	0	20120.7	19727.7	16127.6	22190.5	22264.5	26239.5	21156.2	26093.5	19883.7	21564.8	High	High	High	High	High	High	High	High	High	High	1
Medium	P61758	Prefoldin subunit 3 OS=Homo sapiens GN=VBP1 PE=1 SV=3	0.014	FALSE	2.709	6	1	2	1	197	22.6	7.11	6.41	1	0	11468.5	14683.9	10409.8	16226.4	16252.5	9681.27	12551.8	13267.8	9620.33	11653.5	High	High	High	High	High	High	High	High	High	High	1
Medium	O14773	Tripeptidyl-peptidase 1 OS=Homo sapiens GN=TPP1 PE=1 SV=2	0.014	FALSE	2.703	2	1	1	1	563	61.2	6.48	2.2	1	0	9984.85	6397.12	5566.45	10597.5	8405.67	9359.44	9864.12	23426.8	8483.07	7419.11	High	High	High	High	High	High	High	High	High	High	1
Medium	Q49AH0	Cerebral dopamine neurotrophic factor OS=Homo sapiens GN=CDNF PE=1 SV=2	0.014	FALSE	2.694	6	1	1	1	187	21	7.55	3.38	1	0	16678.6	17682.4	19049.1	22121.5	16284.6	18478	17705.4	16063.7	17299.5	21187.9	High	High	High	High	High	High	High	High	High	High	1
Medium	P43121	Cell surface glycoprotein MUC18 OS=Homo sapiens GN=MCAM PE=1 SV=2	0.014	FALSE	2.693	2	1	1	1	646	71.6	5.76	1.94	1	0	4551.68	4223.89	5152.97	7667.14	4567.22	14117.6	8640.09	12445.2	3453.82	4119.33	High	High	High	High	High	High	High	High	High	High	1
Medium	P31153	S-adenosylmethionine synthase isoform type-2 OS=Homo sapiens GN=MAT2A PE=1 SV=1	0.014	FALSE	2.684	4	1	2	1	395	43.6	6.48	3.49	1	0	6675.33	3339.05	7480.14	7463.68	4750.95	7412.61	6780.08	10274.7	6050.34	5236.05	High	High	High	High	High	High	High	High	High	High	1
Medium	O43826	Glucose-6-phosphate exchanger SLC37A4 OS=Homo sapiens GN=SLC37A4 PE=1 SV=1	0.014	FALSE	2.684	3	1	1	1	429	46.3	8.62	2.9	1	0	8194.34	8366.23	5589.98	7549.54	5593.72	8991.22	8543.01	5927.28	9853.04	9912.68	High	High	High	High	High	High	High	High	High	High	1
Medium	Q9HDC9	Adipocyte plasma membrane-associated protein OS=Homo sapiens GN=APMAP PE=1 SV=2	0.014	FALSE	2.681	3	1	2	1	416	46.5	6.16	4.83	1	0	16824.1	11966.9	15059.1	26785.5	12576.1	19038.2	26632	25208.7	14232	18588.6	High	High	High	High	High	High	High	High	High	High	1
Medium	Q15257	Serine/threonine-protein phosphatase 2A activator OS=Homo sapiens GN=PPP2R4 PE=1 SV=3	0.014	FALSE	2.663	3	1	2	1	358	40.6	5.94	4.47	1	0	64238.1	31110.4	39826.8	38572.3	26908.8	20699.3	34723.3	18662.1	25872.4	29129.3	High	High	High	High	High	High	High	High	High	High	1
Medium	P51812	Ribosomal protein S6 kinase alpha-3 OS=Homo sapiens GN=RPS6KA3 PE=1 SV=1	0.014	FALSE	2.658	1	1	2	1	740	83.7	6.89	4.48	1	0											High	High	High	High	High	High	High	High	High	High	1
Medium	P16083	Ribosyldihydronicotinamide dehydrogenase [quinone] OS=Homo sapiens GN=NQO2 PE=1 SV=5	0.014	FALSE	2.649	4	1	1	1	231	25.9	6.29	1.86	1	0	17921.7	31032.7	13957	18720	18823	26590.3	22577.7	19268.4	13745.6	15216.6	High	High	High	High	High	High	High	High	High	High	1
Medium	Q15631	Translin OS=Homo sapiens GN=TSN PE=1 SV=1	0.014	FALSE	2.646	5	1	1	1	228	26.2	6.44	2.61	1	0	13767.3	15581.2	12303.1	17192.4	11007.4	11990	15669.7	12566.1	13862.1	12610.3	High	High	High	High	High	High	High	High	High	High	1
Medium	O60749	Sorting nexin-2 OS=Homo sapiens GN=SNX2 PE=1 SV=2	0.014	FALSE	2.631	2	1	2	1	519	58.4	5.12	3.55	1	0											High	High	High	High	High	High	High	High	High	High	1
Medium	Q8NBF2	NHL repeat-containing protein 2 OS=Homo sapiens GN=NHLRC2 PE=1 SV=1	0.014	FALSE	2.629	1	1	1	1	726	79.4	5.55	3.23	1	0	7510	4934.65	5876.61	8550.83	5592.75	5700.47	4435.59	2319.64	5427.53	2098.09	High	High	High	High	High	High	High	High	High	High	1
Medium	Q9Y679	Ancient ubiquitous protein 1 OS=Homo sapiens GN=AUP1 PE=1 SV=1	0.014	FALSE	2.625	3	1	2	1	476	53	8.09	4.59	1	0	10488.4	10613	9036.44	10905.9	7031.27	13483.9	12095.9	10927.8	11283.9	11547.3	High	High	High	High	High	High	High	High	High	High	1
Medium	Q9GZT8	NIF3-like protein 1 OS=Homo sapiens GN=NIF3L1 PE=1 SV=2	0.014	FALSE	2.619	3	1	2	1	377	41.9	6.65	5.52	1	0	20616.5	19952.4	17257.3	17463.6	19169.9	8514.45	17264.7	14900	16774.8	19298.6	High	High	High	High	High	High	High	High	High	High	1
Medium	P61626	Lysozyme C OS=Homo sapiens GN=LYZ PE=1 SV=1	0.014	FALSE	2.619	8	1	1	1	148	16.5	9.16	3.23	1	0	10633	11427.9	12377.6	17645.2	8493.06	17591.5	13500.7	14741	10931.9	9930.34	High	High	High	High	High	High	High	High	High	High	1
Medium	Q86UQ4	ATP-binding cassette sub-family A member 13 OS=Homo sapiens GN=ABCA13 PE=2 SV=3	0.014	FALSE	2.614	0	1	4	1	5058	575.8	6.46	11.3	1	0	175715	131524	118293	180095	114320	137910	173085	86831.6	189461	158315	High	High	High	High	High	High	High	High	High	High	1
Medium	O15498	Synaptobrevin homolog YKT6 OS=Homo sapiens GN=YKT6 PE=1 SV=1	0.015	FALSE	2.607	5	1	2	1	198	22.4	6.92	3.41	1	0	22475	17895.1	21611.5	27866	17415.5	19849.9	29373.8	17985.2	19921.8	18786.3	High	High	High	High	High	High	High	High	High	High	1
Medium	Q9NP74	Palmdelphin OS=Homo sapiens GN=PALMD PE=1 SV=1	0.015	FALSE	2.602	3	1	2	1	551	62.7	5.44	4.79	1	0	4293.77	4601.31		7597.19	4126.28	3153.68	4770.44	9481.64	3896.64	3823.4	High	High	Not Found	High	High	High	High	High	High	High	1
Medium	O95278	Laforin OS=Homo sapiens GN=EPM2A PE=1 SV=2	0.015	FALSE	2.601	8	1	1	1	331	37.1	6.65	0	1	0	11092.8	11640	11579.7	13921.7	8540.08	9558.08	12128.9	11468.8	13084.2	10482.1	High	High	High	High	High	High	High	High	High	High	1
Medium	Q96MR6	Cilia- and flagella-associated protein 57 OS=Homo sapiens GN=CFAP57 PE=2 SV=3	0.015	FALSE	2.591	1	1	3	1	1250	144.9	5.8	5.31	1	0	139165	71852.9	75806.3	110035	100065	56305.1	66853.9	53963.9	81295.4	61436.4	High	High	High	High	High	High	High	High	High	High	1
Medium	Q96KP4	Cytosolic non-specific dipeptidase OS=Homo sapiens GN=CNDP2 PE=1 SV=2	0.016	FALSE	2.58	4	1	2	1	475	52.8	5.97	2.73	1	0	2953.86	2867.91		4417.04	2303.38	5351.54	3455.73	4416.27	2740.47	3173.12	High	High	Not Found	High	High	High	High	High	High	High	1
Medium	P53814	Smoothelin OS=Homo sapiens GN=SMTN PE=1 SV=7	0.016	FALSE	2.573	1	1	2	1	917	99	9.07	5.21	1	0	12900.7	12033.7	9340.9	19108.3	10566.2	8680.64	14153	15221	10116.3	13236.1	High	High	High	High	High	High	High	High	High	High	1
Medium	P52895	Aldo-keto reductase family 1 member C2 OS=Homo sapiens GN=AKR1C2 PE=1 SV=3	0.016	FALSE	2.572	4	1	1	1	323	36.7	7.49	3.26	1	0	12229.1	28013	20180	17730.8	8574.07	10560.5	14672.8	23292.5	14993.5	11225.6	High	High	High	High	High	High	High	High	High	High	1
Medium	Q5T9A4	ATPase family AAA domain-containing protein 3B OS=Homo sapiens GN=ATAD3B PE=1 SV=1	0.016	FALSE	2.571	1	1	3	1	648	72.5	9.2	7.89	1	0	35770.9	20920.3	26433.2	40147.6	25610.9	28570	31895.2	44438.1	23696.3	28129.4	High	High	High	High	High	High	High	High	High	High	1
Medium	P61513	60S ribosomal protein L37a OS=Homo sapiens GN=RPL37A PE=1 SV=2	0.016	FALSE	2.552	9	1	2	1	92	10.3	10.43	4.92	1	0	101840	102085	103210	45400.3	116301	124921	87421.6	43981.3	109035	148428	High	High	High	High	High	High	High	High	High	High	1
Medium	Q16186	Proteasomal ubiquitin receptor ADRM1 OS=Homo sapiens GN=ADRM1 PE=1 SV=2	0.016	FALSE	2.551	5	1	1	1	407	42.1	5.07	3.81	1	0											High	High	High	High	High	High	High	High	High	High	1
Medium	P43007	Neutral amino acid transporter A OS=Homo sapiens GN=SLC1A4 PE=1 SV=1	0.016	FALSE	2.549	2	1	1	1	532	55.7	6.25	3.01	1	0											High	High	High	High	High	High	High	High	High	High	1
Medium	Q86YQ8	Copine-8 OS=Homo sapiens GN=CPNE8 PE=1 SV=2	0.016	FALSE	2.545	2	1	2	1	564	63.1	5.96	5.85	1	0	12985.2	8289.37	11455.1	21260.7	6774.96	11560	14211.5	9115.89	13624.9	10240.2	High	High	High	High	High	High	High	High	High	High	1
Medium	Q8WZ74	Cortactin-binding protein 2 OS=Homo sapiens GN=CTTNBP2 PE=1 SV=1	0.016	FALSE	2.539	1	1	1	1	1663	180.9	7.93	2.18	1	0	76019.7	73587.9	54140.3	110546	102886	63659.2	19437.7	288552	57903	35313	High	High	High	High	High	High	High	High	High	High	1
Medium	O94901	SUN domain-containing protein 1 OS=Homo sapiens GN=SUN1 PE=1 SV=3	0.016	FALSE	2.532	1	1	2	1	812	90	7.08	6.01	1	0											High	High	High	High	High	High	High	High	High	High	1
Medium	P52732	Kinesin-like protein KIF11 OS=Homo sapiens GN=KIF11 PE=1 SV=2	0.016	FALSE	2.53	1	1	3	1	1056	119.1	5.64	7.44	1	0	117611	165057	146505	112751	160474	117695	121808	250356	92563.3	98998.8	High	High	High	High	High	High	High	High	High	High	1
Medium	Q93052	Lipoma-preferred partner OS=Homo sapiens GN=LPP PE=1 SV=1	0.016	FALSE	2.529	1	1	2	1	612	65.7	7.37	5.63	1	0	28479.4	37171	40466.8	49919	34642.9	57814.5	34807.8	41815.3	34748.6	36952	High	High	High	High	High	High	High	High	High	High	1
Medium	P46527	Cyclin-dependent kinase inhibitor 1B OS=Homo sapiens GN=CDKN1B PE=1 SV=1	0.016	FALSE	2.513	4	1	2	1	198	22.1	7.02	5.46	1	0	20231	30816.3	21168.4	11544.5	26634.3	30997.5	19757.5	17104.3	18533.9	26295	High	High	High	High	High	High	High	High	High	High	1
Medium	Q14247	Src substrate cortactin OS=Homo sapiens GN=CTTN PE=1 SV=2	0.016	FALSE	2.508	2	1	2	1	550	61.5	5.4	5.3	1	0	11221.4	4802.35	7905.9	19973.1	8459.69	9031.87	10636.7	11815.7	8798.67	7898.11	High	High	High	High	High	High	High	High	High	High	1
Medium	P62899	60S ribosomal protein L31 OS=Homo sapiens GN=RPL31 PE=1 SV=1	0.017	FALSE	2.504	6	1	4	1	125	14.5	10.54	11.79	1	0	14476.3	28859.9	23558.7	17137.3	22735.3	40546.3	12997.3	8853.65	15680.7	27766.1	High	High	High	High	High	High	High	High	High	High	1
Medium	Q8TB45	DEP domain-containing mTOR-interacting protein OS=Homo sapiens GN=DEPTOR PE=1 SV=2	0.017	FALSE	2.502	3	1	1	1	409	46.3	8.07	1.71	1	0	7190.94	4538.33	3127.66	6167.14	4156.42	5024.36	9280.95	10250.1	9808.97	8154.91	High	High	High	High	High	High	High	High	High	High	1
Medium	Q15847	Adipogenesis regulatory factor OS=Homo sapiens GN=ADIRF PE=1 SV=1	0.017	FALSE	2.499	11	1	2	1	76	7.9	5.31	5.24	1	0	48122	31744.7	67878.5	25730.7	21019	73474.9	33140.6	22406.7	18644.8	39224.5	High	High	High	High	High	High	High	High	High	High	1
Medium	Q6AWC2	Protein WWC2 OS=Homo sapiens GN=WWC2 PE=1 SV=2	0.017	FALSE	2.495	1	1	1	1	1192	133.8	5.53	2.68	1	0	6933.26	5425.47	5147.86	7598.65	10150.4	7079.23	1865.56	10610.6	4688.04	5134.65	High	High	High	High	High	High	High	High	High	High	1
Medium	Q5XKP0	MICOS complex subunit MIC13 OS=Homo sapiens GN=MIC13 PE=1 SV=1	0.017	FALSE	2.488	6	1	4	1	118	13.1	9.42	11.21	1	0	333630	212655	254346	328565	257695	254727	261619	138343	230463	281576	High	High	High	High	High	High	High	High	High	High	1
Medium	Q13126	S-methyl-5'-thioadenosine phosphorylase OS=Homo sapiens GN=MTAP PE=1 SV=2	0.017	FALSE	2.486	7	1	5	1	283	31.2	7.18	6.55	1	0	18850.9	35436	75379.8	33320.2	34803.9	51218	31903.9	70575.9	29878.1	39394	High	High	High	High	High	High	High	High	High	High	1
Medium	O15173	Membrane-associated progesterone receptor component 2 OS=Homo sapiens GN=PGRMC2 PE=1 SV=1	0.017	FALSE	2.483	4	1	2	1	223	23.8	4.88	5.47	1	0	22840.3	15255.6	18948.9	33340.4	16010.1	18313.7	22529.7	30342.9	19239.4	21370.7	High	High	High	High	High	High	High	High	High	High	1
Medium	Q96CM8	Acyl-CoA synthetase family member 2, mitochondrial OS=Homo sapiens GN=ACSF2 PE=1 SV=2	0.017	FALSE	2.482	3	1	1	1	615	68.1	7.55	0	1	0	4813.4	3055	3540.39	6708.77	3821.61	6363.93	4987.38	4712.68	4985.6	2604.09	High	High	High	High	High	High	High	High	High	High	1
Medium	Q15006	ER membrane protein complex subunit 2 OS=Homo sapiens GN=EMC2 PE=1 SV=1	0.017	FALSE	2.473	3	1	1	1	297	34.8	6.57	1.94	1	0	12277.7	9679.68	8025.69	11589.2	5460.47	10075.1	10785	11138.3	10873.4	8269.68	High	High	High	High	High	High	High	High	High	High	1
Medium	Q969H8	Myeloid-derived growth factor OS=Homo sapiens GN=MYDGF PE=1 SV=1	0.017	FALSE	2.472	9	1	3	1	173	18.8	6.68	7.36	1	0	46987.3	34470.5	38074.3	60870.8	36500.6	37522.6	42992	68348.1	46298	36583	High	High	High	High	High	High	High	High	High	High	1
Medium	Q16181	Septin-7 OS=Homo sapiens GN=SEPT7 PE=1 SV=2	0.017	FALSE	2.469	2	1	2	1	437	50.6	8.63	5.62	1	0	16029.8	19155	16463.9	19940.5	19129.7	21605.3	27098	27739.7	18546.8	29443.6	High	High	High	High	High	High	High	High	High	High	1
Medium	Q92747	Actin-related protein 2/3 complex subunit 1A OS=Homo sapiens GN=ARPC1A PE=1 SV=2	0.017	FALSE	2.466	2	1	1	1	370	41.5	8.18	2.68	1	0	13268.6	8640.92	8365.33	18263.7	8510.69	12533.6	16778.8	17798.1	11363.8	11472.5	High	High	High	High	High	High	High	High	High	High	1
Medium	O60869	Endothelial differentiation-related factor 1 OS=Homo sapiens GN=EDF1 PE=1 SV=1	0.018	FALSE	2.459	5	1	2	1	148	16.4	9.95	5.15	1	0	15225.4	15311.8	22447.4	14792.7	28815.3	23258	12620.3	17998.8	17602.5	22398.5	High	High	High	High	High	High	High	High	High	High	1
Medium	P18085	ADP-ribosylation factor 4 OS=Homo sapiens GN=ARF4 PE=1 SV=3	0.018	FALSE	2.452	4	1	2	1	180	20.5	7.14	5.57	1	0	24091.3	20044.6	18496.9	21774.3	16554	17714.5	33664.9	12196.5	23052.3	18581.4	High	High	High	High	High	High	High	High	High	High	1
Medium	Q9NPH2	Inositol-3-phosphate synthase 1 OS=Homo sapiens GN=ISYNA1 PE=1 SV=1	0.018	FALSE	2.446	1	1	7	1	558	61	5.76	17.56	1	0	132738	143273	102942	158289	154686	153875	66102.4	303685	111831	103720	High	High	High	High	High	High	High	High	High	High	1
Medium	P21964	Catechol O-methyltransferase OS=Homo sapiens GN=COMT PE=1 SV=2	0.018	FALSE	2.445	8	1	2	1	271	30	5.47	4.78	1	0	2860.42	2304.86		7575.15	2089.48	2692.93	3977.09	7277.36	3709.94	3523.42	High	High	Not Found	High	High	High	High	High	High	High	1
Medium	P27169	Serum paraoxonase/arylesterase 1 OS=Homo sapiens GN=PON1 PE=1 SV=3	0.019	FALSE	2.44	3	1	2	1	355	39.7	5.22	5.57	1	0	17912.1	19076.8	21546.8	15528.1	17696.2	9985.54	47947	20767.5	19574.7	15214.6	High	High	High	High	High	High	High	High	High	High	1
Medium	P63010	AP-2 complex subunit beta OS=Homo sapiens GN=AP2B1 PE=1 SV=1	0.019	FALSE	2.43	1	1	2	1	937	104.5	5.38	5.42	1	0	25381.8	19684.2	18947.5	34969.3	17041.5	21650.1	28651.9	25489.3	21649.1	15846.3	High	High	High	High	High	High	High	High	High	High	1
Medium	P16070	CD44 antigen OS=Homo sapiens GN=CD44 PE=1 SV=3	0.019	FALSE	2.43	1	1	2	1	742	81.5	5.33	2.09	1	0	22463.5	14446.8	17959.8	26514.7	15718.9	20217.3	27916.8	26797.3	13024.1	13433.9	High	High	High	High	High	High	High	High	High	High	1
Medium	Q9UPN9	E3 ubiquitin-protein ligase TRIM33 OS=Homo sapiens GN=TRIM33 PE=1 SV=3	0.019	FALSE	2.43	1	1	5	1	1127	122.5	6.67	13.83	1	0	154851	160455	122648	234449	201305	135444	44660.4	396366	121707	74172.6	High	High	High	High	High	High	High	High	High	High	1
Medium	P23142	Fibulin-1 OS=Homo sapiens GN=FBLN1 PE=1 SV=4	0.019	FALSE	2.413	2	1	2	1	703	77.2	5.22	3.71	1	0	8385.63	6814.49	9011.39	8009.36	7162.88	6707.88	10173.6	9013.25	5443.25	5280.76	High	High	High	High	High	High	High	High	High	High	1
Medium	Q15059	Bromodomain-containing protein 3 OS=Homo sapiens GN=BRD3 PE=1 SV=1	0.019	FALSE	2.412	1	1	1	1	726	79.5	9.36	2.87	1	0	65234.5	61064.3	60712.3	76398.7	79517.3	70649.5	53932.1	66887.5	52039.6	49809.7	High	High	High	High	High	High	High	High	High	High	1
Medium	Q96AN5	Transmembrane protein 143 OS=Homo sapiens GN=TMEM143 PE=2 SV=1	0.019	FALSE	2.408	2	1	1	1	459	51.7	9.67	2.84	1	0											High	High	High	High	High	High	High	High	High	High	1
Medium	O43196	MutS protein homolog 5 OS=Homo sapiens GN=MSH5 PE=1 SV=1	0.02	FALSE	2.406	1	1	3	1	834	92.8	6.37	7.82	1	0	42579.4	70927.8	41235.1	67444.9	46089.9	67801.5	39374.6	54176.8	61432.2	55590.4	High	High	High	High	High	High	High	High	High	High	1
Medium	Q9BRT2	Ubiquinol-cytochrome-c reductase complex assembly factor 2 OS=Homo sapiens GN=UQCC2 PE=1 SV=1	0.021	FALSE	2.378	13	1	1	1	126	14.9	7.37	3.32	1	0	3348.92		7278.79	6148.84	4556.32	5528.69	4290	6364.84	3378.66	6984.37	High	Not Found	High	High	High	High	High	High	High	High	1
Medium	Q86WC6	Protein phosphatase 1 regulatory subunit 27 OS=Homo sapiens GN=PPP1R27 PE=1 SV=1	0.021	FALSE	2.366	8	1	2	1	154	17.4	7.03	5.6	1	0	6101.37	3334.98	2706.93	7207.02	4136.88	4265.26	6544.67	9670.03	4494.9	5034.83	High	High	High	High	High	High	High	High	High	High	1
Medium	Q9P2G9	Kelch-like protein 8 OS=Homo sapiens GN=KLHL8 PE=1 SV=4	0.021	FALSE	2.365	2	1	1	1	620	68.8	6.58	0	1	0	29161.9	16703	19463.4	12489.4	28451.5	20439.7	21986.1	6776.75	15117	23652	High	High	High	High	High	High	High	High	High	High	1	Phospho [S219]
Medium	O00299	Chloride intracellular channel protein 1 OS=Homo sapiens GN=CLIC1 PE=1 SV=4	0.021	FALSE	2.364	4	1	1	1	241	26.9	5.17	3.06	1	0	40179.3	30952	39150	58203	29700	32980.3	61167	40655.3	31068	33430.7	High	High	High	High	High	High	High	High	High	High	1
Medium	P48556	26S proteasome non-ATPase regulatory subunit 8 OS=Homo sapiens GN=PSMD8 PE=1 SV=2	0.021	FALSE	2.357	3	1	1	1	350	39.6	9.7	2.83	1	0	14424.3	10192.8	10305.6	12923.8	11726.8	8221.43	15193.8	10834.8	11943.2	12874	High	High	High	High	High	High	High	High	High	High	1
Medium	P09913	Interferon-induced protein with tetratricopeptide repeats 2 OS=Homo sapiens GN=IFIT2 PE=1 SV=1	0.022	FALSE	2.351	2	1	3	1	472	54.6	6.76	7.85	1	0	115940	101365	75097.7	169555	163492	78009.5	81582	188558	64368.5	56495.6	High	High	High	High	High	High	High	High	High	High	1
Medium	Q8TAT6	Nuclear protein localization protein 4 homolog OS=Homo sapiens GN=NPLOC4 PE=1 SV=3	0.022	FALSE	2.345	1	1	2	1	608	68.1	6.38	4.7	1	0	21735.9	19805.5	24037.9	41509.4	17242.1	28723.5	27323.9	33784.9	22062.2	20034.3	High	High	High	High	High	High	High	High	High	High	1
Medium	P60520	Gamma-aminobutyric acid receptor-associated protein-like 2 OS=Homo sapiens GN=GABARAPL2 PE=1 SV=1	0.022	FALSE	2.336	7	1	2	1	117	13.7	8.1	4.65	1	0	15766.8	12381.2	10259	14895.5	8882.28	8837.25	9787.31	9719.07	7516.57	10930.1	High	High	High	High	High	High	High	High	High	High	1
Medium	O75128	Protein cordon-bleu OS=Homo sapiens GN=COBL PE=1 SV=2	0.022	FALSE	2.335	1	1	2	1	1261	135.5	7.75	3.47	1	0	8775.75	6568.34	8465.22	9855.64	6169.39	7910.46	9187.87	6508.43	10275.2	8924.6	High	High	High	High	High	High	High	High	High	High	1
Medium	Q9H1E3	Nuclear ubiquitous casein and cyclin-dependent kinase substrate 1 OS=Homo sapiens GN=NUCKS1 PE=1 SV=1	0.022	FALSE	2.321	4	1	4	1	243	27.3	5.08	7.95	1	0	23825.4	15269.8	28685.8	14972.8	29407.9	33596.1	17217.3	23041.7	20075.8	30941.6	High	High	High	High	High	High	High	High	High	High	1
Medium	P01892	HLA class I histocompatibility antigen, A-2 alpha chain OS=Homo sapiens GN=HLA-A PE=1 SV=1	0.023	FALSE	2.313	4	1	2	1	365	40.9	6.99	5.92	1	0	12618.2	16235.1	8038.91	20833.3	15759.2	14941.1	16597.4	28232.8	16603.7	13610.5	High	High	High	High	High	High	High	High	High	High	1
Medium	P62081	40S ribosomal protein S7 OS=Homo sapiens GN=RPS7 PE=1 SV=1	0.023	FALSE	2.311	5	1	1	1	194	22.1	10.1	2.52	1	0	44266.4	45223.4	56626.2	63743.9	40924.1	80750.5	62908.3	100942	34638.6	54558.5	High	High	High	High	High	High	High	High	High	High	1
Medium	O14521	Succinate dehydrogenase [ubiquinone] cytochrome b small subunit, mitochondrial OS=Homo sapiens GN=SDHD PE=1 SV=1	0.023	FALSE	2.31	4	1	3	1	159	17	8.63	9.11	1	0	182521	93700.5	113830	77583.5	121039	74463.7	102344	63771.4	66794	96135.2	High	High	High	High	High	High	High	High	High	High	1
Medium	Q9BS26	Endoplasmic reticulum resident protein 44 OS=Homo sapiens GN=ERP44 PE=1 SV=1	0.023	FALSE	2.308	2	1	2	1	406	46.9	5.26	4.97	1	0	14066.9	16118.7	12057.5	20743.5	16067.8	16754.4	14062.9	13653.8	14588.3	18588.6	High	High	High	High	High	High	High	High	High	High	1
Medium	O00148	ATP-dependent RNA helicase DDX39A OS=Homo sapiens GN=DDX39A PE=1 SV=2	0.023	FALSE	2.296	2	1	1	1	427	49.1	5.68	0	1	0	28273.5	21583.2	31794.7	31458.8	24253.6	17952.5	35140.2	15492	24463.8	22481.1	High	High	High	High	High	High	High	High	High	High	1
Medium	P02753	Retinol-binding protein 4 OS=Homo sapiens GN=RBP4 PE=1 SV=3	0.023	FALSE	2.29	5	1	1	1	201	23	6.07	2.74	1	0	15971.9	10614.1	8401.53	15093.5	9389.48	8433.88	14705.8	15849.9	10608	7040.53	High	High	High	High	High	High	High	High	High	High	1
Medium	Q8IVF4	Dynein heavy chain 10, axonemal OS=Homo sapiens GN=DNAH10 PE=1 SV=4	0.023	FALSE	2.29	0	1	2	1	4471	514.5	5.88	5.51	1	0	181313	223645	204492	156591	301855	258569	119719	203771	193317	235657	High	High	High	High	High	High	High	High	High	High	1
Medium	P62318	Small nuclear ribonucleoprotein Sm D3 OS=Homo sapiens GN=SNRPD3 PE=1 SV=1	0.023	FALSE	2.288	7	1	2	1	126	13.9	10.32	3.47	1	0	8235.02	6984.12	6143.67	8483.22	6305.64	6300.31	8663.3	8045.63	8145.38	5450.3	High	High	High	High	High	High	High	High	High	High	1
Medium	P62070	Ras-related protein R-Ras2 OS=Homo sapiens GN=RRAS2 PE=1 SV=1	0.023	FALSE	2.287	4	1	1	1	204	23.4	6.01	3.12	1	0	17525.3	11856.7	12713.7	20763.8	11528.9	15755.8	14417.9	26963.1	12871	13008.3	High	High	High	High	High	High	High	High	High	High	1
Medium	Q8TC05	Nuclear protein MDM1 OS=Homo sapiens GN=MDM1 PE=1 SV=2	0.023	FALSE	2.286	2	1	1	1	714	80.7	9.11	2.56	1	0	21620.5	16462	16855.6	17597.8	21244.1	16182.4	22731.9	17104.2	16903	25032.3	High	High	High	High	High	High	High	High	High	High	1
Medium	Q8N9U0	Tandem C2 domains nuclear protein OS=Homo sapiens GN=TC2N PE=1 SV=2	0.023	FALSE	2.279	2	1	2	1	490	55.2	9.19	4.27	1	0	28701.1	29082	15503.6	51546.2	19069	25423.7	43242.3	34408.1	20335.4	21816.9	High	High	High	High	High	High	High	High	High	High	1
Medium	P05156	Complement factor I OS=Homo sapiens GN=CFI PE=1 SV=2	0.023	FALSE	2.276	2	1	1	1	583	65.7	7.5	2.91	1	0	13449.7	10087.4	20912.1	8588.99	13608.7	8949.98	18493.8	11377.6	10761.9	15608.5	High	High	High	High	High	High	High	High	High	High	1
Medium	Q8NCW5	NAD(P)H-hydrate epimerase OS=Homo sapiens GN=NAXE PE=1 SV=2	0.023	FALSE	2.273	3	1	3	1	288	31.7	7.66	6.89	1	0	34139.6	23009.7	25783.8	53387.9	21545.6	26511.9	25257.7	27726.3	22540.3	26217.9	High	High	High	High	High	High	High	High	High	High	1
Medium	Q9BYV2	Tripartite motif-containing protein 54 OS=Homo sapiens GN=TRIM54 PE=1 SV=3	0.024	FALSE	2.263	4	1	1	1	358	40.3	5.22	0	1	0											High	High	High	High	High	High	High	High	High	High	1
Medium	Q8WW22	DnaJ homolog subfamily A member 4 OS=Homo sapiens GN=DNAJA4 PE=1 SV=1	0.025	FALSE	2.256	3	1	1	1	397	44.8	7.59	1.76	1	0	22029.6	14672.4	14823.2	13239.1	15035.9	14637.5	19037.6	32060.6	15957.5	15630.8	High	High	High	High	High	High	High	High	High	High	1
Medium	Q9P232	Contactin-3 OS=Homo sapiens GN=CNTN3 PE=1 SV=3	0.025	FALSE	2.254	1	1	1	1	1028	112.8	6.3	0	1	0	28718	88894.3	175795	35583.4	66421.9	56996.4	55140.8	25827.5	26898.4	37687.2	High	High	High	High	High	High	High	High	High	High	1	Phospho [Y771]
Medium	O94875	Sorbin and SH3 domain-containing protein 2 OS=Homo sapiens GN=SORBS2 PE=1 SV=3	0.025	FALSE	2.241	1	1	1	1	1100	124	8.31	2.19	1	0	8392.87	10754.9	9052.25	29100.2	7190.55	15849.3	5639.92	10213.5	5100.37	3631.21	High	High	High	High	High	High	High	High	High	High	1
Medium	P43243	Matrin-3 OS=Homo sapiens GN=MATR3 PE=1 SV=2	0.025	FALSE	2.232	2	1	1	1	847	94.6	6.25	0	1	0											High	High	High	High	High	High	High	High	High	High	1
Medium	Q9HAP6	Protein lin-7 homolog B OS=Homo sapiens GN=LIN7B PE=1 SV=1	0.025	FALSE	2.231	5	1	1	1	207	22.9	8.66	3.18	1	0	19134.4	7181.08	13169	27073.3	10379	23692.8	24741.5	9039.49	5761.83	11216.3	High	High	High	High	High	High	High	High	High	High	1
Medium	P63208	S-phase kinase-associated protein 1 OS=Homo sapiens GN=SKP1 PE=1 SV=2	0.025	FALSE	2.222	4	1	1	1	163	18.6	4.54	2.51	1	0	91035.6	75130.4	64688.8	109179	63762.4	72348.6	86651.6	55629.5	65917.6	68500.9	High	High	High	High	High	High	High	High	High	High	1
Medium	P48454	Serine/threonine-protein phosphatase 2B catalytic subunit gamma isoform OS=Homo sapiens GN=PPP3CC PE=1 SV=3	0.027	FALSE	2.208	2	1	1	1	512	58.1	6.98	3.98	1	0											High	High	High	High	High	High	High	High	High	High	1
Medium	Q9BSD7	Cancer-related nucleoside-triphosphatase OS=Homo sapiens GN=NTPCR PE=1 SV=1	0.027	FALSE	2.199	6	1	1	1	190	20.7	9.54	2.55	1	0	7096.62	7257.5	6353.9	9340.05	8651.12	6382.89	7013.46	8759.11	8048.23	6380.36	High	High	High	High	High	High	High	High	High	High	1
Medium	O15371	Eukaryotic translation initiation factor 3 subunit D OS=Homo sapiens GN=EIF3D PE=1 SV=1	0.027	FALSE	2.198	2	1	2	1	548	63.9	6.05	4.18	1	0	4545.49		2799.75	6971.76	4031.46	3431.91	5749.86	6444.56	4706.39	3779.94	High	High	High	High	High	High	High	High	High	High	1
Medium	Q14257	Reticulocalbin-2 OS=Homo sapiens GN=RCN2 PE=1 SV=1	0.027	FALSE	2.184	4	1	1	1	317	36.9	4.4	0	1	0	3250.99	7240.23	4142.56	4568.94	4283.44	3616.58	3678.26	5683.06	3102.89	5323.26	High	High	High	High	High	High	High	High	High	High	1
Medium	O15131	Importin subunit alpha-6 OS=Homo sapiens GN=KPNA5 PE=1 SV=2	0.027	FALSE	2.179	2	1	2	1	536	60.3	5.16	5.37	1	0	9857.17	9231.96	11594.6	7735.58	7720.67	8985.18	9751.83	12265.9	7672.68	9470.22	High	High	High	High	High	High	High	High	High	High	1
Medium	O95573	Long-chain-fatty-acid--CoA ligase 3 OS=Homo sapiens GN=ACSL3 PE=1 SV=3	0.027	FALSE	2.176	1	1	1	1	720	80.4	8.38	3.06	1	0	10560.2	7475.89	7569.23	15589.8	6649.77	7875.02	14164.5	9216.75	10578.7	8680.47	High	High	High	High	High	High	High	High	High	High	1
Medium	O43665	Regulator of G-protein signaling 10 OS=Homo sapiens GN=RGS10 PE=1 SV=2	0.027	FALSE	2.174	6	1	1	1	173	20.2	5.49	2.72	1	0	2512.37	4164.1	3424.32	3864.71	2336.99	3871.24	4874.21	8575.17	3744.69	4021.86	High	High	High	High	High	High	High	High	High	High	1
Medium	Q6DT37	Serine/threonine-protein kinase MRCK gamma OS=Homo sapiens GN=CDC42BPG PE=1 SV=2	0.027	FALSE	2.163	1	1	1	1	1551	172.4	6.28	0	1	0							712.555				Not Found	Not Found	Not Found	Not Found	Not Found	Not Found	High	Not Found	Not Found	Not Found	1	Phospho [T764]
Medium	Q16658	Fascin OS=Homo sapiens GN=FSCN1 PE=1 SV=3	0.027	FALSE	2.159	2	1	2	1	493	54.5	7.24	5.3	1	0	12588	9702.16	11063.6	21544.5	10430.5	12076.5	18653.3	21027.6	12515.9	11523.8	High	High	High	High	High	High	High	High	High	High	1
Medium	Q9NQZ5	StAR-related lipid transfer protein 7, mitochondrial OS=Homo sapiens GN=STARD7 PE=1 SV=2	0.027	FALSE	2.157	2	1	2	1	370	43.1	8.95	5.07	1	0	10965.7	10687.8	8255.32	13389.2	13902	11130.6	12574	16000.5	12352.4	9544.36	High	High	High	High	High	High	High	High	High	High	1
Medium	Q06187	Tyrosine-protein kinase BTK OS=Homo sapiens GN=BTK PE=1 SV=3	0.028	FALSE	2.145	2	1	1	1	659	76.2	7.77	3.36	1	0	83766.5	57207.7	87073.7	57052.1	95752.9	66913.1	68259.4	38157.1	52066	85601.9	High	High	High	High	High	High	High	High	High	High	1	Phospho [S8]
Medium	Q96CN7	Isochorismatase domain-containing protein 1 OS=Homo sapiens GN=ISOC1 PE=1 SV=3	0.029	FALSE	2.136	4	1	1	1	298	32.2	7.39	2.91	1	0	14929	11702.5	10969.8	19203.7	9958.26	14787.6	8922.88	13054.6	10004.8	10595.2	High	High	High	High	High	High	High	High	High	High	1
Medium	Q15293	Reticulocalbin-1 OS=Homo sapiens GN=RCN1 PE=1 SV=1	0.029	FALSE	2.127	5	1	2	1	331	38.9	5	2.98	1	0	3785.02		3592.72	4028.33	2936.85	5134.67	3252.56		3112.87		High	Not Found	High	High	High	High	High	Not Found	High	Not Found	1
Medium	Q9HB71	Calcyclin-binding protein OS=Homo sapiens GN=CACYBP PE=1 SV=2	0.029	FALSE	2.121	11	1	1	1	228	26.2	8.25	3.23	1	0	3284.35			5903.78	3290.51		3448.67	4516.02	4686.88	4381.56	High	Not Found	Not Found	High	High	Not Found	High	High	High	High	1
Medium	P06313	Ig kappa chain V-IV region JI OS=Homo sapiens PE=4 SV=1	0.03	FALSE	2.115	9	1	1	1	133	14.6	6.58	2.06	1	0	5578.51	8791.02	8449.45	4289.83	4369.48	4986.19	8836.96	3092.09	9593.89	6344.36	High	High	High	High	High	High	High	High	High	High	1
Medium	Q6ZU65	Ubinuclein-2 OS=Homo sapiens GN=UBN2 PE=1 SV=2	0.031	FALSE	2.11	1	1	4	1	1347	146	9.19	8.79	1	0	97150.8	162880	86014	118339	89274.2	231186	179282	154155	96005.2	216601	High	High	High	High	High	High	High	High	High	High	1
Medium	Q10713	Mitochondrial-processing peptidase subunit alpha OS=Homo sapiens GN=PMPCA PE=1 SV=2	0.031	FALSE	2.104	2	1	1	1	525	58.2	6.92	2.39	1	0	6405.45	5037.86	4856.14	7361.42	5107.01	7569.02	6658.91	7274.78	4983.34	2747.84	High	High	High	High	High	High	High	High	High	High	1
Medium	P03928	ATP synthase protein 8 OS=Homo sapiens GN=MT-ATP8 PE=1 SV=1	0.031	FALSE	2.096	13	1	2	1	68	8	9.91	2.31	1	0	235394	149626	207280	153619	233284	216352	142257	156724	156453	201175	High	High	High	High	High	High	High	High	High	High	1
Medium	P23368	NAD-dependent malic enzyme, mitochondrial OS=Homo sapiens GN=ME2 PE=1 SV=1	0.031	FALSE	2.096	2	1	1	1	584	65.4	7.61	0	1	0	33524	30010.9	39969.3	46116.3	23684	30249.2	33584.7	44815.9	24750.7	26376.5	High	High	High	High	High	High	High	High	High	High	1
Medium	P42694	Probable helicase with zinc finger domain OS=Homo sapiens GN=HELZ PE=1 SV=2	0.031	FALSE	2.094	0	1	1	1	1942	218.8	7.42	2.2	1	0											High	High	High	High	High	High	High	High	High	High	1
Medium	Q13753	Laminin subunit gamma-2 OS=Homo sapiens GN=LAMC2 PE=1 SV=2	0.031	FALSE	2.092	1	1	1	1	1193	130.9	6.19	3.5	1	0											High	High	High	High	High	High	High	High	High	High	1
Medium	Q9UMR2	ATP-dependent RNA helicase DDX19B OS=Homo sapiens GN=DDX19B PE=1 SV=1	0.032	FALSE	2.085	2	1	2	1	479	53.9	6.3	5.17	1	0	47632.8	42739.6	56718.1	76836.1	47054.4	55617.2	51598.8	75292.9	50862.7	50015.9	High	High	High	High	High	High	High	High	High	High	1
Medium	Q9NZ72	Stathmin-3 OS=Homo sapiens GN=STMN3 PE=1 SV=3	0.032	FALSE	2.085	5	1	2	1	180	21	7.49	4.38	1	0	52412.7	56640.9	39137.3	98631	68134.1	63774.6	42760.9	35867.1	46400.2	46635.1	High	High	High	High	High	High	High	High	High	High	1
Medium	Q9GZM7	Tubulointerstitial nephritis antigen-like OS=Homo sapiens GN=TINAGL1 PE=1 SV=1	0.032	FALSE	2.082	3	1	1	1	467	52.4	6.99	1.64	1	0	19843.8	13940	11208	20113.6	20833.9	14540.5	16354.3	13389.8	12903.3	15693.9	High	High	High	High	High	High	High	High	High	High	1
Medium	P46019	Phosphorylase b kinase regulatory subunit alpha, liver isoform OS=Homo sapiens GN=PHKA2 PE=1 SV=1	0.032	FALSE	2.077	1	1	1	1	1235	138.3	6.44	2.31	1	0	49213.8	35491	31633	55475.5	37113.1	37225.4	55445.4	20019	68133.9	44375.5	High	High	High	High	High	High	High	High	High	High	1
Medium	P05496	ATP synthase F(0) complex subunit C1, mitochondrial OS=Homo sapiens GN=ATP5G1 PE=1 SV=2	0.032	FALSE	2.074	5	1	7	1	136	14.3	9.74	16.91	1	0	2.51852e+06	1.39405e+06	1.48891e+06	1.48775e+06	1.99615e+06	1.37501e+06	1.34666e+06	774246	1.11158e+06	1.69903e+06	High	High	High	High	High	High	High	High	High	High	1
Medium	P36897	TGF-beta receptor type-1 OS=Homo sapiens GN=TGFBR1 PE=1 SV=1	0.032	FALSE	2.068	3	1	3	1	503	55.9	7.55	0	1	0	13617	6912.36	9258.08	13870.5	8757.78	6630.84	15430	4393.36	16234.8	10450.5	High	High	High	High	High	High	High	High	High	High	1
Medium	A6NMZ7	Collagen alpha-6(VI) chain OS=Homo sapiens GN=COL6A6 PE=1 SV=2	0.032	FALSE	2.068	0	1	1	1	2263	247	6.89	1.88	1	0	7413.55	9290.87	8422.02	8834.44	8193.45	13627.3	16309.1	9163.5	12079	15086.2	High	High	High	High	High	High	High	High	High	High	1
Medium	Q96QK1	Vacuolar protein sorting-associated protein 35 OS=Homo sapiens GN=VPS35 PE=1 SV=2	0.032	FALSE	2.068	1	1	2	1	796	91.6	5.49	3.21	1	0	9521.48	6518.1	7510.23	10394.4	7411.28	6897.95	14214.3	7725.87	8986.16	8090.85	High	High	High	High	High	High	High	High	High	High	1
Medium	O95167	NADH dehydrogenase [ubiquinone] 1 alpha subcomplex subunit 3 OS=Homo sapiens GN=NDUFA3 PE=1 SV=1	0.033	FALSE	2.065	8	1	1	1	84	9.3	8.46	3.15	1	0	83150.2	33143.9	81740.3	39394.3	67579	41947.3	32774.8	30098.1	30627	39321.9	High	High	High	High	High	High	High	High	High	High	1
Medium	O95183	Vesicle-associated membrane protein 5 OS=Homo sapiens GN=VAMP5 PE=1 SV=1	0.033	FALSE	2.061	7	1	1	1	116	12.8	7.85	2.26	1	0	29605.8	18320.3	16004.2	30900.8	13123.3	11918.6	19362.5	19035.3	17934.1	16220.1	High	High	High	High	High	High	High	High	High	High	1
Medium	O60229	Kalirin OS=Homo sapiens GN=KALRN PE=1 SV=2	0.032	FALSE	2.06	0	1	1	1	2985	340	6.07	2.06	1	0	24289.2	22161.6	15560.2	24679	29607.7	16043.2	6997.3	31405.3	14209.5	11451.9	High	High	High	High	High	High	High	High	High	High	1
Medium	Q15392	Delta(24)-sterol reductase OS=Homo sapiens GN=DHCR24 PE=1 SV=2	0.033	FALSE	2.05	2	1	1	1	516	60.1	8.16	2.25	1	0	16528.3	34787.6	14031.4	20369.6	14101.4	13234	20368.3	9900.07	14986.5	20770.3	High	High	High	High	High	High	High	High	High	High	1
Medium	Q5TGZ0	MICOS complex subunit MIC10 OS=Homo sapiens GN=MINOS1 PE=1 SV=1	0.034	FALSE	2.045	10	1	1	1	78	8.8	8.5	2.13	1	0	49526.4	56868	40968.5	43020.2	62096.9	47908.5	30717.8	48925.2	35435.2	38007.7	High	High	High	High	High	High	High	High	High	High	1
Medium	Q96LA8	Protein arginine N-methyltransferase 6 OS=Homo sapiens GN=PRMT6 PE=1 SV=1	0.034	FALSE	2.044	4	1	2	1	375	41.9	5.44	3.34	1	0	56351.3	136355	84717.6	102315	95238.4	82474.6	55607.9	193948	67885.4	78263.5	High	High	High	High	High	High	High	High	High	High	1
Medium	O00193	Small acidic protein OS=Homo sapiens GN=SMAP PE=1 SV=1	0.034	FALSE	2.041	4	1	1	1	183	20.3	4.72	0	1	0	14254.1	26268.6	29283.7	11966.2	22058.5	28002.3	13326.9	11580.7	13563.8	21021.5	High	High	High	High	High	High	High	High	High	High	1
Medium	P21291	Cysteine and glycine-rich protein 1 OS=Homo sapiens GN=CSRP1 PE=1 SV=3	0.034	FALSE	2.04	5	1	1	1	193	20.6	8.57	2.75	1	0	10754.1	8567.03	9645.54	10184.9	8332.76	7103.07	9444.17	10750.2	8128.16	6734.76	High	High	High	High	High	High	High	High	High	High	1
Medium	P55083	Microfibril-associated glycoprotein 4 OS=Homo sapiens GN=MFAP4 PE=1 SV=2	0.034	FALSE	2.038	3	1	2	1	255	28.6	5.63	6.64	1	0	256627	44201.2	116754	163299	62490.3	101870	129480	75106.9	90519.3	98555.9	High	High	High	High	High	High	High	High	High	High	1
Medium	Q9UKV5	E3 ubiquitin-protein ligase AMFR OS=Homo sapiens GN=AMFR PE=1 SV=2	0.034	FALSE	2.035	1	1	2	1	643	72.9	6.39	5.09	1	0	65784.9	78521.4	63482.1	86803.3	92501.3	71035.1	44852.1	121168	52198.9	47050.9	High	High	High	High	High	High	High	High	High	High	1
Medium	O15078	Centrosomal protein of 290 kDa OS=Homo sapiens GN=CEP290 PE=1 SV=2	0.034	FALSE	2.025	0	1	3	1	2479	290.2	5.95	4.44	1	0	70263.5	153296	91592.6	51550.3	234931	149718	60690	39265.9	53541.8	84238.4	High	High	High	High	High	High	High	High	High	High	1
Medium	Q8N715	Coiled-coil domain-containing protein 185 OS=Homo sapiens GN=CCDC185 PE=1 SV=2	0.034	FALSE	2.013	2	1	1	1	623	72.3	10.11	2.48	1	0	27483.3	36952.2	32613.1	24058.3	41590.9	50037.1	24327.2	29518	27332	38092.9	High	High	High	High	High	High	High	High	High	High	1
Medium	Q9H3R0	Lysine-specific demethylase 4C OS=Homo sapiens GN=KDM4C PE=1 SV=2	0.034	FALSE	2.011	1	1	1	1	1056	119.9	6.46	0	1	0	25858.8	24383.8	44932.3	27991.9	24761.3	29414.4	54432.6	29357.3	33113.1	40102.3	High	High	High	High	High	High	High	High	High	High	1
Medium	O75343	Guanylate cyclase soluble subunit beta-2 OS=Homo sapiens GN=GUCY1B2 PE=2 SV=2	0.034	FALSE	2.009	2	1	1	1	617	70.3	8.63	3.46	1	0	8692.56	22377.1	12369.5	12197.7	15220.6	17916.5	13675.1	12601.4	10960.7	20824.5	High	High	High	High	High	High	High	High	High	High	1
Medium	Q14764	Major vault protein OS=Homo sapiens GN=MVP PE=1 SV=4	0.034	FALSE	2	1	1	2	1	893	99.3	5.48	4.59	1	0	8761.28	9320.49	8471.41	21673.7	7623.17	13047	11933.6	27537.7	9174.36	5472.86	High	High	High	High	High	High	High	High	High	High	1
Medium	Q96MF6	Coenzyme Q-binding protein COQ10 homolog A, mitochondrial OS=Homo sapiens GN=COQ10A PE=2 SV=2	0.035	FALSE	2	4	1	2	1	247	27.7	9.76	2.07	1	0	10900.8	9393.02	11071.8	10703.2	7698.84	6659.22	7469.71		5257.1	7687.1	High	High	High	High	High	High	High	Not Found	High	High	1
Medium	Q8WVM8	Sec1 family domain-containing protein 1 OS=Homo sapiens GN=SCFD1 PE=1 SV=4	0.035	FALSE	1.998	2	1	1	1	642	72.3	6.27	2.73	1	0	2315.37	2721.73	2733.73	2163.63	2031.87		3526.79		932.829		High	High	High	High	High	Not Found	High	Not Found	High	Not Found	1
Medium	Q9BXI3	Cytosolic 5'-nucleotidase 1A OS=Homo sapiens GN=NT5C1A PE=2 SV=1	0.036	FALSE	1.986	2	1	2	1	368	41	6.55	4.18	1	0	18670.5	11774.9	14128.9	19508.2	12257.1	18670.3	19892.4	21007.9	21869.2	13583.9	High	High	High	High	High	High	High	High	High	High	1
Medium	P49458	Signal recognition particle 9 kDa protein OS=Homo sapiens GN=SRP9 PE=1 SV=2	0.037	FALSE	1.984	9	1	2	1	86	10.1	7.97	4.95	1	0	29418.8	15789.1	21397.5	23439.7	21484.5	26291.3	31447.6	14766.9	21527.3	25846.8	High	High	High	High	High	High	High	High	High	High	1
Medium	P01769	Ig heavy chain V-III region GA OS=Homo sapiens PE=1 SV=1	0.037	FALSE	1.977	9	1	1	1	122	13.2	9.77	2.69	1	0											High	High	High	High	High	High	High	High	High	High	1
Medium	Q8TEU8	WAP, Kazal, immunoglobulin, Kunitz and NTR domain-containing protein 2 OS=Homo sapiens GN=WFIKKN2 PE=1 SV=1	0.037	FALSE	1.976	2	1	1	1	576	63.9	6.21	4.09	1	0	26803.4	253341	317360	84757.9	156220	177077	160852	29355.6	35172.8	154829	High	High	High	High	High	High	High	High	High	High	1
Medium	Q15166	Serum paraoxonase/lactonase 3 OS=Homo sapiens GN=PON3 PE=1 SV=3	0.037	FALSE	1.976	3	1	1	1	354	39.6	5.41	0	1	0	3461.83	3403.12	3449.89	2641.66	4223.13	2025.5	7255.42	2270.6	3148.13	2207.05	High	High	High	High	High	High	High	High	High	High	1
Medium	Q969T9	WW domain-binding protein 2 OS=Homo sapiens GN=WBP2 PE=1 SV=1	0.037	FALSE	1.974	4	1	2	1	261	28.1	5.91	5.29	1	0	17426.6	11876.1	15858	16693.3	16004.6	10836.3	14592.9	27824.7	15171.9	16638.7	High	High	High	High	High	High	High	High	High	High	1
Medium	P49591	Serine--tRNA ligase, cytoplasmic OS=Homo sapiens GN=SARS PE=1 SV=3	0.038	FALSE	1.958	5	1	1	1	514	58.7	6.43	0	1	0	9437.8	8914.9	5736.72	13511.3	7667.44	8830.94	12026.5	18811.7	8378.44	8339.53	High	High	High	High	High	High	High	High	High	High	1
Medium	P06454	Prothymosin alpha OS=Homo sapiens GN=PTMA PE=1 SV=2	0.038	FALSE	1.955	13	1	1	1	111	12.2	3.78	0	1	0	11380	3957.69	4410.92	5026.4	12156.7	13990.8	12665.1	6881.39	7034.57	8705.7	High	High	High	High	High	High	High	High	High	High	1
Medium	Q8IWJ2	GRIP and coiled-coil domain-containing protein 2 OS=Homo sapiens GN=GCC2 PE=1 SV=4	0.038	FALSE	1.955	1	1	2	1	1684	195.8	5.14	2.09	1	0	17796.7	15347.1	12188.3	19313.8	19988.9	13208	5106.32	8090.79	9532.89	9808.59	High	High	High	High	High	High	High	High	High	High	1
Medium	Q9H4A4	Aminopeptidase B OS=Homo sapiens GN=RNPEP PE=1 SV=2	0.039	FALSE	1.939	2	1	2	1	650	72.5	5.74	4.5	1	0	10178.7	5731.62	5291.13	6301.88	7883.38	8917.33	9830.6	12690.3	8014.41	7569.92	High	High	High	High	High	High	High	High	High	High	1
Medium	O95613	Pericentrin OS=Homo sapiens GN=PCNT PE=1 SV=4	0.039	FALSE	1.939	0	1	1	1	3336	377.8	5.55	4.82	1	0	83493.3	66847	114322	46218.7	96985.9	81664.3	50882.1	31660	54610.3	72226	High	High	High	High	High	High	High	High	High	High	1
Medium	P09012	U1 small nuclear ribonucleoprotein A OS=Homo sapiens GN=SNRPA PE=1 SV=3	0.039	FALSE	1.931	3	1	1	1	282	31.3	9.83	3.23	1	0	15990.1	11662.9	9361.47	17589.8	12696.9	9915.15	14277.8	9941.2	13466.6	13790.4	High	High	High	High	High	High	High	High	High	High	1
Medium	Q9BV73	Centrosome-associated protein CEP250 OS=Homo sapiens GN=CEP250 PE=1 SV=2	0.039	FALSE	1.931	1	1	1	1	2442	281	5.02	2.96	1	0	5567.74	3653.94	2633.05	7887.29	3949.98	5339.26	7098.92	20297.1	5073.52	2712.69	High	High	High	High	High	High	High	High	High	High	1	Phospho [S460]
Medium	O15372	Eukaryotic translation initiation factor 3 subunit H OS=Homo sapiens GN=EIF3H PE=1 SV=1	0.04	FALSE	1.923	4	1	2	1	352	39.9	6.54	2.62	1	0	6028.92	6423.37	9462.71	6965.23	3774.26	3004.33	5719.41	2944.57	4905.15	6741.4	High	High	High	High	High	High	High	High	High	High	1
Medium	P29375	Lysine-specific demethylase 5A OS=Homo sapiens GN=KDM5A PE=1 SV=3	0.04	FALSE	1.922	1	1	1	1	1690	192	6.49	2.97	1	0											High	High	High	High	High	High	High	High	High	High	1
Medium	Q96H20	Vacuolar-sorting protein SNF8 OS=Homo sapiens GN=SNF8 PE=1 SV=1	0.041	FALSE	1.92	3	1	3	1	258	28.8	6.65	6.98	1	0	281983	418437	229572	338424	121197	463376	494793	151531	804122	621413	High	High	High	High	High	High	High	High	High	High	1
Medium	Q6NUQ4	Transmembrane protein 214 OS=Homo sapiens GN=TMEM214 PE=1 SV=2	0.041	FALSE	1.917	1	1	3	1	689	77.1	9.14	6.81	1	0	106745	91678.9	87841.9	116251	102107	83715.3	83177.9	219260	107037	97073.1	High	High	High	High	High	High	High	High	High	High	1
Medium	P13671	Complement component C6 OS=Homo sapiens GN=C6 PE=1 SV=3	0.041	FALSE	1.915	1	1	1	1	934	104.7	6.76	2.99	1	0	25903	43672.8	47139.8	23489.6	28936.8	34033.8	51563.7	20896	30631	34510.4	High	High	High	High	High	High	High	High	High	High	1
Medium	O15260	Surfeit locus protein 4 OS=Homo sapiens GN=SURF4 PE=1 SV=3	0.042	FALSE	1.913	4	1	1	1	269	30.4	7.78	0	1	0											High	High	High	High	High	High	High	High	High	High	1
Medium	Q9Y570	Protein phosphatase methylesterase 1 OS=Homo sapiens GN=PPME1 PE=1 SV=3	0.043	FALSE	1.901	3	1	1	1	386	42.3	5.97	0	1	0	1653.13			2549.33	2186.13		2692.4		1188.61		High	Not Found	Not Found	High	High	Not Found	High	Not Found	High	Not Found	1
Medium	Q9Y2H6	Fibronectin type-III domain-containing protein 3A OS=Homo sapiens GN=FNDC3A PE=1 SV=4	0.044	FALSE	1.89	1	1	2	1	1198	131.8	6.71	5.78	1	0	172984	79710.1	67906.3	93068.1	111560	61393	127117	42443.4	148727	97464.5	High	High	High	High	High	High	High	High	High	High	1
Medium	Q5XPI4	E3 ubiquitin-protein ligase RNF123 OS=Homo sapiens GN=RNF123 PE=1 SV=1	0.044	FALSE	1.89	1	1	1	1	1314	148.4	6.74	2.79	1	0											High	High	High	High	High	High	High	High	High	High	1
Medium	Q9HD15	Steroid receptor RNA activator 1 OS=Homo sapiens GN=SRA1 PE=1 SV=1	0.044	FALSE	1.881	5	1	1	1	236	25.7	7.03	2.7	1	0	1344.79	3733.08			1944.25		2131.44	3598.46			High	High	Not Found	Not Found	High	Not Found	High	High	Not Found	Not Found	1
Medium	Q7Z3Z4	Piwi-like protein 4 OS=Homo sapiens GN=PIWIL4 PE=2 SV=2	0.044	FALSE	1.88	2	1	1	1	852	96.5	8.88	0	1	0	5913.29	7144.35	3713.23	2513.35	1815.95		2931.16		5354.41	7434.03	High	High	High	High	High	Not Found	High	Not Found	High	High	1	Phospho [T304]
Medium	P16452	Erythrocyte membrane protein band 4.2 OS=Homo sapiens GN=EPB42 PE=1 SV=3	0.044	FALSE	1.872	1	1	1	1	691	77	8.09	2.1	1	0	26128.9	81633.8	76359.4	52727.6	37893.5	49397.5	78724.5	43468.6	25650.2	38614.3	High	High	High	High	High	High	High	High	High	High	1
Medium	Q8N4C6	Ninein OS=Homo sapiens GN=NIN PE=1 SV=4	0.044	FALSE	1.869	1	1	1	1	2090	243.1	5.03	2.23	1	0	19582.6	20288.4	21863.5	3995.25	15556.7	40149.2	17224.3	7097.74	23683.7	26970.9	High	High	High	High	High	High	High	High	High	High	1
Medium	Q5VU43	Myomegalin OS=Homo sapiens GN=PDE4DIP PE=1 SV=1	0.044	FALSE	1.869	1	1	1	1	2346	264.9	5.44	1.93	1	0	34016.9	16962.6	8684.97	21585.4	22113.5	12218.1	15382.7	20863.1	17052	11667.6	High	High	High	High	High	High	High	High	High	High	1
Medium	Q09428	ATP-binding cassette sub-family C member 8 OS=Homo sapiens GN=ABCC8 PE=1 SV=6	0.044	FALSE	1.866	1	1	1	1	1581	176.9	7.81	1.67	1	0	3910.16	4158.06	5238.05	3504.61	7194.92	5361.61	2878.03	5726.14	2861.94	6114.33	High	High	High	High	High	High	High	High	High	High	1
Medium	O00443	Phosphatidylinositol 4-phosphate 3-kinase C2 domain-containing subunit alpha OS=Homo sapiens GN=PIK3C2A PE=1 SV=2	0.044	FALSE	1.865	1	1	1	1	1686	190.6	8.02	2.99	1	0	2864.03	17078.1	4565.68	17254.8	2105.91	6829.63	5435.76	5779.84	2473.86	8990.6	High	High	High	High	High	High	High	High	High	High	1
Medium	Q86X76	Nitrilase homolog 1 OS=Homo sapiens GN=NIT1 PE=1 SV=2	0.044	FALSE	1.858	2	1	2	1	327	35.9	7.74	4.31	1	0	34713.3	31085.1	26517.7	43856.9	36476.5	35314.4	31914.3	75206.9	36283.1	31272	High	High	High	High	High	High	High	High	High	High	1
Medium	P21675	Transcription initiation factor TFIID subunit 1 OS=Homo sapiens GN=TAF1 PE=1 SV=2	0.046	FALSE	1.838	1	1	1	1	1872	212.5	5.07	0	1	0											High	High	High	High	High	High	High	High	High	High	1
Medium	O43399	Tumor protein D54 OS=Homo sapiens GN=TPD52L2 PE=1 SV=2	0.046	FALSE	1.837	4	1	2	1	206	22.2	5.36	4.8	1	0	10909.2	14105	13151	15825.9	12094.1	12941.8	13911.3	29138.5	12538.4	13621.2	High	High	High	High	High	High	High	High	High	High	1
Medium	Q9P0K7	Ankycorbin OS=Homo sapiens GN=RAI14 PE=1 SV=2	0.047	FALSE	1.834	2	1	1	1	980	110	6.21	0	1	0	51603.9	45251.2	65680.3	87718.3	45997.2	70094.7	63445.3	89350.6	56005.1	89978.4	High	High	High	High	High	High	High	High	High	High	1
Medium	Q9HD42	Charged multivesicular body protein 1a OS=Homo sapiens GN=CHMP1A PE=1 SV=1	0.048	FALSE	1.829	4	1	2	1	196	21.7	8.06	2.98	1	0	22686.1	18673.6	21207.4	22618.1	13358	19269.4	23541	26725.6	20603.3	21722.9	High	High	High	High	High	High	High	High	High	High	1
Medium	Q9BXT8	RING finger protein 17 OS=Homo sapiens GN=RNF17 PE=1 SV=3	0.049	FALSE	1.825	1	1	1	1	1623	184.5	5.4	2.28	1	0	9354.7	5334.64	3011.85	7695.39	8723.7	3953.43	6024.62	5043.42	4867.67	4348.61	High	High	High	High	High	High	High	High	High	High	1	Phospho [T1147]
Medium	Q6UW68	Transmembrane protein 205 OS=Homo sapiens GN=TMEM205 PE=1 SV=1	0.049	FALSE	1.821	7	1	1	1	189	21.2	8.62	1.68	1	0	3263.08			1961.15	1321.04		2096.29		1209.24	2181.05	High	Not Found	Not Found	High	High	Not Found	High	Not Found	High	High	1
Medium	P25325	3-mercaptopyruvate sulfurtransferase OS=Homo sapiens GN=MPST PE=1 SV=3	0.05	FALSE	1.819	3	1	2	1	297	33.2	6.6	5.37	1	0	15678.6	16459.9	16951.2	18167.9	17803.1	14111.6	13783.3	22124.2	13759.4	18877.6	High	High	High	High	High	High	High	High	High	High	1
Medium	Q9BZG8	Diphthamide biosynthesis protein 1 OS=Homo sapiens GN=DPH1 PE=1 SV=2	0.05	FALSE	1.818	4	1	1	1	443	48.8	8.18	2.78	1	0											High	High	High	High	High	High	High	High	High	High	1
Medium	Q7Z3U7	Protein MON2 homolog OS=Homo sapiens GN=MON2 PE=1 SV=3	0.05	FALSE	1.818	0	1	1	1	1717	190.2	6.06	3.12	1	0											High	High	High	High	High	High	High	High	High	High	1
Medium	P16930	Fumarylacetoacetase OS=Homo sapiens GN=FAH PE=1 SV=2	0.05	FALSE	1.818	2	1	2	1	419	46.3	6.95	4.22	1	0	34639.1	21233	26279	43927.9	23705.2	22038.7	34304.7	41535	26065.1	30417.7	High	High	High	High	High	High	High	High	High	High	1
Medium	Q9H511	Kelch-like protein 31 OS=Homo sapiens GN=KLHL31 PE=2 SV=1	0.05	FALSE	1.815	2	1	1	1	634	70.2	6.73	2.79	1	0											High	High	High	High	High	High	High	High	High	High	1
Low	Q9NUL3	Double-stranded RNA-binding protein Staufen homolog 2 OS=Homo sapiens GN=STAU2 PE=1 SV=1	0.052	FALSE	1.807	1	1	4	1	570	62.6	9.61	13.26	1	0											High	High	High	High	High	High	High	High	High	High	1
Low	P07741	Adenine phosphoribosyltransferase OS=Homo sapiens GN=APRT PE=1 SV=2	0.053	FALSE	1.796	4	1	1	1	180	19.6	6.02	2.68	1	0	71069.2	80722.3	78237.8	103850	84573.2	90207.6	94591.1	96875.7	87611.1	87965.5	High	High	High	High	High	High	High	High	High	High	1
Low	P62304	Small nuclear ribonucleoprotein E OS=Homo sapiens GN=SNRPE PE=1 SV=1	0.053	FALSE	1.795	12	1	2	1	92	10.8	9.44	3.4	1	0	17967	14054.9	14680.9	34302.2	12662.8	10730.4	16229.7	18568.8	11904.7	10281.8	High	High	High	High	High	High	High	High	High	High	1
Low	Q53GQ0	Very-long-chain 3-oxoacyl-CoA reductase OS=Homo sapiens GN=HSD17B12 PE=1 SV=2	0.053	FALSE	1.795	4	1	1	1	312	34.3	9.32	2.01	1	0											High	High	High	High	High	High	High	High	High	High	1
Low	Q68DU8	BTB/POZ domain-containing protein KCTD16 OS=Homo sapiens GN=KCTD16 PE=1 SV=1	0.053	FALSE	1.794	2	1	2	1	428	49.1	8.09	4.54	1	0	8206.59	10828.9	13649.3	9855.14	7695.3	9707.5	11730.5	4204.88	6659.86	6871.06	High	High	High	High	High	High	High	High	High	High	1
Low	Q8TDW7	Protocadherin Fat 3 OS=Homo sapiens GN=FAT3 PE=2 SV=2	0.053	FALSE	1.789	0	1	1	1	4589	505.2	4.87	2.84	1	0											High	High	High	High	High	High	High	High	High	High	1
[truncated: 46 more rows]
